# Supplementary material for: Suramin exposure alters cellular metabolism and mitochondrial energy production in African trypanosomes
Source: J Biol Chem. 2020 Apr 30;295(24):8331–47. doi: 10.1074/jbc.RA120.012355 (PMC7294092; doi:10.1074/jbc.RA120.012355)
Supplement: Supporting Information [file supp_RA120.012355_157778_3_supp_514939_q94r7h.xlsx]

## Sheet: Table S4_notepad
Annotation	Formula	Identification	Mass	RT	IsTreated:Time BH corrected P-value	Treated - 12h	Treated - 12h	Treated - 12h	Treated - 12h	Treated - 20h	Treated - 20h	Treated - 20h	Treated - 20h	Treated - 29h	Treated - 29h	Treated - 29h	Treated - 29h	Control - 12h	Control - 12h	Control - 12h	Control - 12h	Control - 20h	Control - 20h	Control - 20h	Control - 20h	Control - 29h	Control - 29h	Control - 29h	Control - 29h
L-Proline	C5H9NO2	standard+fragment	116.07	608.81	1.86845e-07	81208192	82627896	89408328	82007832	68998664	68682416	71778952	69137456	67167584	65365200	63553960	56407896	79313520	77441488	78774488	84243024	44641120	43496352	42832092	40016556	70015824	73307488	67401096	63777648
L-Carnitine	C7H15NO3	standard+fragment	162.112	611.51	5.82309e-09	16055076	15855097	17834346	14918222	8008098	8782585	8.26437e+06	7.63249e+06	6.1927e+06	6321128	5816809	4898751	12187246	13153636	13902871	13089085	5227691	4964604	5.14114e+06	4.46612e+06	10505359	10718778	10036591	9910028
Betaine	C5H11NO2	standard+fragment	118.086	547.96	3.87911e-10	58732856	53850876	59029108	52270972	24832340	23276042	25673642	24310512	27492848	27740176	25411554	22918408	38568424	42538100	42155596	45516896	18833432	21887010	20535148	17630108	46729572	46087920	47736684	45335512
Adenine	C5H5N5	standard+fragment	136.062	493.51	0.0146558	11105419	11375871	13174735	12213520	6.77557e+06	6638631	6346371	7.05281e+06	24729082	24666880	21727594	16420826	6.7817e+06	8533660	7923502	9510760	3.86055e+06	4.34066e+06	4.03235e+06	3974175	12029357	15643437	12617601	12680550
L-Glutamate	C5H9NO4	standard+fragment	148.06	659.33	7.76025e-08	19109052	19943756	21165302	21735270	14000589	11908933	12230059	12292602	5156385	4.47179e+06	4.7253e+06	4.30717e+06	20134872	22926616	22878532	23310062	10532234	11638039	13315780	12794590	15830508	16012513	15232099	19136238
beta-Alanine/L-Alanine	C3H7NO2	standard+fragment	90.055	682.19	4.21334e-05	17210254	17104820	17499156	17984802	17144256	14352376	15268302	14334784	16804616	17285652	15734709	13730809	14857657	16520564	17630578	18479682	7742091	7850395	9396287	9537995	17299794	15902266	15394717	17302692
L-Threonine	C4H9NO3	standard+fragment	120.066	666.25	9.76665e-10	11211539	11854507	11755587	11514372	8.19246e+06	7.49371e+06	7.15446e+06	6.90459e+06	3.47165e+06	3.44409e+06	3254868	2.57875e+06	10665989	11818587	12442609	12131591	3.69628e+06	4243659	4.96402e+06	4.39757e+06	7.95702e+06	7.84084e+06	7.0158e+06	8.14876e+06
L-Arginine	C6H14N4O2	standard+fragment	175.119	1166.71	9.46262e-10	7044120	6.94777e+06	7.20814e+06	7121933	8.18065e+06	8365356	8.00139e+06	8670118	8.21846e+06	8.2505e+06	7599161	7.39348e+06	6883653	6783198	6.99958e+06	7.03073e+06	4.62529e+06	4.78155e+06	4.45323e+06	4322769	6070810	5.66833e+06	5923400	5836175
L-Methionine	C5H11NO2S	standard+fragment	150.058	562.4	1.19104e-07	1.10948e+06	1213392	1386574	1.36753e+06	983566	894490	915570	986054	2783917	2.85551e+06	2679516	2.06639e+06	924580	1.04034e+06	1.0152e+06	1.09004e+06	458351	498062	508856	441644	818426	832295	836259	708330
L-Asparagine	C4H8N2O3	standard+fragment	133.061	694.31	0.0887832	1.44673e+06	1.54842e+06	1.45754e+06	1.54553e+06	1.69285e+06	909280	1.0194e+06	953814	1.22936e+06	1.05494e+06	1.11224e+06	967762	1.25239e+06	1540817	2.44014e+06	2.30147e+06	572904	617705	980641	966051	1.28583e+06	1.46822e+06	1.27973e+06	2521287
L-Serine	C3H7NO3	standard+fragment	106.05	718.12	0.118249	894084	905798	909611	949982	1.11787e+06	539690	710462	650188	691942	528596	656433	631931	704995	1.05542e+06	1.11512e+06	1.03003e+06	320993	299891	768988	741446	713002	891313	666547	1.48444e+06
Succinate	C4H6O4	standard+fragment	117.019	689.21	2.96758e-07	4902834	5.79569e+06	5.33575e+06	5.32209e+06	3406018	3.42791e+06	3354550	3.4201e+06	3.10111e+06	3.25191e+06	3.0303e+06	3.05125e+06	5.1805e+06	5689746	5.28199e+06	5649389	2.09042e+06	2.48498e+06	2.35454e+06	2.28048e+06	4121279	3.91138e+06	4.06176e+06	3787579
Uracil	C4H4N2O2	standard+fragment	111.02	464.67	0.124959	2321970	2356215	2.51147e+06	2.41556e+06	1.25848e+06	1.22452e+06	1.18808e+06	1255950	2520622	2.52965e+06	2363733	2.0027e+06	1.26559e+06	1.57168e+06	1.59292e+06	1.65944e+06	596691	677132	601235	589980	1.67981e+06	1755257	1.76517e+06	1.73159e+06
Xanthine	C5H4N4O2	standard+fragment	151.026	564.21	3.33381e-09	614029	639508	669265	656600	917350	940380	860586	909718	1.14567e+06	1.25282e+06	1.21051e+06	1.06959e+06	401448	418368	411317	414987	281204	333274	281255	288455	415269	458564	442169	438241
sn-glycero-3-Phosphocholine	C8H20NO6P	standard	258.11	642.65	2.39458e-06	129072016	120711712	122902352	117491128	168007600	139272368	164914800	157904496	199381008	183788048	156189088	140238832	121922672	131928160	136051312	145752576	72875896	81543640	90877440	77654456	85598000	85548504	80787368	82439512
Choline	C5H13NO	standard	104.107	1062.11	0.0142116	118548632	104327288	127130728	128592704	71526600	74163088	67278976	79504104	76998312	77221368	69741704	53074432	116807232	122679296	146120064	137788560	57374512	63264544	63582568	53247244	85354200	87109472	83312792	83136464
Choline phosphate	C5H14NO4P	standard	184.073	646.7	7.73257e-07	13056573	13711849	13800905	12826715	9913088	8623855	8161991	9518298	6.65508e+06	7.57794e+06	6478758	7634578	13609405	13186141	14055970	15413902	8.34044e+06	10296209	10374027	8471100	13303574	13332193	13956753	13207965
O-Acetylcarnitine	C9H17NO4	standard	204.123	525.25	2.98799e-06	4812632	4837830	4955121	6139229	4.40512e+06	4267805	4677210	4.38936e+06	4.48006e+06	4222249	3.86783e+06	3491696	4258644	4.57171e+06	3.99002e+06	4734822	1.90276e+06	2.79886e+06	2.97085e+06	3344019	6494645	7.05164e+06	8070801	5639954
Hypoxanthine	C5H4N4O	standard	137.046	527.52	8.36164e-09	1.59351e+06	1.63276e+06	1951286	1.9049e+06	1.85109e+06	2.00955e+06	1.80523e+06	1.9526e+06	7.83663e+06	7840333	7355877	5.786e+06	686284	707755	667665	730265	628797	649885	530536	591622	1.62397e+06	1.82858e+06	1.59444e+06	1.50942e+06
L-Glutamine	C5H10N2O3	standard	147.076	685.43	4.83753e-05	1.03262e+06	1.20916e+06	1.08349e+06	1.16119e+06	6.19937e+06	3.56549e+06	4213907	3.74421e+06	1.41009e+06	1.25197e+06	1.32128e+06	1.31644e+06	1.22867e+06	1.47004e+06	2.4466e+06	2275153	1.32212e+06	1.37509e+06	1.80971e+06	1.83599e+06	606570	600119	567727	1.0024e+06
CMP	C9H14N3O8P	standard	322.046	690.81	0.0111537	7555.94	7461.2	8213.19	7008.15	8933.64	6063	5603.61	5471.32	7241.73	7474.11	7532.72	6475.4	5216.03	8163.38	8032.85	8173.32	2097.19	2290.47	3262.75	2829.99	5228.01	4695.97	5409.19	6951.17
Pantothenate	C9H17NO5	standard	220.118	432.02	1.08012e-14	327088	361452	357816	349217	218470	223682	224969	224184	1.29873e+06	1.30227e+06	1.25901e+06	1.133e+06	240970	268234	278991	279626	125880	135607	125587	111329	212820	222598	213985	230478
Guanine	C5H5N5O	standard	152.057	619.87	5.2632e-06	225710	291823	394087	340861	469852	437154	480270	504651	1.20947e+06	1.17123e+06	1.05988e+06	904978	193195	250857	214561	279780	37348.6	72216.7	77856.9	115442	494992	508605	468642	524030
L-Tyrosine	C9H11NO3	standard	182.081	626.52	2.07012e-06	487344	511210	590082	517430	205498	199810	190089	178225	711149	769033	682629	463785	518322	600042	554034	570563	212809	261725	270547	261079	276430	268520	257659	290747
L-Ornithine	C5H12N2O2	standard	133.097	1017.46	2.11011e-07	159353	177256	152397	165041	250614	245319	240068	223439	484375	502247	439467	332164	117857	106150	119652	139762	44569.2	48455.9	38457.2	42487.5	87186.5	69825.8	73087.7	79794.1
4-Trimethylammoniobutanoate	C7H15NO2	standard	146.118	609.95	2.41872e-07	148722	143020	179699	145700	129713	136085	130450	130781	379418	388941	339294	293157	102265	100363	124574	112556	59752.6	62423.7	54639.1	51146.2	135834	123168	117988	119345
S-Adenosyl-L-homocysteine	C14H20N6O5S	standard	385.129	612.86	0.000607733	22126.6	22759.7	26506.5	25885.6	12488.7	16576.7	15943.3	13645.1	38960.3	43714	36298.5	29423	21730.6	22244.7	21712.1	25781.1	11773	10364.5	9832.2	9598.94	18950.7	25332.3	20404.7	18162.6
L-Lysine	C6H14N2O2	standard	147.113	1078.28	2.41872e-07	61946.6	70852.8	70772.6	63079.6	82380.9	88098.2	69728.9	89375.4	364624	384729	355801	226694	50310.4	51162.3	50865.8	47052.5	31164.2	48311.8	33830.7	44217.6	53354.2	43138.8	54920.5	60599.9
Adenosine	C10H13N5O4	standard	268.104	466.73	0.192927	173876	191998	215739	240384	107902	113225	122602	120634	272958	288203	261659	199135	159157	192032	160314	252884	71929.1	104792	103430	102792	294499	278230	285152	284318
Creatinine	C4H7N3O	standard	114.066	501.54	6.7426e-10	57946.4	59697.1	71157.4	60621.2	127136	141450	123837	147327	240093	227300	230193	201856	57600.3	53268.7	57920.4	56972.6	74719.2	73761.3	72901.2	87243.1	80535.5	82214.1	68365.3	61346.3
Acetylcholine	C7H15NO2	standard	146.118	856.81	5.82309e-09	124445	114136	141695	137867	183470	163541	184357	171578	130787	134871	119234	99279.8	186323	235000	216182	232709	96097.4	88980.8	100386	93014.8	112958	121401	107673	111430
L-Tryptophan	C11H12N2O2	standard	205.097	578.71	0.175319	188357	188117	197252	197221	122575	109509	112940	122207	234019	223366	212707	159009	146694	175769	167637	182026	61767.7	65253.3	76276.1	59547.5	159359	145604	148805	157324
Pyridoxal	C8H9NO3	standard	168.065	416.97	8.88725e-05	137551	157636	163529	153877	159800	188116	195312	181681	173424	231306	224569	196365	186975	211226	185939	183585	144731	130248	128922	121638	192715	182895	182004	186862
Taurine	C2H7NO3S	standard	126.022	704.71	0.366137	77761.4	86412.5	73708.9	84145.4	68966.1	35132.5	40628.1	40578.2	46018.3	35008.5	112570	40017.8	54807.2	74438.9	124296	114109	27462	30091.3	50165.2	47403.1	71055.1	80958.5	66727.3	138656
dAMP	C10H14N5O6P	standard	332.075	568.28	3.87911e-10	112915	114317	133638	115770	44928.5	39617.6	45356.4	44766.5	31031	28942.3	28780.9	29557.5	68317.7	94154.8	91967.3	96345.6	31516.4	33665.1	32008	27819.5	99165.2	98801.3	105431	99782.2
Ethanolamine phosphate	C2H8NO4P	standard	142.026	690.26	0.0463242	75564.1	79947.7	76697	78489.8	38663.5	23048.7	26834.7	23093	55856.8	48781	54741.8	52170.6	77510.8	102246	130083	125858	16030.5	16996.7	22084	21579.9	53409.1	58237.6	49871.8	97061.4
Imidazole-4-acetate	C5H6N2O2	standard	127.05	554.86	2.98799e-06	22797.8	36428.6	23802	29320.2	88520.8	110621	60077.1	85257.7	68999.8	68925.1	70287.7	47517.8	33961.6	32183.6	36067.6	28490.1	7583.78	14031.6	8670.07	10369.5	28355.3	19357.2	22495.7	25551
GDP	C10H15N5O11P2	standard	442.018	771.22	0.0680353	32217.7	29377	37527.8	27147.1	71823.6	25243.3	41517.5	32823.6	34276.4	28060.6	26862.1	39583.9	24567.4	37129.5	73533.5	79013.8	19413.6	11874.1	32235.3	29584.2	29343	43745.6	29530.1	61794.1
L-Cystathionine	C7H14N2O4S	standard	223.075	738.57	0.300219	39995.6	34985.2	33832.6	39197.8	65874.4	22417.3	31162.6	27768.5	39813.9	26058.2	42140.4	38484.8	27009.2	44046.8	88185	86892.1	21502.1	15924.4	42662.2	39909.6	31090	43007.9	30349	79396.7
GMP	C10H14N5O8P	standard	362.052	728.68	0.0525288	18070.2	19864.1	18255.5	19547.5	41844	18469	16243.3	19083.7	24944.8	18898.1	23864.8	17687.6	20914.6	28500.2	61556.5	66049.6	10790.4	11186.9	20766.2	20150.5	15587.2	17943.6	13021.7	43055.4
GTP	C10H16N5O14P3	standard	521.985	816.72	0.00164052	23011.7	19366.8	26400.2	18160.8	21628.6	16158	23236.7	25980.1	11498.1	10299.4	7712.55	11680.9	23120.7	19018.6	20045.9	25134.6	11886.9	12236.3	13735.6	11247.3	13292.4	12933.5	11680.7	11721.7
Pyruvate	C3H4O3	standard	87.0086	432.87	5.89964e-12	545661	526239	572415	600832	1.10891e+06	1233030	1.13747e+06	1187869	809970	789681	774757	887431	397080	385551	358901	435708	249028	267097	224767	252761	447170	428149	428968	434458
UMP	C9H13N2O9P	standard	323.029	669.18	3.5987e-07	357571	406028	374319	410974	1.01887e+06	745759	688899	691327	556514	493565	622128	527591	689385	826661	1047759	1.06882e+06	206996	305584	343993	411673	276101	253593	233418	400357
2-Oxoglutarate	C5H6O5	standard	145.014	714.68	6.37281e-05	273859	323669	255530	308241	796023	446894	577889	592428	144525	75768.2	120720	142845	304294	475683	544068	645083	68409.1	95433.7	255358	281490	172326	183908	156076	439838
Phenylpyruvate	C9H8O3	standard	163.04	260.43	3.9507e-07	77598.7	108427	107199	110629	177057	209649	168216	169662	118106	105400	119452	138240	80203.4	74818	81283.7	74031.5	46431.9	51605.1	44186.9	47851.9	43633.4	43388.7	44529.2	34693.2
D-Glucosamine-6-phosphate	C6H14NO8P	standard	260.053	678.63	0.0042863	68116.2	76422.3	79194.3	78371.5	102150	62680.7	76984	57971.7	67420.9	63788	62549.1	51750.8	72205.7	91103.6	135498	136513	24747.8	30462.2	48269.2	39708.2	51083.1	53775.7	50358.3	84319.5
citrate	C6H8O7	standard	191.02	788.67	0.372565	5915.87	4285.43	6720.53	6522.77	4707.12	2089.02	3298.8	3711.95	3419.81	2414.85	2153.36	3993.68	10210	9602.72	244431	15204.2	5387.42	3615.06	7664.76	6848.57	5252.95	6570.9	5444.33	9354.15
L-Aspartate	C4H7NO4	standard	132.03	676.82	0.330622	28086.8	34292.4	30516.5	32067.5	57301.5	19881.7	15479.8	19815.1	79819.2	69193.7	77850.7	55322.4	18005	24223.3	82654.6	85226	9043.42	14663.5	25353	27921.2	28285.4	29737.9	25677	122470
trans-4-Hydroxy-L-proline	C5H9NO3	standard	130.051	670.56	4.6254e-05	57547.2	61265.7	58712.8	63727	43950.1	40350	41507.5	46440.8	56252	57539	54025.7	46918.7	46860.3	50116.6	50010.9	54177.8	20103.8	24194.2	24795.8	22973.2	53598.6	52203.1	50547.1	54205.3
Phospho-D-glycerate	C3H7O7P	standard	184.986	744.13	0.561683	10052.5	12055	9658.37	11763.9	24506.8	12091.1	11892.5	9574.41	28820.6	17965.2	20504	18989.4	7100.8	12180	19329.9	26587	6861.21	7269.43	16854.3	13339.4	15528.7	18088.7	16438.3	46379.9
Maleic acid	C4H4O4	standard	115.004	559.64	0.665724	28045.8	24103.6	20529.5	28071.7	24714	27300.8	29353.7	30773.2	18634.1	22497	20108.8	27087.3	32849.7	19935.1	28801.7	26548.8	30787.1	28152.8	28360.4	24736.2	21245	21194.2	36365.8	26033.6
Uridine	C9H12N2O6	standard	243.063	513.32	5.07954e-09	24626.9	29027	24978.9	24650	32036.2	31166.5	27606.5	26809.4	32659.8	32594.8	33271.9	30631.8	28712.1	32433.3	34596.8	30617.5	15187.2	16629.3	17374	15907.2	15959.4	15250.7	16960.9	16334.8
dCMP	C9H14N3O7P	standard	306.05	648.98	3.40908e-06	8245.55	9050.14	10177.7	9501.79	5619.03	6816.9	6476.57	6936.19	5818.05	5670.34	4884.52	5432.53	6100.44	6803.74	6893.3	4725.04	4431.56	5390.19	4431.28	3800.83	6905.26	8497.81	7899.21	9435.33
Phosphoenolpyruvate	C3H5O6P	standard	166.975	769.71	0.134341	2546.68	1976.54	2713.64	3369.11	3621.56	1861.61	3162.93	3015.65	7559.74	6251.1	5136.65	3801.68	NA	1792.83	2181.88	3673.8	1694.51	2780.83	4631.78	3294.74	7305.29	9335.71	7983.67	21065.7
IMP	C10H13N4O8P	standard	347.041	678.49	0.293221	18998.2	18825.6	20363.3	16390.2	13965	9291.24	10998.5	8909.45	16432.7	16524.9	14929.1	15358.5	10033.4	12349	16041.9	16434.9	5742.88	8343	12985.6	10834	13153.3	11477.4	9177.86	12330.1
FMN	C17H21N4O9P	standard	455.099	518.71	0.00210262	4953.1	4370.85	3801.97	3899.66	2881.72	3710.61	2936.85	2536.59	1860.19	1764.64	2402.37	1593.01	4702.48	4642.78	5975.39	6483.72	1833.83	2203.81	1996.4	1783.18	1953.2	2277.97	2376.94	2530.4
Orotate	C5H4N2O4	standard	155.01	515.22	0.127025	6344.41	7659.98	6883.53	7291.67	4608.02	3933.01	3632.65	4196.68	4204.85	3335.57	3933.29	4812.33	5479.89	6524.64	5418.01	7809.22	1940.33	2256.19	1704.1	2212.86	2931.46	2809.55	3299.79	3025.61
Oxalate	C2H2O4	standard	88.9879	792.01	0.166265	4003.27	2699.59	3296.45	3133.98	5891.15	2314.83	4577.33	4070.77	3023.18	2953.38	3038.87	3777.06	2330.97	3145.53	5331.32	4281.38	3973.36	2224.89	4766.69	4642.44	3778.72	4937.96	5063.15	6971.34
Malonate	C3H4O4	standard	103.004	711.6	0.127025	3772.94	3582.61	3282.84	3145.3	4671.73	3936.8	4059.6	4823.81	5252.83	4343.45	3714.65	5096.34	6128.24	4122.66	3032.56	3598.65	3504.31	3443.39	3290.8	3860.24	4303.49	3688.44	5273.5	4247.74
Creatine	C4H9N3O2	fragment	132.077	675.15	4.93539e-07	7284982	7130534	8367851	7.36164e+06	4.24503e+06	3691946	3.85462e+06	3705481	4493009	4276281	4.56848e+06	3.3815e+06	5229115	5.98565e+06	5.93442e+06	6184987	2480530	2.68842e+06	2619147	2.44782e+06	6110049	5543289	5.55657e+06	5.96631e+06
Imidazole lactate	C6H8N2O3	fragment	157.061	538.16	1.11698e-07	377470	386921	479506	456794	654599	642714	654784	641661	1.05066e+06	1.08859e+06	1.01917e+06	777619	280509	319589	309210	327218	196004	221761	217660	192237	214507	225804	244755	200472
Homoproline	C6H11NO2	fragment	130.086	414.76	7.47345e-11	582119	601952	590019	599512	551545	596226	510003	618115	355233	377491	355851	391388	633436	637509	701435	555909	331321	339105	355272	301596	932569	797825	928883	868550
Diethanolamine	C4H11NO2	fragment	106.086	942.8	0.7336	422263	562883	488881	335804	433435	252711	225813	380277	100038	104396	136559	78922.6	759256	427787	192687	511766	461573	605718	481467	189213	153190	105956	135281	104438
Gulonic acid	C6H12O7	fragment	195.051	644.51	6.22975e-06	3.53905e+06	3703625	4.04028e+06	3.66032e+06	3.20881e+06	3205719	3.33239e+06	3.17995e+06	2.64871e+06	2.96745e+06	3046467	2.52335e+06	3.0307e+06	3268443	3245746	3.28691e+06	1376795	1675162	1.70901e+06	1648498	2257429	2450043	2.2505e+06	2.08747e+06
D-Arabinose 5-phosphate	C5H11O8P	fragment	229.012	696.64	0.0887832	348864	397359	360992	367485	291699	190364	207411	211765	255598	212083	251422	212177	280134	345728	433136	444899	129592	151037	201226	179012	266457	260381	259808	377138
