# Supplementary material for: Suramin exposure alters cellular metabolism and mitochondrial energy production in African trypanosomes
Source: J Biol Chem. 2020 Apr 30;295(24):8331–47. doi: 10.1074/jbc.RA120.012355 (PMC7294092; doi:10.1074/jbc.RA120.012355)
Supplement: Supporting Information [file supp_RA120.012355_157778_3_supp_514941_q94r7g.xlsx]

## Sheet: 24h_proteingroups&ratios
Protein IDs	Majority protein IDs	Fasta Header	Ratio L/H normalized 1	Ratio L/H normalized 2	Ratio H/L normalized 3 (label swap)	average	N: -Log T-test p-value	N: T-test q-value	N: T-test Difference	T: Protein IDs	Peptide counts (all)	Peptide counts (razor+unique)	Peptide counts (unique)	Number of proteins	Peptides	Razor + unique peptides	Unique peptides	Peptides 1	Peptides 2	Peptides 3	Razor + unique peptides 1	Razor + unique peptides 2	Razor + unique peptides 3	Unique peptides 1	Unique peptides 2	Unique peptides 3	Sequence coverage [%]	Unique + razor sequence coverage [%]	Unique sequence coverage [%]	Mol. weight [kDa]	Sequence length	Sequence lengths	Fraction average	Fraction 1	Fraction 2	Fraction 3	Fraction 4	Fraction 5	Fraction 6	Fraction 7	Fraction 8	Q-value	Score	Identification type 1	Identification type 2	Identification type 3	Ratio H/L	Ratio H/L normalized	Ratio H/L variability [%]
Tb927.5.3920:mRNA-p1	Tb927.5.3920:mRNA-p1	>Tb927.5.3920:mRNA-p1 | transcript=Tb927.5.3920:mRNA | gene=Tb927.5.3920 | organism=Trypanosoma_brucei_brucei_TREU927 | gene_product=Peroxisome biogenesis factor 6 | transcript_product=Peroxisome biogenesis factor 6 | location=Tb927_05_v5.1:1273846-1276794(+) | protein_length=982 | sequence_SO=chromosome | SO=protein_coding | is_pseudo=false	1.07629	0.931099	0.28782	0.765069	1.05877	0.151813	0.765069	Tb927.5.3920:mRNA-p1	7	7	7	1	7	7	7	5	3	3	5	3	3	5	3	3	10.6	10.6	10.6	106.05	982	982	3.69	3	1	5				4		0	28.499	By MS/MS	By MS/MS	By MS/MS	0.85247	0.92912	85.597
Tb927.11.8900:mRNA-p1	Tb927.11.8900:mRNA-p1	>Tb927.11.8900:mRNA-p1 | transcript=Tb927.11.8900:mRNA | gene=Tb927.11.8900 | organism=Trypanosoma_brucei_brucei_TREU927 | gene_product=DPCD protein family, putative | transcript_product=DPCD protein family, putative | location=Tb927_11_v5.1:2444850-2445461(+) | protein_length=203 | sequence_SO=chromosome | SO=protein_coding | is_pseudo=false	0.715666	0.834655	0.89155	0.813957	2.39488	0.00864687	0.813957	Tb927.11.8900:mRNA-p1	3	3	3	1	3	3	3	2	2	1	2	2	1	2	2	1	30	30	30	23.013	203	203	3.5	2	1	1				2		0	12.232	By MS/MS	By MS/MS	By MS/MS	1.3443	1.4166	25.844
Tb927.4.4070:mRNA-p1	Tb927.4.4070:mRNA-p1	>Tb927.4.4070:mRNA-p1 | transcript=Tb927.4.4070:mRNA | gene=Tb927.4.4070 | organism=Trypanosoma_brucei_brucei_TREU927 | gene_product=mevalonate kinase, putative | transcript_product=mevalonate kinase, putative | location=Tb927_04_v5.1:1082064-1083053(-) | protein_length=329 | sequence_SO=chromosome | SO=protein_coding | is_pseudo=false	1.00266	0.588062	0.86448	0.8184	1.66822	0.0376981	0.8184	Tb927.4.4070:mRNA-p1	9	9	9	1	9	9	9	8	3	3	8	3	3	8	3	3	44.1	44.1	44.1	35.544	329	329	4.94			6			11			0	58.296	By MS/MS	By MS/MS	By MS/MS	0.87189	1.0383	8.506
Tb927.9.6870:mRNA-p1	Tb927.9.6870:mRNA-p1	>Tb927.9.6870:mRNA-p1 | transcript=Tb927.9.6870:mRNA | gene=Tb927.9.6870 | organism=Trypanosoma_brucei_brucei_TREU927 | gene_product=RNA-binding protein, putative | transcript_product=RNA-binding protein, putative | location=Tb927_09_v5.1:1125929-1126375(+) | protein_length=148 | sequence_SO=chromosome | SO=protein_coding | is_pseudo=false	0.918358	0.805737	0.78789	0.837328	2.62514	0.00589267	0.837328	Tb927.9.6870:mRNA-p1	4	4	4	1	4	4	4	3	2	2	3	2	2	3	2	2	31.1	31.1	31.1	17.565	148	148	3.5		7					3		0	10.119	By MS/MS	By MS/MS	By MS/MS	0.90646	1.0353	7.0898
Tb927.2.3320:mRNA-p1	Tb927.2.3320:mRNA-p1	>Tb927.2.3320:mRNA-p1 | transcript=Tb927.2.3320:mRNA | gene=Tb927.2.3320 | organism=Trypanosoma_brucei_brucei_TREU927 | gene_product=65 kDa invariant surface glycoprotein | transcript_product=65 kDa invariant surface glycoprotein | location=Tb927_02_v5.1:615766-617079(+) | protein_length=437 | sequence_SO=chromosome | SO=protein_coding | is_pseudo=false	0.685918	1.08029	0.76487	0.843692	1.70363	0.0348188	0.843692	Tb927.2.3320:mRNA-p1	6	5	5	1	6	5	5	3	3	3	3	2	2	3	2	2	9.6	7.6	7.6	48.153	437	437	4.6				5	4	1			0.0037395	1.3909	By MS/MS	By MS/MS	By MS/MS	1.117	1.1387	26.598
Tb927.1.3310:mRNA-p1	Tb927.1.3310:mRNA-p1	>Tb927.1.3310:mRNA-p1 | transcript=Tb927.1.3310:mRNA | gene=Tb927.1.3310 | organism=Trypanosoma_brucei_brucei_TREU927 | gene_product=hypothetical protein, conserved | transcript_product=hypothetical protein, conserved | location=Tb927_01_v5.1:722222-722980(+) | protein_length=252 | sequence_SO=chromosome | SO=protein_coding | is_pseudo=false	0.955475	1.0107	0.56904	0.845073	1.58536	0.0454588	0.845073	Tb927.1.3310:mRNA-p1	5	5	5	1	5	5	5	3	4	2	3	4	2	3	4	2	23.8	23.8	23.8	28.503	252	252	4.09		1	6			3	1		0	9.0465	By MS/MS	By MS/MS	By MS/MS	0.84237	1.0127	43.857
Tb927.6.2130:mRNA-p1	Tb927.6.2130:mRNA-p1	>Tb927.6.2130:mRNA-p1 | transcript=Tb927.6.2130:mRNA | gene=Tb927.6.2130 | organism=Trypanosoma_brucei_brucei_TREU927 | gene_product=nuclear movement protein, putative | transcript_product=nuclear movement protein, putative | location=Tb927_06_v5.1:680916-681443(-) | protein_length=175 | sequence_SO=chromosome | SO=protein_coding | is_pseudo=false	0.942596	0.758553	0.84592	0.849023	2.40935	0.00843276	0.849023	Tb927.6.2130:mRNA-p1	4	4	4	1	4	4	4	3	2	1	3	2	1	3	2	1	26.9	26.9	26.9	19.667	175	175	4.38	2	2					3	1	0	4.6529	By MS/MS	By MS/MS	By MS/MS	0.86794	1.0652	6.2954
Tb927.4.1220:mRNA-p1	Tb927.4.1220:mRNA-p1	>Tb927.4.1220:mRNA-p1 | transcript=Tb927.4.1220:mRNA | gene=Tb927.4.1220 | organism=Trypanosoma_brucei_brucei_TREU927 | gene_product=leucine-rich repeat protein (LRRP), putative | transcript_product=leucine-rich repeat protein (LRRP), putative | location=Tb927_04_v5.1:328133-328915(-) | protein_length=260 | sequence_SO=chromosome | SO=protein_coding | is_pseudo=false	0.87382	0.895656	0.77804	0.849172	2.74366	0.00502841	0.849172	Tb927.4.1220:mRNA-p1	8	8	8	1	8	8	8	8	5	2	8	5	2	8	5	2	30.8	30.8	30.8	28.975	260	260	4.48	3	2	7			2	9		0	38.194	By MS/MS	By MS/MS	By MS/MS	0.98044	1.1554	12.331
Tb927.9.15470:mRNA-p1;Tb11.v5.0819.1-p1	Tb927.9.15470:mRNA-p1	>Tb927.9.15470:mRNA-p1 | transcript=Tb927.9.15470:mRNA | gene=Tb927.9.15470 | organism=Trypanosoma_brucei_brucei_TREU927 | gene_product=kinesin, putative | transcript_product=kinesin, putative | location=Tb927_09_v5.1:2409699-2411744(+) | protein_length=681 | sequence_SO=chromosome | SO=protein_coding | is_pseudo=false;>Tb11.v5.0819.1-p1 | transcript=Tb11.v5.0819.1 | gene=Tb11.v5.0819 | organism=…	0.868282	0.852806	0.83801	0.853032	3.97904	0.00216909	0.853032	Tb927.9.15470:mRNA-p1;Tb11.v5.0819.1-p1	9;3	9;3	9;3	2	9	9	9	6	5	5	6	5	5	6	5	5	23.1	23.1	23.1	74.614	681	681;259	4.61			7	1	2	8			0	18.592	By MS/MS	By MS/MS	By MS/MS	1.034	1.118	30.207
Tb927.1.720:mRNA-p1	Tb927.1.720:mRNA-p1	>Tb927.1.720:mRNA-p1 | transcript=Tb927.1.720:mRNA | gene=Tb927.1.720 | organism=Trypanosoma_brucei_brucei_TREU927 | gene_product=phosphoglycerate kinase | transcript_product=phosphoglycerate kinase | location=Tb927_01_v5.1:235770-237299(-) | protein_length=509 | sequence_SO=chromosome | SO=protein_coding | is_pseudo=false	0.804764	0.804311	0.9523	0.853792	2.47998	0.00744208	0.853792	Tb927.1.720:mRNA-p1	18	6	6	1	18	6	6	14	16	16	4	5	6	4	5	6	45	18.1	18.1	55.747	509	509	4.4	2			4	14				0	13.431	By MS/MS	By MS/MS	By MS/MS	1.0421	1.0289	8.9201
Tb927.7.2970:mRNA-p1	Tb927.7.2970:mRNA-p1	>Tb927.7.2970:mRNA-p1 | transcript=Tb927.7.2970:mRNA | gene=Tb927.7.2970 | organism=Trypanosoma_brucei_brucei_TREU927 | gene_product=ATP-dependent DEAD/H RNA helicase, putative | transcript_product=ATP-dependent DEAD/H RNA helicase, putative | location=Tb927_07_v5.1:744793-747267(+) | protein_length=824 | sequence_SO=chromosome | SO=protein_coding | is_pseudo=false	0.940645	0.795418	0.83577	0.857278	2.59531	0.00615418	0.857278	Tb927.7.2970:mRNA-p1	3	3	3	1	3	3	3	2	2	2	2	2	2	2	2	2	5.2	5.2	5.2	92.253	824	824	5.62			2			4	1	1	0	7.7844	By MS/MS	By matching	By MS/MS	0.83584	0.9219	4.7042
Tb927.4.1630:mRNA-p1	Tb927.4.1630:mRNA-p1	>Tb927.4.1630:mRNA-p1 | transcript=Tb927.4.1630:mRNA | gene=Tb927.4.1630 | organism=Trypanosoma_brucei_brucei_TREU927 | gene_product=ribosomal RNA processing protein 6 | transcript_product=ribosomal RNA processing protein 6 | location=Tb927_04_v5.1:416437-418548(-) | protein_length=703 | sequence_SO=chromosome | SO=protein_coding | is_pseudo=false	0.852224	0.863558	0.8688	0.861527	4.49167	0.00199796	0.861527	Tb927.4.1630:mRNA-p1	5	5	5	1	5	5	5	3	3	3	3	3	3	3	3	3	9	9	9	78.548	703	703	5			3			6			0	9.9593	By MS/MS	By MS/MS	By MS/MS	0.98581	1.1495	8.7398
Tb927.10.15410:mRNA-p1	Tb927.10.15410:mRNA-p1	>Tb927.10.15410:mRNA-p1 | transcript=Tb927.10.15410:mRNA | gene=Tb927.10.15410 | organism=Trypanosoma_brucei_brucei_TREU927 | gene_product=glycosomal malate dehydrogenase | transcript_product=glycosomal malate dehydrogenase | location=Tb927_10_v5.1:3786037-3787008(+) | protein_length=323 | sequence_SO=chromosome | SO=protein_coding | is_pseudo=false	1.10395	0.552639	0.93145	0.862679	1.47076	0.0589129	0.862679	Tb927.10.15410:mRNA-p1	6	6	6	1	6	6	6	5	5	5	5	5	5	5	5	5	26	26	26	33.71	323	323	3.74	2	6	10			6	3		0	41.557	By MS/MS	By MS/MS	By MS/MS	0.90232	1.0036	28.699
Tb927.5.3580:mRNA-p1	Tb927.5.3580:mRNA-p1	>Tb927.5.3580:mRNA-p1 | transcript=Tb927.5.3580:mRNA | gene=Tb927.5.3580 | organism=Trypanosoma_brucei_brucei_TREU927 | gene_product=phosphoglycerate mutase protein, putative | transcript_product=phosphoglycerate mutase protein, putative | location=Tb927_05_v5.1:1178720-1179277(+) | protein_length=185 | sequence_SO=chromosome | SO=protein_coding | is_pseudo=false	0.930839	0.827541	0.8297	0.862693	2.80777	0.00463629	0.862693	Tb927.5.3580:mRNA-p1	6	6	6	1	6	6	6	2	4	3	2	4	3	2	4	3	36.2	36.2	36.2	20.717	185	185	3.11		7					2		0	12.2	By MS/MS	By MS/MS	By MS/MS	1.0009	1.0496	23.78
Tb927.11.5230:mRNA-p1	Tb927.11.5230:mRNA-p1	>Tb927.11.5230:mRNA-p1 | transcript=Tb927.11.5230:mRNA | gene=Tb927.11.5230 | organism=Trypanosoma_brucei_brucei_TREU927 | gene_product=hypothetical protein, conserved | transcript_product=hypothetical protein, conserved | location=Tb927_11_v5.1:1491304-1492011(+) | protein_length=235 | sequence_SO=chromosome | SO=protein_coding | is_pseudo=false	0.974564	0.801218	0.82518	0.866987	2.41007	0.00842432	0.866987	Tb927.11.5230:mRNA-p1	5	5	5	1	5	5	5	4	3	2	4	3	2	4	3	2	33.6	33.6	33.6	25.968	235	235	4.2	5	1	1			4	3	1	0	13.381	By MS/MS	By MS/MS	By MS/MS	0.85761	1.0166	11.681
Tb927.3.5320:mRNA-p1	Tb927.3.5320:mRNA-p1	>Tb927.3.5320:mRNA-p1 | transcript=Tb927.3.5320:mRNA | gene=Tb927.3.5320 | organism=Trypanosoma_brucei_brucei_TREU927 | gene_product=UBX domain-containing protein | transcript_product=UBX domain-containing protein | location=Tb927_03_v5.1:1496089-1497300(+) | protein_length=403 | sequence_SO=chromosome | SO=protein_coding | is_pseudo=false	0.758438	0.938879	0.90794	0.868419	2.38824	0.00873169	0.868419	Tb927.3.5320:mRNA-p1	4	4	4	1	4	4	4	2	2	2	2	2	2	2	2	2	16.6	16.6	16.6	44.912	403	403	2.82	3	3	2		2	1			0	4.2616	By MS/MS	By MS/MS	By MS/MS	1.1084	1.0441	15.264
Tb927.5.940:mRNA-p1	Tb927.5.940:mRNA-p1	>Tb927.5.940:mRNA-p1 | transcript=Tb927.5.940:mRNA | gene=Tb927.5.940 | organism=Trypanosoma_brucei_brucei_TREU927 | gene_product=NADH-dependent fumarate reductase, putative | transcript_product=NADH-dependent fumarate reductase, putative | location=Tb927_05_v5.1:371430-373865(+) | protein_length=811 | sequence_SO=chromosome | SO=protein_coding | is_pseudo=false	0.931966	0.790639	0.886	0.869535	2.64146	0.00575968	0.869535	Tb927.5.940:mRNA-p1	29	9	9	1	29	9	9	19	23	21	6	9	7	6	9	7	44	13.6	13.6	87.388	811	811	5.38		2	7	3	2	17	11		0	26.689	By MS/MS	By MS/MS	By MS/MS	0.86139	0.98045	13.098
Tb927.10.2570:mRNA-p1;Tb11.v5.0498.1-p1	Tb927.10.2570:mRNA-p1;Tb11.v5.0498.1-p1	>Tb927.10.2570:mRNA-p1 | transcript=Tb927.10.2570:mRNA | gene=Tb927.10.2570 | organism=Trypanosoma_brucei_brucei_TREU927 | gene_product=lysosomal alpha-mannosidase precursor, putative | transcript_product=lysosomal alpha-mannosidase precursor, putative | location=Tb927_10_v5.1:664909-667902(+) | protein_length=997 | sequence_SO=chromosome | SO=protein_coding | is_pseudo=false;>Tb11.v5.0498.1-p1 |…	0.888573	0.820479	0.90608	0.871711	3.04773	0.00367674	0.871711	Tb927.10.2570:mRNA-p1;Tb11.v5.0498.1-p1	8;6	8;6	8;6	2	8	8	8	6	4	5	6	4	5	6	4	5	13.1	13.1	13.1	111.75	997	997;708	5.3	2			3	5	6	1	3	0	14.051	By MS/MS	By MS/MS	By MS/MS	0.9879	1.0595	19.209
Tb927.9.4230:mRNA-p1	Tb927.9.4230:mRNA-p1	>Tb927.9.4230:mRNA-p1 | transcript=Tb927.9.4230:mRNA | gene=Tb927.9.4230 | organism=Trypanosoma_brucei_brucei_TREU927 | gene_product=fatty acyl CoA synthetase 4 | transcript_product=fatty acyl CoA synthetase 4 | location=Tb927_09_v5.1:801419-803527(+) | protein_length=702 | sequence_SO=chromosome | SO=protein_coding | is_pseudo=false	0.769823	0.876424	0.97081	0.872352	2.35657	0.00925726	0.872352	Tb927.9.4230:mRNA-p1	38	3	2	1	38	3	2	26	37	34	3	2	2	2	1	1	53.7	9.7	7.1	77.871	702	702	3.69	2	3		4		4			0	45.127	By MS/MS	By MS/MS	By MS/MS	1.1508	1.1197	17.949
Tb927.3.1690:mRNA-p1	Tb927.3.1690:mRNA-p1	>Tb927.3.1690:mRNA-p1 | transcript=Tb927.3.1690:mRNA | gene=Tb927.3.1690 | organism=Trypanosoma_brucei_brucei_TREU927 | gene_product=Mitochondrial ATP synthase subunit, putative | transcript_product=Mitochondrial ATP synthase subunit, putative | location=Tb927_03_v5.1:445379-445816(-) | protein_length=145 | sequence_SO=chromosome | SO=protein_coding | is_pseudo=false	0.9081	0.823723	0.88668	0.872834	3.07541	0.0036123	0.872835	Tb927.3.1690:mRNA-p1	12	12	12	1	12	12	12	11	9	10	11	9	10	11	9	10	71.7	71.7	71.7	17.154	145	145	3.62	20							12	0	38.941	By MS/MS	By MS/MS	By MS/MS	0.96904	1.082	12.209
Tb11.v5.0726.1-p1;Tb927.11.460:mRNA-p1	Tb11.v5.0726.1-p1;Tb927.11.460:mRNA-p1	>Tb927.11.460:mRNA-p1 | transcript=Tb927.11.460:mRNA | gene=Tb927.11.460 | organism=Trypanosoma_brucei_brucei_TREU927 | gene_product=predicted WD40 repeat protein | transcript_product=predicted WD40 repeat protein | location=Tb927_11_v5.1:103046-105892(-) | protein_length=948 | sequence_SO=chromosome | SO=protein_coding | is_pseudo=false;>Tb11.v5.0726.1-p1 | transcript=Tb11.v5.0726.1 | gene=Tb11.…	1.09416	0.618123	0.90662	0.872969	1.61545	0.0424813	0.872969	Tb11.v5.0726.1-p1;Tb927.11.460:mRNA-p1	3;3	3;3	3;3	2	3	3	3	3	2	1	3	2	1	3	2	1	6.6	6.6	6.6	77.415	694	694;948	3.75	2	2				4			0	7.1539	By MS/MS	By MS/MS	By matching	0.87634	0.96059	12.071
Tb927.11.6830:mRNA-p1	Tb927.11.6830:mRNA-p1	>Tb927.11.6830:mRNA-p1 | transcript=Tb927.11.6830:mRNA | gene=Tb927.11.6830 | organism=Trypanosoma_brucei_brucei_TREU927 | gene_product=Domain of unknown function(DUF2779), putative | transcript_product=Domain of unknown function(DUF2779), putative | location=Tb927_11_v5.1:1926361-1929264(-) | protein_length=967 | sequence_SO=chromosome | SO=protein_coding | is_pseudo=false	0.905223	0.956206	0.76218	0.874536	2.35845	0.00922288	0.874536	Tb927.11.6830:mRNA-p1	6	6	6	1	6	6	6	3	4	3	3	4	3	3	4	3	11	11	11	108.83	967	967	5.8			3				7		0	8.5603	By MS/MS	By MS/MS	By MS/MS	0.95777	1.0153	14
Tb927.4.4660:mRNA-p1	Tb927.4.4660:mRNA-p1	>Tb927.4.4660:mRNA-p1 | transcript=Tb927.4.4660:mRNA | gene=Tb927.4.4660 | organism=Trypanosoma_brucei_brucei_TREU927 | gene_product=Protein of unknown function DUF84, putative | transcript_product=Protein of unknown function DUF84, putative | location=Tb927_04_v5.1:1280363-1280908(-) | protein_length=181 | sequence_SO=chromosome | SO=protein_coding | is_pseudo=false	0.976562	0.721241	0.92902	0.875608	2.10123	0.0149526	0.875608	Tb927.4.4660:mRNA-p1	5	5	5	1	5	5	5	5	3	2	5	3	2	5	3	2	41.4	41.4	41.4	19.989	181	181	3.69	3	5					5		0	16.759	By MS/MS	By MS/MS	By MS/MS	1.0195	1.1011	11.715
Tb927.11.1290:mRNA-p1	Tb927.11.1290:mRNA-p1	>Tb927.11.1290:mRNA-p1 | transcript=Tb927.11.1290:mRNA | gene=Tb927.11.1290 | organism=Trypanosoma_brucei_brucei_TREU927 | gene_product=hypothetical protein, conserved | transcript_product=hypothetical protein, conserved | location=Tb927_11_v5.1:379002-380198(+) | protein_length=398 | sequence_SO=chromosome | SO=protein_coding | is_pseudo=false	0.903996	1.02947	0.69447	0.87598	1.91307	0.0221388	0.87598	Tb927.11.1290:mRNA-p1	4	4	4	1	4	4	4	2	2	2	2	2	2	2	2	2	11.8	11.8	11.8	43.112	398	398	3.33	2			2	2				0	4.943	By MS/MS	By MS/MS	By MS/MS	0.89723	1.0462	27.025
Tb927.5.860:mRNA-p1	Tb927.5.860:mRNA-p1	>Tb927.5.860:mRNA-p1 | transcript=Tb927.5.860:mRNA | gene=Tb927.5.860 | organism=Trypanosoma_brucei_brucei_TREU927 | gene_product=Selenoprotein T, putative | transcript_product=Selenoprotein T, putative | location=Tb927_05_v5.1:351334-352113(+) | protein_length=259 | sequence_SO=chromosome | SO=protein_coding | is_pseudo=false	0.917431	1.06523	0.64884	0.877169	1.72668	0.0331388	0.877169	Tb927.5.860:mRNA-p1	3	3	3	1	3	3	3	2	2	2	2	2	2	2	2	2	13.9	13.9	13.9	28.792	259	259	3.38	1	3	2				2		0	2.4717	By MS/MS	By MS/MS	By matching	0.99318	0.92816	13.525
Tb927.10.8560:mRNA-p1	Tb927.10.8560:mRNA-p1	>Tb927.10.8560:mRNA-p1 | transcript=Tb927.10.8560:mRNA | gene=Tb927.10.8560 | organism=Trypanosoma_brucei_brucei_TREU927 | gene_product=small GTPase, putative | transcript_product=small GTPase, putative | location=Tb927_10_v5.1:2120113-2120793(+) | protein_length=226 | sequence_SO=chromosome | SO=protein_coding | is_pseudo=false	0.761847	0.925069	0.94469	0.877202	2.36285	0.00914693	0.877202	Tb927.10.8560:mRNA-p1	3	3	3	1	3	3	3	3	3	3	3	3	3	3	3	3	13.3	13.3	13.3	24.28	226	226	3.67		6					3		0	4.2279	By MS/MS	By MS/MS	By MS/MS	1.192	1.056	9.2866
Tb927.11.230:mRNA-p1	Tb927.11.230:mRNA-p1	>Tb927.11.230:mRNA-p1 | transcript=Tb927.11.230:mRNA | gene=Tb927.11.230 | organism=Trypanosoma_brucei_brucei_TREU927 | gene_product=cleavage and polyadenylation specificity factor subunit 2 | transcript_product=cleavage and polyadenylation specificity factor subunit 2 | location=Tb927_11_v5.1:49775-52231(-) | protein_length=818 | sequence_SO=chromosome | SO=protein_coding | is_pseudo=false	0.947598	0.888652	0.79782	0.878023	2.61039	0.00603453	0.878023	Tb927.11.230:mRNA-p1	5	5	5	1	5	5	5	5	2	2	5	2	2	5	2	2	12.8	12.8	12.8	90.555	818	818	4.3			5	1		4			0	32.398	By MS/MS	By MS/MS	By matching	0.95297	1.0553	15.231
Tb927.11.4130:mRNA-p1	Tb927.11.4130:mRNA-p1	>Tb927.11.4130:mRNA-p1 | transcript=Tb927.11.4130:mRNA | gene=Tb927.11.4130 | organism=Trypanosoma_brucei_brucei_TREU927 | gene_product=ubiquitin-like protein, putative | transcript_product=ubiquitin-like protein, putative | location=Tb927_11_v5.1:1207492-1209354(-) | protein_length=620 | sequence_SO=chromosome | SO=protein_coding | is_pseudo=false	0.91166	0.83167	0.89215	0.878493	3.12467	0.00351179	0.878493	Tb927.11.4130:mRNA-p1	9	9	9	1	9	9	9	6	7	7	6	7	7	6	7	7	25.5	25.5	25.5	67.282	620	620	4.57	5	3	3	8	10	14		3	0	19.231	By MS/MS	By MS/MS	By MS/MS	0.94139	1.0914	7.7976
Tb927.11.16090:mRNA-p1	Tb927.11.16090:mRNA-p1	>Tb927.11.16090:mRNA-p1 | transcript=Tb927.11.16090:mRNA | gene=Tb927.11.16090 | organism=Trypanosoma_brucei_brucei_TREU927 | gene_product=outer dynein arm docking complex, putative | transcript_product=outer dynein arm docking complex, putative | location=Tb927_11_v5.1:4258257-4260161(-) | protein_length=634 | sequence_SO=chromosome | SO=protein_coding | is_pseudo=false	0.994431	0.777605	0.86729	0.879775	2.29472	0.010335	0.879775	Tb927.11.16090:mRNA-p1	10	10	10	1	10	10	10	7	5	4	7	5	4	7	5	4	20.8	20.8	20.8	72.145	634	634	4.75			3	7	2	8			0	14.137	By MS/MS	By MS/MS	By MS/MS	0.83384	1.0267	19.604
Tb927.9.8160:mRNA-p1	Tb927.9.8160:mRNA-p1	>Tb927.9.8160:mRNA-p1 | transcript=Tb927.9.8160:mRNA | gene=Tb927.9.8160 | organism=Trypanosoma_brucei_brucei_TREU927 | gene_product=chaperone protein DnaJ, putative | transcript_product=chaperone protein DnaJ, putative | location=Tb927_09_v5.1:1339368-1340660(-) | protein_length=430 | sequence_SO=chromosome | SO=protein_coding | is_pseudo=false	1.06436	0.843526	0.73876	0.882216	1.93457	0.0211712	0.882216	Tb927.9.8160:mRNA-p1	4	4	4	1	4	4	4	4	3	2	4	3	2	4	3	2	13.3	13.3	13.3	47.83	430	430	3.23	1	2	7	1		2			0	5.2596	By MS/MS	By MS/MS	By MS/MS	0.79519	0.93953	17.899
Tb927.10.9990:mRNA-p1	Tb927.10.9990:mRNA-p1	>Tb927.10.9990:mRNA-p1 | transcript=Tb927.10.9990:mRNA | gene=Tb927.10.9990 | organism=Trypanosoma_brucei_brucei_TREU927 | gene_product=non-canonical purine NTP pyrophosphatase, RdgB/HAM1 family, putative | transcript_product=non-canonical purine NTP pyrophosphatase, RdgB/HAM1 family, putative | location=Tb927_10_v5.1:2464970-2465575(+) | protein_length=201 | sequence_SO=chromosome | SO=protein_c…	0.888257	0.83605	0.93338	0.885896	2.99735	0.00386978	0.885896	Tb927.10.9990:mRNA-p1	4	4	4	1	4	4	4	4	2	2	4	2	2	4	2	2	31.3	31.3	31.3	21.652	201	201	4.78		4					5		0	15.565	By MS/MS	By MS/MS	By MS/MS	0.98736	1.1082	12.841
Tb927.11.2620:mRNA-p1	Tb927.11.2620:mRNA-p1	>Tb927.11.2620:mRNA-p1 | transcript=Tb927.11.2620:mRNA | gene=Tb927.11.2620 | organism=Trypanosoma_brucei_brucei_TREU927 | gene_product=hypothetical protein, conserved | transcript_product=hypothetical protein, conserved | location=Tb927_11_v5.1:769786-771651(-) | protein_length=621 | sequence_SO=chromosome | SO=protein_coding | is_pseudo=false	0.878272	0.785731	0.99581	0.886604	2.33088	0.00973591	0.886604	Tb927.11.2620:mRNA-p1	6	6	6	1	6	6	6	2	6	5	2	6	5	2	6	5	11.4	11.4	11.4	68.718	621	621	5.67			1	1	1	11	1		0	12.816	By MS/MS	By MS/MS	By MS/MS	1.0292	1.1076	10.485
Tb927.7.840:mRNA-p1	Tb927.7.840:mRNA-p1	>Tb927.7.840:mRNA-p1 | transcript=Tb927.7.840:mRNA | gene=Tb927.7.840 | organism=Trypanosoma_brucei_brucei_TREU927 | gene_product=Mitochondrial ATP synthase subunit, putative | transcript_product=Mitochondrial ATP synthase subunit, putative | location=Tb927_07_v5.1:200528-200902(-) | protein_length=124 | sequence_SO=chromosome | SO=protein_coding | is_pseudo=false	0.900009	0.849401	0.91069	0.8867	3.34281	0.0029763	0.8867	Tb927.7.840:mRNA-p1	4	4	4	1	4	4	4	3	3	3	3	3	3	3	3	3	35.5	35.5	35.5	14.51	124	124	3.1	7							3	0	7.5888	By MS/MS	By MS/MS	By MS/MS	0.99306	1.065	8.4678
Tb927.9.7180:mRNA-p1	Tb927.9.7180:mRNA-p1	>Tb927.9.7180:mRNA-p1 | transcript=Tb927.9.7180:mRNA | gene=Tb927.9.7180 | organism=Trypanosoma_brucei_brucei_TREU927 | gene_product=adenosine monophosphate deaminase, putative | transcript_product=adenosine monophosphate deaminase, putative | location=Tb927_09_v5.1:1163295-1168367(+) | protein_length=1690 | sequence_SO=chromosome | SO=protein_coding | is_pseudo=false	0.891583	0.895977	0.87398	0.88718	4.24121	0.00215366	0.88718	Tb927.9.7180:mRNA-p1	20	20	20	1	20	20	20	19	5	4	19	5	4	19	5	4	17.9	17.9	17.9	189.71	1690	1690	3.61		20	2		1	2	8		0	41.917	By MS/MS	By MS/MS	By MS/MS	1.0008	1.1174	18.511
Tb927.10.12500:mRNA-p1	Tb927.10.12500:mRNA-p1	>Tb927.10.12500:mRNA-p1 | transcript=Tb927.10.12500:mRNA | gene=Tb927.10.12500 | organism=Trypanosoma_brucei_brucei_TREU927 | gene_product=P-type H+-ATPase, putative | transcript_product=P-type H+-ATPase, putative | location=Tb927_10_v5.1:3030942-3033680(-) | protein_length=912 | sequence_SO=chromosome | SO=protein_coding | is_pseudo=false	0.7818	0.843953	1.0365	0.887418	2.13183	0.014084	0.887418	Tb927.10.12500:mRNA-p1	35	6	6	1	35	6	6	27	31	29	5	5	5	5	5	5	47.5	10.7	10.7	100.23	912	912	4.14	2	9	5	10	3	13	2		0	25.694	By MS/MS	By MS/MS	By MS/MS	1.1001	1.1336	10.836
Tb927.9.5960:mRNA-p1	Tb927.9.5960:mRNA-p1	>Tb927.9.5960:mRNA-p1 | transcript=Tb927.9.5960:mRNA | gene=Tb927.9.5960 | organism=Trypanosoma_brucei_brucei_TREU927 | gene_product=succinate dehydrogenase iron-sulfur subunit, putative | transcript_product=succinate dehydrogenase iron-sulfur subunit, putative | location=Tb927_09_v5.1:1000649-1001215(+) | protein_length=188 | sequence_SO=chromosome | SO=protein_coding | is_pseudo=false	1.05487	0.676498	0.93294	0.888104	1.81247	0.0275425	0.888104	Tb927.9.5960:mRNA-p1	3	3	3	1	3	3	3	2	1	1	2	1	1	2	1	1	21.3	21.3	21.3	21.281	188	188	3.33	2	2					2		0	3.8256	By MS/MS	By MS/MS	By MS/MS	0.88175	0.98529	14.878
Tb927.6.4460:mRNA-p1;Tb927.6.4410:mRNA-p1;Tb11.v5.0903.1-p1	Tb927.6.4460:mRNA-p1;Tb927.6.4410:mRNA-p1;Tb11.v5.0903.1-p1	>Tb927.6.4410:mRNA-p1 | transcript=Tb927.6.4410:mRNA | gene=Tb927.6.4410 | organism=Trypanosoma_brucei_brucei_TREU927 | gene_product=S-adenosylmethionine decarboxylase | transcript_product=S-adenosylmethionine decarboxylase | location=Tb927_06_v5.1:1240697-1241809(-) | protein_length=370 | sequence_SO=chromosome | SO=protein_coding | is_pseudo=false;>Tb927.6.4460:mRNA-p1 | transcript=Tb927.6.4460…	0.996115	0.92584	0.74499	0.888982	2.15457	0.0135097	0.888982	Tb927.6.4460:mRNA-p1;Tb927.6.4410:mRNA-p1;Tb11.v5.0903.1-p1	4;4;2	4;4;2	4;4;2	3	4	4	4	3	2	2	3	2	2	3	2	2	21.6	21.6	21.6	41.748	370	370;370;261	4.78	2		2			2	1	2	0	11.847	By MS/MS	By MS/MS	By matching	0.84194	0.96987	16.044
Tb927.7.190:mRNA-p1	Tb927.7.190:mRNA-p1	>Tb927.7.190:mRNA-p1 | transcript=Tb927.7.190:mRNA | gene=Tb927.7.190 | organism=Trypanosoma_brucei_brucei_TREU927 | gene_product=thimet oligopeptidase, putative | transcript_product=thimet oligopeptidase, putative | location=Tb927_07_v5.1:34206-36263(+) | protein_length=685 | sequence_SO=chromosome | SO=protein_coding | is_pseudo=false	1.06783	0.827335	0.77243	0.889198	1.98939	0.0188645	0.889198	Tb927.7.190:mRNA-p1	15	15	15	1	15	15	15	8	13	11	8	13	11	8	13	11	28	28	28	77.472	685	685	5.11			7	7	7	26			0	27.718	By MS/MS	By MS/MS	By MS/MS	0.88426	0.93648	14.752
Tb927.7.590:mRNA-p1	Tb927.7.590:mRNA-p1	>Tb927.7.590:mRNA-p1 | transcript=Tb927.7.590:mRNA | gene=Tb927.7.590 | organism=Trypanosoma_brucei_brucei_TREU927 | gene_product=hypothetical protein, conserved | transcript_product=hypothetical protein, conserved | location=Tb927_07_v5.1:121221-122612(-) | protein_length=463 | sequence_SO=chromosome | SO=protein_coding | is_pseudo=false	1.11422	0.844381	0.712	0.8902	1.76398	0.0306667	0.8902	Tb927.7.590:mRNA-p1	2	2	2	1	2	2	2	1	2	2	1	2	2	1	2	2	5	5	5	51.692	463	463	4.83				4		1	1		0	4.4968	By MS/MS	By MS/MS	By MS/MS	0.85514	0.91829	11.631
Tb927.5.1660:mRNA-p1	Tb927.5.1660:mRNA-p1	>Tb927.5.1660:mRNA-p1 | transcript=Tb927.5.1660:mRNA | gene=Tb927.5.1660 | organism=Trypanosoma_brucei_brucei_TREU927 | gene_product=protein phosphatase 2C, putative | transcript_product=protein phosphatase 2C, putative | location=Tb927_05_v5.1:581381-582658(+) | protein_length=425 | sequence_SO=chromosome | SO=protein_coding | is_pseudo=false	0.906125	0.881135	0.884	0.89042	4.10442	0.00215878	0.89042	Tb927.5.1660:mRNA-p1	8	8	8	1	8	8	8	5	6	2	5	6	2	5	6	2	22.6	22.6	22.6	46.85	425	425	4.48		2	1	3	15				0	23.341	By MS/MS	By MS/MS	By MS/MS	1.0781	1.0688	17.121
Tb927.7.4820:mRNA-p1;Tb11.v5.0164.1-p1	Tb927.7.4820:mRNA-p1;Tb11.v5.0164.1-p1	>Tb927.7.4820:mRNA-p1 | transcript=Tb927.7.4820:mRNA | gene=Tb927.7.4820 | organism=Trypanosoma_brucei_brucei_TREU927 | gene_product=Trm112p-like protein, putative | transcript_product=Trm112p-like protein, putative | location=Tb927_07_v5.1:1270545-1270928(-) | protein_length=127 | sequence_SO=chromosome | SO=protein_coding | is_pseudo=false;>Tb11.v5.0164.1-p1 | transcript=Tb11.v5.0164.1 | gene=T…	0.910664	0.825287	0.93831	0.89142	2.83774	0.00446138	0.89142	Tb927.7.4820:mRNA-p1;Tb11.v5.0164.1-p1	4;4	4;4	4;4	2	4	4	4	4	2	2	4	2	2	4	2	2	48	48	48	14.71	127	127;157	4.5	4							4	0	39.78	By MS/MS	By MS/MS	By MS/MS	0.99313	1.0966	6.7054
Tb927.3.4500:mRNA-p1;Tb11.v5.0629.1-p1	Tb927.3.4500:mRNA-p1;Tb11.v5.0629.1-p1	>Tb927.3.4500:mRNA-p1 | transcript=Tb927.3.4500:mRNA | gene=Tb927.3.4500 | organism=Trypanosoma_brucei_brucei_TREU927 | gene_product=Fumarate hydratase class I, cytosolic | transcript_product=Fumarate hydratase class I, cytosolic | location=Tb927_03_v5.1:1257999-1259696(-) | protein_length=565 | sequence_SO=chromosome | SO=protein_coding | is_pseudo=false;>Tb11.v5.0629.1-p1 | transcript=Tb11.v5.0…	0.840054	0.879507	0.95566	0.89174	2.84029	0.00446138	0.89174	Tb927.3.4500:mRNA-p1;Tb11.v5.0629.1-p1	9;6	9;6	9;6	2	9	9	9	8	8	7	8	8	7	8	8	7	29.7	29.7	29.7	62.262	565	565;458	4.23	1	2	1	11	15				0	43.655	By MS/MS	By MS/MS	By MS/MS	1.0365	1.0748	9.9363
Tb927.10.7020.2-p1;Tb927.10.7020.1-p1	Tb927.10.7020.2-p1;Tb927.10.7020.1-p1	>Tb927.10.7020.1-p1 | transcript=Tb927.10.7020.1 | gene=Tb927.10.7020 | organism=Trypanosoma_brucei_brucei_TREU927 | gene_product=acid phosphatase, putative | transcript_product=acid phosphatase, putative | location=Tb927_10_v5.1:1768266-1769573(+) | protein_length=435 | sequence_SO=chromosome | SO=protein_coding | is_pseudo=false;>Tb927.10.7020.2-p1 | transcript=Tb927.10.7020.2 | gene=Tb927.10.7…	1.00874	0.773395	0.89973	0.893954	2.24138	0.0114318	0.893954	Tb927.10.7020.2-p1;Tb927.10.7020.1-p1	6;6	6;6	6;6	2	6	6	6	4	3	4	4	3	4	4	3	4	17.6	17.6	17.6	48.932	427	427;435	4.75				3	9				0	12.1	By MS/MS	By MS/MS	By MS/MS	0.85853	0.99048	15.675
Tb927.7.4440:mRNA-p1	Tb927.7.4440:mRNA-p1	>Tb927.7.4440:mRNA-p1 | transcript=Tb927.7.4440:mRNA | gene=Tb927.7.4440 | organism=Trypanosoma_brucei_brucei_TREU927 | gene_product=NAD dependent epimerase/dehydratase family, putative | transcript_product=NAD dependent epimerase/dehydratase family, putative | location=Tb927_07_v5.1:1178078-1178956(-) | protein_length=292 | sequence_SO=chromosome | SO=protein_coding | is_pseudo=false	0.867528	0.967118	0.85086	0.895169	2.78519	0.00476006	0.895169	Tb927.7.4440:mRNA-p1	4	4	4	1	4	4	4	2	3	3	2	3	3	2	3	3	22.9	22.9	22.9	31.573	292	292	3.8		2	5			2	1		0	10.943	By MS/MS	By MS/MS	By MS/MS	1.0152	1.0227	31.221
Tb927.11.1560:mRNA-p1	Tb927.11.1560:mRNA-p1	>Tb927.11.1560:mRNA-p1 | transcript=Tb927.11.1560:mRNA | gene=Tb927.11.1560 | organism=Trypanosoma_brucei_brucei_TREU927 | gene_product=1,2-Dihydroxy-3-keto-5-methylthiopentene dioxygenase, putative | transcript_product=1,2-Dihydroxy-3-keto-5-methylthiopentene dioxygenase, putative | location=Tb927_11_v5.1:488038-489033(-) | protein_length=331 | sequence_SO=chromosome | SO=protein_coding | is_pse…	0.895255	0.865351	0.92541	0.895339	3.42625	0.00279875	0.895339	Tb927.11.1560:mRNA-p1	20	20	20	1	20	20	20	19	14	9	19	14	9	19	14	9	65	65	65	37.611	331	331	3.89	17	20	13	18	2	25	8	4	0	58.545	By MS/MS	By MS/MS	By MS/MS	0.9079	1.0844	11.759
Tb927.8.6170:mRNA-p1	Tb927.8.6170:mRNA-p1	>Tb927.8.6170:mRNA-p1 | transcript=Tb927.8.6170:mRNA | gene=Tb927.8.6170 | organism=Trypanosoma_brucei_brucei_TREU927 | gene_product=transketolase, putative | transcript_product=transketolase, putative | location=Tb927_08_v5.1:1797668-1799677(+) | protein_length=669 | sequence_SO=chromosome | SO=protein_coding | is_pseudo=false	1.04564	0.759994	0.88296	0.896199	2.07504	0.0157938	0.896199	Tb927.8.6170:mRNA-p1	9	9	9	1	9	9	9	5	6	6	5	6	6	5	6	6	23.9	23.9	23.9	72.609	669	669	5.3				7	2	14			0	28.809	By MS/MS	By MS/MS	By MS/MS	0.93206	1.0117	12.13
Tb927.10.7290:mRNA-p1	Tb927.10.7290:mRNA-p1	>Tb927.10.7290:mRNA-p1 | transcript=Tb927.10.7290:mRNA | gene=Tb927.10.7290 | organism=Trypanosoma_brucei_brucei_TREU927 | gene_product=Flagellar Member 2 | transcript_product=Flagellar Member 2 | location=Tb927_10_v5.1:1838047-1841514(-) | protein_length=1155 | sequence_SO=chromosome | SO=protein_coding | is_pseudo=false	0.953289	0.722282	1.0177	0.897757	2.00731	0.0181887	0.897757	Tb927.10.7290:mRNA-p1	10	10	10	1	10	10	10	8	4	3	8	4	3	8	4	3	12.9	12.9	12.9	129.88	1155	1155	3.95	1	9	1	1			7		0	20.553	By MS/MS	By MS/MS	By MS/MS	0.93293	1.049	32.712
Tb927.7.6980:mRNA-p1	Tb927.7.6980:mRNA-p1	>Tb927.7.6980:mRNA-p1 | transcript=Tb927.7.6980:mRNA | gene=Tb927.7.6980 | organism=Trypanosoma_brucei_brucei_TREU927 | gene_product=Mono-functional DNA-alkylating methyl methanesulfonate N-term/CPSF A subunit region, putative | transcript_product=Mono-functional DNA-alkylating methyl methanesulfonate N-term/CPSF A subunit region, putative | location=Tb927_07_v5.1:1990060-1995564(-) | protein_len…	0.952562	0.794913	0.94618	0.897885	2.48464	0.0073772	0.897885	Tb927.7.6980:mRNA-p1	28	28	28	1	28	28	28	25	7	8	25	7	8	25	7	8	24.9	24.9	24.9	194.95	1834	1834	3.5	7	25				1	15		0	54.05	By MS/MS	By MS/MS	By MS/MS	0.98036	1.0624	15.621
Tb927.7.5960:mRNA-p1;Tb927.7.6000:mRNA-p1;Tb927.7.5980:mRNA-p1	Tb927.7.5960:mRNA-p1;Tb927.7.6000:mRNA-p1;Tb927.7.5980:mRNA-p1	>Tb927.7.5960:mRNA-p1 | transcript=Tb927.7.5960:mRNA | gene=Tb927.7.5960 | organism=Trypanosoma_brucei_brucei_TREU927 | gene_product=protein associated with differentiation 4, putative | transcript_product=protein associated with differentiation 4, putative | location=Tb927_07_v5.1:1602583-1604379(+) | protein_length=598 | sequence_SO=chromosome | SO=protein_coding | is_pseudo=false;>Tb927.7.5980…	0.718339	0.875887	1.1028	0.899009	1.82221	0.0269738	0.899009	Tb927.7.5960:mRNA-p1;Tb927.7.6000:mRNA-p1;Tb927.7.5980:mRNA-p1	5;4;4	2;2;2	2;2;2	3	5	2	2	4	3	4	1	1	2	1	1	2	8	2.5	2.5	66.375	598	598;598;598	3.83	1	1	2	4	3	1			0.0025486	1.6952	By MS/MS	By matching	By MS/MS	0.92655	1.1002	13.089
Tb927.11.2410:mRNA-p1	Tb927.11.2410:mRNA-p1	>Tb927.11.2410:mRNA-p1 | transcript=Tb927.11.2410:mRNA | gene=Tb927.11.2410 | organism=Trypanosoma_brucei_brucei_TREU927 | gene_product=Flabarin, putative | transcript_product=Flabarin, putative | location=Tb927_11_v5.1:701086-701754(-) | protein_length=222 | sequence_SO=chromosome | SO=protein_coding | is_pseudo=false	0.964878	0.643045	1.0899	0.899275	1.67341	0.0372694	0.899275	Tb927.11.2410:mRNA-p1	9	9	9	1	9	9	9	9	5	3	9	5	3	9	5	3	44.6	44.6	44.6	24.58	222	222	4.67	2	9	2				12	2	0	51.884	By MS/MS	By MS/MS	By MS/MS	0.87824	1.087	16.284
Tb927.9.13030:mRNA-p1	Tb927.9.13030:mRNA-p1	>Tb927.9.13030:mRNA-p1 | transcript=Tb927.9.13030:mRNA | gene=Tb927.9.13030 | organism=Trypanosoma_brucei_brucei_TREU927 | gene_product=QA-SNARE protein putative | transcript_product=QA-SNARE protein putative | location=Tb927_09_v5.1:2058793-2059710(+) | protein_length=305 | sequence_SO=chromosome | SO=protein_coding | is_pseudo=false	0.779423	0.856898	1.0633	0.899874	2.05813	0.0163762	0.899874	Tb927.9.13030:mRNA-p1	5	5	5	1	5	5	5	3	3	2	3	3	2	3	3	2	19.3	19.3	19.3	35.982	305	305	3.62	5		3			3	1	1	0	7.5292	By MS/MS	By MS/MS	By MS/MS	1.0335	1.1843	22.089
Tb927.11.14460:mRNA-p1	Tb927.11.14460:mRNA-p1	>Tb927.11.14460:mRNA-p1 | transcript=Tb927.11.14460:mRNA | gene=Tb927.11.14460 | organism=Trypanosoma_brucei_brucei_TREU927 | gene_product=ADP-ribosylation factor GTPase activating protein 1, putative | transcript_product=ADP-ribosylation factor GTPase activating protein 1, putative | location=Tb927_11_v5.1:3844026-3844949(+) | protein_length=307 | sequence_SO=chromosome | SO=protein_coding | is_…	0.934143	0.855725	0.9132	0.901023	3.16993	0.00341012	0.901023	Tb927.11.14460:mRNA-p1	5	5	5	1	5	5	5	3	4	4	3	4	4	3	4	4	17.6	17.6	17.6	34.004	307	307	3.95	4	1	9			2	2	3	0	8.6263	By MS/MS	By MS/MS	By MS/MS	0.97495	0.99749	10.487
Tb927.7.1310:mRNA-p1	Tb927.7.1310:mRNA-p1	>Tb927.7.1310:mRNA-p1 | transcript=Tb927.7.1310:mRNA | gene=Tb927.7.1310 | organism=Trypanosoma_brucei_brucei_TREU927 | gene_product=hypothetical protein, conserved | transcript_product=hypothetical protein, conserved | location=Tb927_07_v5.1:336723-340766(+) | protein_length=1347 | sequence_SO=chromosome | SO=protein_coding | is_pseudo=false	0.956846	0.865127	0.88184	0.901271	3.00975	0.00383794	0.901271	Tb927.7.1310:mRNA-p1	15	15	15	1	15	15	15	14	8	8	14	8	8	14	8	8	17.9	17.9	17.9	152.52	1347	1347	4.38		15	9		3	9	12		0	38.24	By MS/MS	By MS/MS	By MS/MS	0.91212	0.9937	17.659
Tb927.6.2140:mRNA-p1	Tb927.6.2140:mRNA-p1	>Tb927.6.2140:mRNA-p1 | transcript=Tb927.6.2140:mRNA | gene=Tb927.6.2140 | organism=Trypanosoma_brucei_brucei_TREU927 | gene_product=hypothetical protein, conserved | transcript_product=hypothetical protein, conserved | location=Tb927_06_v5.1:682382-683185(-) | protein_length=267 | sequence_SO=chromosome | SO=protein_coding | is_pseudo=false	0.894534	0.861475	0.94799	0.901333	3.1073	0.00353684	0.901333	Tb927.6.2140:mRNA-p1	8	8	8	1	8	8	8	6	5	5	6	5	5	6	5	5	41.6	41.6	41.6	28.771	267	267	3.64	3	9	3				6	1	0	23.634	By MS/MS	By MS/MS	By MS/MS	0.81601	1.001	13.624
Tb927.9.4520:mRNA-p1	Tb927.9.4520:mRNA-p1	>Tb927.9.4520:mRNA-p1 | transcript=Tb927.9.4520:mRNA | gene=Tb927.9.4520 | organism=Trypanosoma_brucei_brucei_TREU927 | gene_product=Mitochondrial-processing peptidase subunit beta | transcript_product=Mitochondrial-processing peptidase subunit beta | location=Tb927_09_v5.1:837535-838968(+) | protein_length=477 | sequence_SO=chromosome | SO=protein_coding | is_pseudo=false	0.828844	0.814465	1.0609	0.901403	2.11029	0.0146984	0.901403	Tb927.9.4520:mRNA-p1	9	9	9	1	9	9	9	5	7	3	5	7	3	5	7	3	32.3	32.3	32.3	53.689	477	477	3.74	3	4	2	1	13				0	16.887	By MS/MS	By MS/MS	By MS/MS	1.1311	1.1789	15.283
Tb927.9.8200:mRNA-p1;Tb11.v5.0687.1-p1	Tb927.9.8200:mRNA-p1;Tb11.v5.0687.1-p1	>Tb927.9.8200:mRNA-p1 | transcript=Tb927.9.8200:mRNA | gene=Tb927.9.8200 | organism=Trypanosoma_brucei_brucei_TREU927 | gene_product=Pescadillo N-terminus/BRCA1 C Terminus (BRCT) domain containing protein, putative | transcript_product=Pescadillo N-terminus/BRCA1 C Terminus (BRCT) domain containing protein, putative | location=Tb927_09_v5.1:1346396-1348372(-) | protein_length=658 | sequence_SO=ch…	0.928678	0.838434	0.93752	0.901544	2.90981	0.00418231	0.901544	Tb927.9.8200:mRNA-p1;Tb11.v5.0687.1-p1	7;6	7;6	7;6	2	7	7	7	4	3	3	4	3	3	4	3	3	14	14	14	76.419	658	658;576	4.43			6	2		6			0	10.517	By MS/MS	By MS/MS	By MS/MS	0.92815	1.0903	8.8897
Tb927.2.4110:mRNA-p1	Tb927.2.4110:mRNA-p1	>Tb927.2.4110:mRNA-p1 | transcript=Tb927.2.4110:mRNA | gene=Tb927.2.4110 | organism=Trypanosoma_brucei_brucei_TREU927 | gene_product=Mitochondrial-processing peptidase subunit alpha | transcript_product=Mitochondrial-processing peptidase subunit alpha | location=Tb927_02_v5.1:720227-721636(-) | protein_length=469 | sequence_SO=chromosome | SO=protein_coding | is_pseudo=false	1.01536	0.903914	0.78548	0.901585	2.26956	0.0108472	0.901585	Tb927.2.4110:mRNA-p1	9	9	9	1	9	9	9	7	7	5	7	7	5	7	7	5	22	22	22	52.064	469	469	3.85	1	4	1	13	8				0	27.641	By MS/MS	By MS/MS	By MS/MS	0.81799	1.0239	13.672
Tb927.5.2770:mRNA-p1	Tb927.5.2770:mRNA-p1	>Tb927.5.2770:mRNA-p1 | transcript=Tb927.5.2770:mRNA | gene=Tb927.5.2770 | organism=Trypanosoma_brucei_brucei_TREU927 | gene_product=SET domain containing protein, putative | transcript_product=SET domain containing protein, putative | location=Tb927_05_v5.1:933722-934945(-) | protein_length=407 | sequence_SO=chromosome | SO=protein_coding | is_pseudo=false	0.985416	0.890789	0.83358	0.903262	2.62092	0.00591996	0.903262	Tb927.5.2770:mRNA-p1	8	8	8	1	8	8	8	5	5	3	5	5	3	5	5	3	25.8	25.8	25.8	46.514	407	407	4.12	1		1	8	6				0	8.3224	By MS/MS	By MS/MS	By MS/MS	1.0843	1.1226	18.132
Tb927.11.9190:mRNA-p1	Tb927.11.9190:mRNA-p1	>Tb927.11.9190:mRNA-p1 | transcript=Tb927.11.9190:mRNA | gene=Tb927.11.9190 | organism=Trypanosoma_brucei_brucei_TREU927 | gene_product=Serine/threonine-protein kinase VPS15, putative | transcript_product=Serine/threonine-protein kinase VPS15, putative | location=Tb927_11_v5.1:2518597-2522709(+) | protein_length=1370 | sequence_SO=chromosome | SO=protein_coding | is_pseudo=false	1.00522	1.04868	0.65693	0.903609	1.73734	0.0324186	0.903609	Tb927.11.9190:mRNA-p1	2	2	2	1	2	2	2	1	2	1	1	2	1	1	2	1	1.8	1.8	1.8	150.6	1370	1370	5.29		1	1		1	1	3		0.0013034	1.9861	By MS/MS	By MS/MS	By MS/MS	1.0994	1.0325	29.33
Tb927.8.7990:mRNA-p1	Tb927.8.7990:mRNA-p1	>Tb927.8.7990:mRNA-p1 | transcript=Tb927.8.7990:mRNA | gene=Tb927.8.7990 | organism=Trypanosoma_brucei_brucei_TREU927 | gene_product=Thioredoxin-like/Protein of unknown function (DUF3638)/Protein of unknown function (DUF3645), putative | transcript_product=Thioredoxin-like/Protein of unknown function (DUF3638)/Protein of unknown function (DUF3645), putative | location=Tb927_08_v5.1:2355893-237072…	0.997307	0.941088	0.77341	0.903935	2.26048	0.0110503	0.903935	Tb927.8.7990:mRNA-p1	44	44	44	1	44	44	44	36	18	9	36	18	9	36	18	9	12.4	12.4	12.4	550.54	4942	4942	3.82	37	14	1			3	14	19	0	82.547	By MS/MS	By MS/MS	By MS/MS	0.97672	1.0304	21.98
Tb927.10.1040:mRNA-p1;Tb11.v5.0638.1-p1;Tb927.10.1050:mRNA-p1	Tb927.10.1040:mRNA-p1;Tb11.v5.0638.1-p1;Tb927.10.1050:mRNA-p1	>Tb927.10.1040:mRNA-p1 | transcript=Tb927.10.1040:mRNA | gene=Tb927.10.1040 | organism=Trypanosoma_brucei_brucei_TREU927 | gene_product=serine peptidase, Clan SC, Family S10 | transcript_product=serine peptidase, Clan SC, Family S10 | location=Tb927_10_v5.1:280857-282251(-) | protein_length=464 | sequence_SO=chromosome | SO=protein_coding | is_pseudo=false;>Tb927.10.1050:mRNA-p1 | transcript=Tb92…	1.01091	0.821018	0.88068	0.904202	2.41766	0.00831006	0.904202	Tb927.10.1040:mRNA-p1;Tb11.v5.0638.1-p1;Tb927.10.1050:mRNA-p1	9;8;8	9;8;8	3;2;2	3	9	9	3	6	9	9	6	9	9	2	3	3	28	28	10.1	51.509	464	464;463;466	5.07		1	8	12	27	18	3	4	0	79.861	By MS/MS	By MS/MS	By MS/MS	0.83388	0.99727	7.866
Tb927.8.4930:mRNA-p1	Tb927.8.4930:mRNA-p1	>Tb927.8.4930:mRNA-p1 | transcript=Tb927.8.4930:mRNA | gene=Tb927.8.4930 | organism=Trypanosoma_brucei_brucei_TREU927 | gene_product=hypothetical protein, conserved | transcript_product=hypothetical protein, conserved | location=Tb927_08_v5.1:1459002-1459919(+) | protein_length=305 | sequence_SO=chromosome | SO=protein_coding | is_pseudo=false	0.946432	0.837872	0.92842	0.904241	2.86106	0.00435778	0.904241	Tb927.8.4930:mRNA-p1	4	4	4	1	4	4	4	4	4	3	4	4	3	4	4	3	25.2	25.2	25.2	33.895	305	305	3.42	2	3	3			4			0	18.793	By MS/MS	By MS/MS	By MS/MS	0.88147	1.0275	8.1353
Tb927.3.1030:mRNA-p1	Tb927.3.1030:mRNA-p1	>Tb927.3.1030:mRNA-p1 | transcript=Tb927.3.1030:mRNA | gene=Tb927.3.1030 | organism=Trypanosoma_brucei_brucei_TREU927 | gene_product=RNA-binding protein | transcript_product=RNA-binding protein | location=Tb927_03_v5.1:253218-254291(+) | protein_length=357 | sequence_SO=chromosome | SO=protein_coding | is_pseudo=false	0.864977	0.858885	0.98923	0.904364	2.65797	0.00563581	0.904364	Tb927.3.1030:mRNA-p1	7	7	7	1	7	7	7	3	5	4	3	5	4	3	5	4	23	23	23	39.272	357	357	3.04	9	5		4	4	1	1	1	0	26.035	By MS/MS	By MS/MS	By MS/MS	1.0128	1.1956	11.31
Tb927.6.590:mRNA-p1	Tb927.6.590:mRNA-p1	>Tb927.6.590:mRNA-p1 | transcript=Tb927.6.590:mRNA | gene=Tb927.6.590 | organism=Trypanosoma_brucei_brucei_TREU927 | gene_product=hypothetical protein, conserved | transcript_product=hypothetical protein, conserved | location=Tb927_06_v5.1:242936-243232(-) | protein_length=98 | sequence_SO=chromosome | SO=protein_coding | is_pseudo=false	0.956389	0.755116	1.0038	0.905102	2.15372	0.013527	0.905102	Tb927.6.590:mRNA-p1	3	3	3	1	3	3	3	2	2	2	2	2	2	2	2	2	32.7	32.7	32.7	12.277	98	98	3.33	4							2	0	3.7819	By MS/MS	By MS/MS	By MS/MS	1.0148	1.1408	4.2135
Tb927.9.2670:mRNA-p1	Tb927.9.2670:mRNA-p1	>Tb927.9.2670:mRNA-p1 | transcript=Tb927.9.2670:mRNA | gene=Tb927.9.2670 | organism=Trypanosoma_brucei_brucei_TREU927 | gene_product=Engulfment and cell motility domain-containing protein | transcript_product=Engulfment and cell motility domain-containing protein | location=Tb927_09_v5.1:590829-591938(-) | protein_length=369 | sequence_SO=chromosome | SO=protein_coding | is_pseudo=false	1.00016	0.859697	0.85592	0.905259	2.56262	0.00651272	0.905259	Tb927.9.2670:mRNA-p1	3	3	3	1	3	3	3	2	3	3	2	3	3	2	3	3	11.9	11.9	11.9	41.157	369	369	3.31	4		3	6	2	1			0	5.8108	By MS/MS	By MS/MS	By MS/MS	1.0279	0.90009	7.9406
Tb927.5.3090:mRNA-p1	Tb927.5.3090:mRNA-p1	>Tb927.5.3090:mRNA-p1 | transcript=Tb927.5.3090:mRNA | gene=Tb927.5.3090 | organism=Trypanosoma_brucei_brucei_TREU927 | gene_product=Mitochondrial ATP synthase subunit, putative | transcript_product=Mitochondrial ATP synthase subunit, putative | location=Tb927_05_v5.1:1019968-1020273(+) | protein_length=101 | sequence_SO=chromosome | SO=protein_coding | is_pseudo=false	0.947329	0.83682	0.93221	0.905453	2.83671	0.00446138	0.905453	Tb927.5.3090:mRNA-p1	6	6	6	1	6	6	6	6	4	4	6	4	4	6	4	4	65.3	65.3	65.3	11.655	101	101	4.11	10							8	0	26.66	By MS/MS	By MS/MS	By MS/MS	0.92924	1.0664	16.7
Tb927.10.660:mRNA-p1;Tb11.v5.0500.1-p1	Tb927.10.660:mRNA-p1;Tb11.v5.0500.1-p1	>Tb927.10.660:mRNA-p1 | transcript=Tb927.10.660:mRNA | gene=Tb927.10.660 | organism=Trypanosoma_brucei_brucei_TREU927 | gene_product=2-oxoisovalerate dehydrogenase alpha subunit, putative | transcript_product=2-oxoisovalerate dehydrogenase alpha subunit, putative | location=Tb927_10_v5.1:174738-175988(+) | protein_length=416 | sequence_SO=chromosome | SO=protein_coding | is_pseudo=false;>Tb11.v5.…	0.943841	0.876194	0.89661	0.905548	3.31065	0.00308883	0.905548	Tb927.10.660:mRNA-p1;Tb11.v5.0500.1-p1	4;4	4;4	4;4	2	4	4	4	4	3	3	4	3	3	4	3	3	14.7	14.7	14.7	46.369	416	416;416	4.4				6	4				0	11.891	By MS/MS	By MS/MS	By MS/MS	0.85524	0.96885	10.457
Tb927.9.9100:mRNA-p1	Tb927.9.9100:mRNA-p1	>Tb927.9.9100:mRNA-p1 | transcript=Tb927.9.9100:mRNA | gene=Tb927.9.9100 | organism=Trypanosoma_brucei_brucei_TREU927 | gene_product=hypothetical protein, conserved | transcript_product=hypothetical protein, conserved | location=Tb927_09_v5.1:1452678-1452932(-) | protein_length=84 | sequence_SO=chromosome | SO=protein_coding | is_pseudo=false	0.979624	1.01451	0.72451	0.906214	1.99906	0.0184874	0.906214	Tb927.9.9100:mRNA-p1	5	5	5	1	5	5	5	5	3	2	5	3	2	5	3	2	70.2	70.2	70.2	9.5887	84	84	4.5	5							5	0	13.233	By MS/MS	By MS/MS	By MS/MS	0.8998	0.96283	10.095
Tb927.10.10030:mRNA-p1	Tb927.10.10030:mRNA-p1	>Tb927.10.10030:mRNA-p1 | transcript=Tb927.10.10030:mRNA | gene=Tb927.10.10030 | organism=Trypanosoma_brucei_brucei_TREU927 | gene_product=hypothetical protein, conserved | transcript_product=hypothetical protein, conserved | location=Tb927_10_v5.1:2472584-2472886(+) | protein_length=100 | sequence_SO=chromosome | SO=protein_coding | is_pseudo=false	1.01652	1.01136	0.69304	0.906972	1.86556	0.0246061	0.906972	Tb927.10.10030:mRNA-p1	6	6	6	1	6	6	6	5	4	2	5	4	2	5	4	2	52	52	52	11.38	100	100	4.5	7							7	0	13.19	By MS/MS	By MS/MS	By MS/MS	0.93673	0.99008	6.9042
Tb927.3.2840:mRNA-p1	Tb927.3.2840:mRNA-p1	>Tb927.3.2840:mRNA-p1 | transcript=Tb927.3.2840:mRNA | gene=Tb927.3.2840 | organism=Trypanosoma_brucei_brucei_TREU927 | gene_product=inorganic pyrophosphatase, putative | transcript_product=inorganic pyrophosphatase, putative | location=Tb927_03_v5.1:735988-736773(-) | protein_length=261 | sequence_SO=chromosome | SO=protein_coding | is_pseudo=false	0.995421	0.745712	0.98002	0.907051	2.10566	0.0148316	0.907051	Tb927.3.2840:mRNA-p1	6	6	6	1	6	6	6	6	1	3	6	1	3	6	1	3	39.1	39.1	39.1	28.675	261	261	5.19	4		2				7	3	0	45.459	By MS/MS	By MS/MS	By MS/MS	0.87958	0.99805	7.8329
Tb927.6.4130:mRNA-p1	Tb927.6.4130:mRNA-p1	>Tb927.6.4130:mRNA-p1 | transcript=Tb927.6.4130:mRNA | gene=Tb927.6.4130 | organism=Trypanosoma_brucei_brucei_TREU927 | gene_product=succinate dehydrogenase subunit 3 | transcript_product=succinate dehydrogenase subunit 3 | location=Tb927_06_v5.1:1192409-1192723(-) | protein_length=104 | sequence_SO=chromosome | SO=protein_coding | is_pseudo=false	1.03464	0.821558	0.86691	0.907702	2.29598	0.0103298	0.907702	Tb927.6.4130:mRNA-p1	7	7	7	1	7	7	7	7	3	2	7	3	2	7	3	2	81.7	81.7	81.7	11.734	104	104	5.67	5							10	0	83.524	By MS/MS	By MS/MS	By MS/MS	0.83795	0.96652	10.059
Tb927.4.3950:mRNA-p1	Tb927.4.3950:mRNA-p1	>Tb927.4.3950:mRNA-p1 | transcript=Tb927.4.3950:mRNA | gene=Tb927.4.3950 | organism=Trypanosoma_brucei_brucei_TREU927 | gene_product=cytoskeleton-associated protein CAP5.5, putative | transcript_product=cytoskeleton-associated protein CAP5.5, putative | location=Tb927_04_v5.1:1045964-1048525(-) | protein_length=853 | sequence_SO=chromosome | SO=protein_coding | is_pseudo=false	1.00887	0.683995	1.0335	0.908787	1.82355	0.0269335	0.908787	Tb927.4.3950:mRNA-p1	31	17	17	1	31	17	17	18	30	29	7	17	16	7	17	16	43.8	29.8	29.8	94.653	853	853	6.18			8		1	17	36		0	48.634	By MS/MS	By MS/MS	By MS/MS	1.04	1.1208	23.483
Tb927.8.3521:mRNA-p1	Tb927.8.3521:mRNA-p1	>Tb927.8.3521:mRNA-p1 | transcript=Tb927.8.3521:mRNA | gene=Tb927.8.3521 | organism=Trypanosoma_brucei_brucei_TREU927 | gene_product=hypothetical protein | transcript_product=hypothetical protein | location=Tb927_08_v5.1:1049855-1050154(+) | protein_length=99 | sequence_SO=chromosome | SO=protein_coding | is_pseudo=false	1.03919	0.830841	0.85878	0.909603	2.29132	0.0104037	0.909603	Tb927.8.3521:mRNA-p1	3	3	3	1	3	3	3	3	2	2	3	2	2	3	2	2	49.5	49.5	49.5	11.273	99	99	4.11	5							4	0	10.2	By MS/MS	By MS/MS	By MS/MS	0.86133	1.0048	4.8057
Tb927.8.4890:mRNA-p1	Tb927.8.4890:mRNA-p1	>Tb927.8.4890:mRNA-p1 | transcript=Tb927.8.4890:mRNA | gene=Tb927.8.4890 | organism=Trypanosoma_brucei_brucei_TREU927 | gene_product=pol-associated gene 1 | transcript_product=pol-associated gene 1 | location=Tb927_08_v5.1:1441902-1443230(-) | protein_length=442 | sequence_SO=chromosome | SO=protein_coding | is_pseudo=false	1.02099	0.728491	0.98001	0.909831	2.00218	0.0183847	0.909831	Tb927.8.4890:mRNA-p1	13	13	13	1	13	13	13	10	10	11	10	10	11	10	10	11	30.3	30.3	30.3	49.202	442	442	3.87	8	12	12	29	24	7	2	1	0	66.264	By MS/MS	By MS/MS	By MS/MS	0.88724	1.1135	12.761
Tb927.3.4230:mRNA-p1	Tb927.3.4230:mRNA-p1	>Tb927.3.4230:mRNA-p1 | transcript=Tb927.3.4230:mRNA | gene=Tb927.3.4230 | organism=Trypanosoma_brucei_brucei_TREU927 | gene_product=serine peptidase, clan SB, family S8-like protein | transcript_product=serine peptidase, clan SB, family S8-like protein | location=Tb927_03_v5.1:1190317-1194483(-) | protein_length=1388 | sequence_SO=chromosome | SO=protein_coding | is_pseudo=false	0.995718	0.849041	0.88629	0.91035	2.63268	0.00582115	0.91035	Tb927.3.4230:mRNA-p1	11	11	11	1	11	11	11	3	10	8	3	10	8	3	10	8	11	11	11	151.32	1388	1388	6.13		3	1			1	18		0	40.607	By MS/MS	By MS/MS	By MS/MS	1.0187	1.0043	18.615
Tb927.10.4950:mRNA-p1	Tb927.10.4950:mRNA-p1	>Tb927.10.4950:mRNA-p1 | transcript=Tb927.10.4950:mRNA | gene=Tb927.10.4950 | organism=Trypanosoma_brucei_brucei_TREU927 | gene_product=U2 small nuclear ribonucleoprotein 16.5K | transcript_product=U2 small nuclear ribonucleoprotein 16.5K | location=Tb927_10_v5.1:1230434-1230829(-) | protein_length=131 | sequence_SO=chromosome | SO=protein_coding | is_pseudo=false	0.923617	1.09063	0.71858	0.910943	1.86442	0.0246446	0.910943	Tb927.10.4950:mRNA-p1	7	7	7	1	7	7	7	7	4	2	7	4	2	7	4	2	57.3	57.3	57.3	14.743	131	131	5	6							8	0	27.325	By MS/MS	By MS/MS	By MS/MS	0.93829	0.98484	8.8974
Tb927.5.3260:mRNA-p1	Tb927.5.3260:mRNA-p1	>Tb927.5.3260:mRNA-p1 | transcript=Tb927.5.3260:mRNA | gene=Tb927.5.3260 | organism=Trypanosoma_brucei_brucei_TREU927 | gene_product=WD domain, G-beta repeat, putative | transcript_product=WD domain, G-beta repeat, putative | location=Tb927_05_v5.1:1075589-1079788(-) | protein_length=1399 | sequence_SO=chromosome | SO=protein_coding | is_pseudo=false	0.93423	0.83661	0.96205	0.910963	2.75979	0.00492638	0.910963	Tb927.5.3260:mRNA-p1	12	12	12	1	12	12	12	12	5	3	12	5	3	12	5	3	13.9	13.9	13.9	149.17	1399	1399	2.2	12	12	3				3		0	42.762	By MS/MS	By MS/MS	By matching	0.9382	1.0004	42.812
Tb927.11.12480:mRNA-p1	Tb927.11.12480:mRNA-p1	>Tb927.11.12480:mRNA-p1 | transcript=Tb927.11.12480:mRNA | gene=Tb927.11.12480 | organism=Trypanosoma_brucei_brucei_TREU927 | gene_product=Kinetochore interacting phosphatase 7 | transcript_product=Kinetochore interacting phosphatase 7 | location=Tb927_11_v5.1:3346414-3348327(+) | protein_length=637 | sequence_SO=chromosome | SO=protein_coding | is_pseudo=false	0.991375	0.883158	0.86026	0.911598	2.70742	0.00527175	0.911598	Tb927.11.12480:mRNA-p1	2	2	2	1	2	2	2	2	2	2	2	2	2	2	2	2	4.7	4.7	4.7	69.817	637	637	4.29				6		1			0	5.8011	By MS/MS	By matching	By MS/MS	0.83973	0.9557	2.3508
Tb927.10.8410:mRNA-p1	Tb927.10.8410:mRNA-p1	>Tb927.10.8410:mRNA-p1 | transcript=Tb927.10.8410:mRNA | gene=Tb927.10.8410 | organism=Trypanosoma_brucei_brucei_TREU927 | gene_product=hypothetical protein, conserved | transcript_product=hypothetical protein, conserved | location=Tb927_10_v5.1:2082082-2082798(+) | protein_length=238 | sequence_SO=chromosome | SO=protein_coding | is_pseudo=false	0.974754	0.909174	0.85129	0.911739	2.81628	0.00457844	0.911739	Tb927.10.8410:mRNA-p1	4	4	4	1	4	4	4	4	3	4	4	3	4	4	3	4	14.7	14.7	14.7	27.797	238	238	3.72	2	7	1	2	1		5		0	4.3295	By MS/MS	By MS/MS	By MS/MS	0.93576	1.0703	3.8132
Tb927.8.6480:mRNA-p1	Tb927.8.6480:mRNA-p1	>Tb927.8.6480:mRNA-p1 | transcript=Tb927.8.6480:mRNA | gene=Tb927.8.6480 | organism=Trypanosoma_brucei_brucei_TREU927 | gene_product=folate-binding protein YgfZ, putative | transcript_product=folate-binding protein YgfZ, putative | location=Tb927_08_v5.1:1871121-1872140(+) | protein_length=339 | sequence_SO=chromosome | SO=protein_coding | is_pseudo=false	1.08186	0.766989	0.88672	0.911858	2.00107	0.018422	0.911858	Tb927.8.6480:mRNA-p1	1	1	1	1	1	1	1	1	1	1	1	1	1	1	1	1	6.8	6.8	6.8	36.943	339	339	3.5	2			2	1	1			0	7.0193	By MS/MS	By matching	By MS/MS	0.78484	0.97103	20.414
Tb927.6.3610:mRNA-p1	Tb927.6.3610:mRNA-p1	>Tb927.6.3610:mRNA-p1 | transcript=Tb927.6.3610:mRNA | gene=Tb927.6.3610 | organism=Trypanosoma_brucei_brucei_TREU927 | gene_product=SET domain containing protein, putative | transcript_product=SET domain containing protein, putative | location=Tb927_06_v5.1:1076932-1077969(-) | protein_length=345 | sequence_SO=chromosome | SO=protein_coding | is_pseudo=false	0.970874	0.853825	0.91131	0.912003	2.86329	0.00435778	0.912003	Tb927.6.3610:mRNA-p1	8	8	8	1	8	8	8	8	3	2	8	3	2	8	3	2	38.3	38.3	38.3	38.967	345	345	4.29	3	1	4	3		9	1		0	24.141	By MS/MS	By MS/MS	By MS/MS	0.88973	1.0894	11.223
Tb927.10.3660:mRNA-p1	Tb927.10.3660:mRNA-p1	>Tb927.10.3660:mRNA-p1 | transcript=Tb927.10.3660:mRNA | gene=Tb927.10.3660 | organism=Trypanosoma_brucei_brucei_TREU927 | gene_product=aspartate aminotransferase | transcript_product=aspartate aminotransferase | location=Tb927_10_v5.1:952856-954067(-) | protein_length=403 | sequence_SO=chromosome | SO=protein_coding | is_pseudo=false	0.968804	0.782105	0.98552	0.912143	2.29497	0.010335	0.912143	Tb927.10.3660:mRNA-p1	28	28	28	1	28	28	28	23	24	23	23	24	23	23	24	23	71	71	71	44.787	403	403	3.67	20	44	29	67	29	5	13	7	0	119.02	By MS/MS	By MS/MS	By MS/MS	0.97603	1.1106	11.082
Tb927.11.14340:mRNA-p1	Tb927.11.14340:mRNA-p1	>Tb927.11.14340:mRNA-p1 | transcript=Tb927.11.14340:mRNA | gene=Tb927.11.14340 | organism=Trypanosoma_brucei_brucei_TREU927 | gene_product=exportin 1 | transcript_product=exportin 1 | location=Tb927_11_v5.1:3815102-3818203(+) | protein_length=1033 | sequence_SO=chromosome | SO=protein_coding | is_pseudo=false	0.878657	0.980488	0.87751	0.912219	2.85467	0.00436438	0.912219	Tb927.11.14340:mRNA-p1	7	7	7	1	7	7	7	4	5	2	4	5	2	4	5	2	9.8	9.8	9.8	116.93	1033	1033	5.69			4			5	7		0	13.604	By MS/MS	By MS/MS	By MS/MS	1.02	1.0672	23.406
Tb927.7.5820:mRNA-p1	Tb927.7.5820:mRNA-p1	>Tb927.7.5820:mRNA-p1 | transcript=Tb927.7.5820:mRNA | gene=Tb927.7.5820 | organism=Trypanosoma_brucei_brucei_TREU927 | gene_product=Monooxygenase, putative | transcript_product=Monooxygenase, putative | location=Tb927_07_v5.1:1571529-1573076(+) | protein_length=515 | sequence_SO=chromosome | SO=protein_coding | is_pseudo=false	0.929627	0.886132	0.92253	0.912763	3.66198	0.00249165	0.912763	Tb927.7.5820:mRNA-p1	3	3	3	1	3	3	3	3	3	3	3	3	3	3	3	3	8	8	8	55.086	515	515	3.89	1	4	3	1	7	1	1		0	8.6525	By MS/MS	By MS/MS	By MS/MS	0.83935	1.0414	11.17
Tb927.10.8020:mRNA-p1	Tb927.10.8020:mRNA-p1	>Tb927.10.8020:mRNA-p1 | transcript=Tb927.10.8020:mRNA | gene=Tb927.10.8020 | organism=Trypanosoma_brucei_brucei_TREU927 | gene_product=prolyl endopeptidase | transcript_product=prolyl endopeptidase | location=Tb927_10_v5.1:1997309-1999405(-) | protein_length=698 | sequence_SO=chromosome | SO=protein_coding | is_pseudo=false	0.989022	0.838153	0.91165	0.912942	2.64425	0.00573722	0.912941	Tb927.10.8020:mRNA-p1	51	51	51	1	51	51	51	38	47	44	38	47	44	38	47	44	78.7	78.7	78.7	77.624	698	698	4.64	9	25	33	85	54	126	1	4	0	250.2	By MS/MS	By MS/MS	By MS/MS	0.91556	1.0304	12.966
Tb927.3.2340:mRNA-p1;Tb11.v5.0818.1-p1	Tb927.3.2340:mRNA-p1;Tb11.v5.0818.1-p1	>Tb927.3.2340:mRNA-p1 | transcript=Tb927.3.2340:mRNA | gene=Tb927.3.2340 | organism=Trypanosoma_brucei_brucei_TREU927 | gene_product=Peroxisome biogenesis protein 2 | transcript_product=Peroxisome biogenesis protein 2 | location=Tb927_03_v5.1:599846-600844(+) | protein_length=332 | sequence_SO=chromosome | SO=protein_coding | is_pseudo=false;>Tb11.v5.0818.1-p1 | transcript=Tb11.v5.0818.1 | gene=T…	0.905469	0.921234	0.91688	0.914528	4.57811	0.00186703	0.914528	Tb927.3.2340:mRNA-p1;Tb11.v5.0818.1-p1	4;4	4;4	4;4	2	4	4	4	3	4	3	3	4	3	3	4	3	23.2	23.2	23.2	37.747	332	332;376	4.09			7			4			0	41.544	By MS/MS	By MS/MS	By MS/MS	0.89681	1.0251	5.5456
Tb927.9.6920:mRNA-p1	Tb927.9.6920:mRNA-p1	>Tb927.9.6920:mRNA-p1 | transcript=Tb927.9.6920:mRNA | gene=Tb927.9.6920 | organism=Trypanosoma_brucei_brucei_TREU927 | gene_product=hypothetical protein, conserved | transcript_product=hypothetical protein, conserved | location=Tb927_09_v5.1:1130911-1131999(+) | protein_length=362 | sequence_SO=chromosome | SO=protein_coding | is_pseudo=false	1.07069	0.824606	0.85013	0.915141	2.14216	0.0138309	0.915141	Tb927.9.6920:mRNA-p1	10	9	9	1	10	9	9	8	6	5	8	5	4	8	5	4	29.8	28.2	28.2	41.39	362	362	4.2	2	1	3	9	7	1	1	1	0	10.683	By MS/MS	By MS/MS	By MS/MS	0.78733	0.93565	18.68
Tb927.8.2050:mRNA-p1	Tb927.8.2050:mRNA-p1	>Tb927.8.2050:mRNA-p1 | transcript=Tb927.8.2050:mRNA | gene=Tb927.8.2050 | organism=Trypanosoma_brucei_brucei_TREU927 | gene_product=GDP-mannose pyrophosphorylase | transcript_product=GDP-mannose pyrophosphorylase | location=Tb927_08_v5.1:642645-643754(+) | protein_length=369 | sequence_SO=chromosome | SO=protein_coding | is_pseudo=false	0.878426	0.906536	0.96155	0.915504	3.1486	0.00347743	0.915504	Tb927.8.2050:mRNA-p1	16	16	16	1	16	16	16	14	10	9	14	10	9	14	10	9	59.1	59.1	59.1	40.704	369	369	4.76		1	1	21	2	16			0	71.662	By MS/MS	By MS/MS	By MS/MS	0.93369	1.0977	16.654
Tb927.9.4500:mRNA-p1	Tb927.9.4500:mRNA-p1	>Tb927.9.4500:mRNA-p1 | transcript=Tb927.9.4500:mRNA | gene=Tb927.9.4500 | organism=Trypanosoma_brucei_brucei_TREU927 | gene_product=heat shock protein, putative | transcript_product=heat shock protein, putative | location=Tb927_09_v5.1:834159-836666(+) | protein_length=835 | sequence_SO=chromosome | SO=protein_coding | is_pseudo=false	0.972479	0.807168	0.96919	0.916279	2.45255	0.00778313	0.916279	Tb927.9.4500:mRNA-p1	28	28	28	1	28	28	28	17	24	24	17	24	24	17	24	24	37.1	37.1	37.1	91.117	835	835	5.29	1	4	33	11	19	14	60		0	79.199	By MS/MS	By MS/MS	By MS/MS	1.0138	1.0802	13.571
Tb927.9.1780:mRNA-p1	Tb927.9.1780:mRNA-p1	>Tb927.9.1780:mRNA-p1 | transcript=Tb927.9.1780:mRNA | gene=Tb927.9.1780 | organism=Trypanosoma_brucei_brucei_TREU927 | gene_product=sec1 family transport protein, putative | transcript_product=sec1 family transport protein, putative | location=Tb927_09_v5.1:423748-425631(-) | protein_length=627 | sequence_SO=chromosome | SO=protein_coding | is_pseudo=false	0.955932	1.03683	0.75651	0.916423	2.08827	0.0153714	0.916423	Tb927.9.1780:mRNA-p1	6	6	6	1	6	6	6	6	2	2	6	2	2	6	2	2	9.1	9.1	9.1	69.022	627	627	4.33	1			7	3			1	0	13.705	By MS/MS	By matching	By MS/MS	0.90347	1.0348	19.188
Tb927.10.14010:mRNA-p1	Tb927.10.14010:mRNA-p1	>Tb927.10.14010:mRNA-p1 | transcript=Tb927.10.14010:mRNA | gene=Tb927.10.14010 | organism=Trypanosoma_brucei_brucei_TREU927 | gene_product=tubulin cofactor C domain-containing protein RP2 | transcript_product=tubulin cofactor C domain-containing protein RP2 | location=Tb927_10_v5.1:3414309-3415700(-) | protein_length=463 | sequence_SO=chromosome | SO=protein_coding | is_pseudo=false	1.023	0.912575	0.8142	0.916591	2.36641	0.00911425	0.916591	Tb927.10.14010:mRNA-p1	8	8	8	1	8	8	8	6	7	3	6	7	3	6	7	3	24.6	24.6	24.6	50.631	463	463	3.81	2	4	1	9	10				0	21.167	By MS/MS	By MS/MS	By MS/MS	0.93506	0.99297	13.915
Tb927.1.1930:mRNA-p1	Tb927.1.1930:mRNA-p1	>Tb927.1.1930:mRNA-p1 | transcript=Tb927.1.1930:mRNA | gene=Tb927.1.1930 | organism=Trypanosoma_brucei_brucei_TREU927 | gene_product=phosphatidylinositol 3-kinase, putative | transcript_product=phosphatidylinositol 3-kinase, putative | location=Tb927_01_v5.1:501553-510264(+) | protein_length=2903 | sequence_SO=chromosome | SO=protein_coding | is_pseudo=false	1.14985	0.866927	0.73311	0.916628	1.75721	0.0310998	0.916628	Tb927.1.1930:mRNA-p1	7	7	7	1	7	7	7	6	3	3	6	3	3	6	3	3	4.8	4.8	4.8	324.21	2903	2903	3.71	6	3	1			1	6		0	26.542	By MS/MS	By MS/MS	By MS/MS	0.73144	0.89028	16.484
Tb927.11.1260:mRNA-p1	Tb927.11.1260:mRNA-p1	>Tb927.11.1260:mRNA-p1 | transcript=Tb927.11.1260:mRNA | gene=Tb927.11.1260 | organism=Trypanosoma_brucei_brucei_TREU927 | gene_product=copper-transporting ATPase-like protein, putative | transcript_product=copper-transporting ATPase-like protein, putative | location=Tb927_11_v5.1:367153-370038(+) | protein_length=961 | sequence_SO=chromosome | SO=protein_coding | is_pseudo=false	1.01233	0.627313	1.1107	0.916781	1.60346	0.0436252	0.916781	Tb927.11.1260:mRNA-p1	5	5	5	1	5	5	5	5	2	2	5	2	2	5	2	2	8.2	8.2	8.2	102.34	961	961	2.33	4	6				2			0	10.043	By MS/MS	By MS/MS	By MS/MS	0.9451	1.119	7.6347
Tb927.10.8630:mRNA-p1	Tb927.10.8630:mRNA-p1	>Tb927.10.8630:mRNA-p1 | transcript=Tb927.10.8630:mRNA | gene=Tb927.10.8630 | organism=Trypanosoma_brucei_brucei_TREU927 | gene_product=Sucrase/ferredoxin-like, putative | transcript_product=Sucrase/ferredoxin-like, putative | location=Tb927_10_v5.1:2138489-2139256(+) | protein_length=255 | sequence_SO=chromosome | SO=protein_coding | is_pseudo=false	1.03633	0.8967	0.81781	0.916948	2.31698	0.00996194	0.916948	Tb927.10.8630:mRNA-p1	10	10	10	1	10	10	10	10	4	3	10	4	3	10	4	3	54.1	54.1	54.1	27.968	255	255	5		7				1	10		0	34.734	By MS/MS	By MS/MS	By MS/MS	0.88447	0.99721	15.47
Tb927.11.2690:mRNA-p1	Tb927.11.2690:mRNA-p1	>Tb927.11.2690:mRNA-p1 | transcript=Tb927.11.2690:mRNA | gene=Tb927.11.2690 | organism=Trypanosoma_brucei_brucei_TREU927 | gene_product=Succinyl-CoA:3-ketoacid coenzyme A transferase, mitochondrial | transcript_product=Succinyl-CoA:3-ketoacid coenzyme A transferase, mitochondrial | location=Tb927_11_v5.1:791064-792545(-) | protein_length=493 | sequence_SO=chromosome | SO=protein_coding | is_pseud…	0.994926	0.766577	0.98968	0.917061	2.17606	0.0129383	0.917061	Tb927.11.2690:mRNA-p1	22	22	22	1	22	22	22	16	19	18	16	19	18	16	19	18	55.6	55.6	55.6	53.096	493	493	3.73	43	36	28	40	71	12	10	9	0	136.87	By MS/MS	By MS/MS	By MS/MS	0.90895	1.117	14.499
Tb927.11.5820:mRNA-p1	Tb927.11.5820:mRNA-p1	>Tb927.11.5820:mRNA-p1 | transcript=Tb927.11.5820:mRNA | gene=Tb927.11.5820 | organism=Trypanosoma_brucei_brucei_TREU927 | gene_product=Inhibitor of apoptosis-promoting Bax1, putative | transcript_product=Inhibitor of apoptosis-promoting Bax1, putative | location=Tb927_11_v5.1:1651769-1652677(+) | protein_length=302 | sequence_SO=chromosome | SO=protein_coding | is_pseudo=false	0.894614	0.976562	0.88073	0.917302	2.97438	0.00396537	0.917302	Tb927.11.5820:mRNA-p1	1	1	1	1	1	1	1	1	1	1	1	1	1	1	1	1	3.3	3.3	3.3	32.267	302	302	3.56	1	2	2	2		1	1		0	3.1283	By MS/MS	By MS/MS	By MS/MS	0.89834	1.0201	34.476
Tb927.11.8800:mRNA-p1	Tb927.11.8800:mRNA-p1	>Tb927.11.8800:mRNA-p1 | transcript=Tb927.11.8800:mRNA | gene=Tb927.11.8800 | organism=Trypanosoma_brucei_brucei_TREU927 | gene_product=hypothetical protein, conserved | transcript_product=hypothetical protein, conserved | location=Tb927_11_v5.1:2416693-2417526(+) | protein_length=277 | sequence_SO=chromosome | SO=protein_coding | is_pseudo=false	1.0373	0.875274	0.84133	0.917968	2.36545	0.00911938	0.917968	Tb927.11.8800:mRNA-p1	9	9	9	1	9	9	9	8	8	4	8	8	4	8	8	4	40.4	40.4	40.4	30.621	277	277	4		12					8		0	18.435	By MS/MS	By MS/MS	By MS/MS	0.99657	1.0331	15.323
Tb927.6.3100:mRNA-p1	Tb927.6.3100:mRNA-p1	>Tb927.6.3100:mRNA-p1 | transcript=Tb927.6.3100:mRNA | gene=Tb927.6.3100 | organism=Trypanosoma_brucei_brucei_TREU927 | gene_product=Intraflagellar transport complex B protein 46 C terminal, putative | transcript_product=Intraflagellar transport complex B protein 46 C terminal, putative | location=Tb927_06_v5.1:918201-919508(+) | protein_length=435 | sequence_SO=chromosome | SO=protein_coding | i…	0.867604	0.990982	0.89597	0.918185	2.78333	0.00477088	0.918185	Tb927.6.3100:mRNA-p1	6	6	6	1	6	6	6	5	5	4	5	5	4	5	5	4	22.3	22.3	22.3	48.134	435	435	3.5	6	9	7	4	12	2	2		0	22.332	By MS/MS	By MS/MS	By MS/MS	0.87413	1.0377	10.663
Tb927.10.12840:mRNA-p1	Tb927.10.12840:mRNA-p1	>Tb927.10.12840:mRNA-p1 | transcript=Tb927.10.12840:mRNA | gene=Tb927.10.12840 | organism=Trypanosoma_brucei_brucei_TREU927 | gene_product=mitochondrial carrier protein | transcript_product=mitochondrial carrier protein | location=Tb927_10_v5.1:3120238-3121152(-) | protein_length=304 | sequence_SO=chromosome | SO=protein_coding | is_pseudo=false	0.954563	0.849257	0.9508	0.918207	2.85136	0.00438969	0.918207	Tb927.10.12840:mRNA-p1	14	14	14	1	14	14	14	14	13	14	14	13	14	14	13	14	49	49	49	33.131	304	304	3.36	18	25	44	3		19	6	4	0	64.031	By MS/MS	By MS/MS	By MS/MS	0.92794	1.0267	8.2127
Tb927.3.2220:mRNA-p1	Tb927.3.2220:mRNA-p1	>Tb927.3.2220:mRNA-p1 | transcript=Tb927.3.2220:mRNA | gene=Tb927.3.2220 | organism=Trypanosoma_brucei_brucei_TREU927 | gene_product=eukaryotic translation initiation factor 3 subunit j | transcript_product=eukaryotic translation initiation factor 3 subunit j | location=Tb927_03_v5.1:579399-580061(-) | protein_length=220 | sequence_SO=chromosome | SO=protein_coding | is_pseudo=false	0.924813	1.01976	0.81034	0.918305	2.36467	0.00911938	0.918305	Tb927.3.2220:mRNA-p1	5	5	5	1	5	5	5	5	3	3	5	3	3	5	3	3	35	35	35	23.8	220	220	4.33	1	2	5	1		1	5		0	16.8	By MS/MS	By MS/MS	By MS/MS	0.91824	1.003	12.722
Tb927.10.15530:mRNA-p1;Tb11.v5.0748.1-p1	Tb927.10.15530:mRNA-p1;Tb11.v5.0748.1-p1	>Tb927.10.15530:mRNA-p1 | transcript=Tb927.10.15530:mRNA | gene=Tb927.10.15530 | organism=Trypanosoma_brucei_brucei_TREU927 | gene_product=ABC transport system ATP-binding protein, putative | transcript_product=ABC transport system ATP-binding protein, putative | location=Tb927_10_v5.1:3810513-3812321(+) | protein_length=602 | sequence_SO=chromosome | SO=protein_coding | is_pseudo=false;>Tb11.v5.…	0.931619	0.883939	0.93969	0.918416	3.44545	0.00279553	0.918416	Tb927.10.15530:mRNA-p1;Tb11.v5.0748.1-p1	8;6	8;6	8;6	2	8	8	8	6	4	3	6	4	3	6	4	3	18.3	18.3	18.3	67.522	602	602;469	4.26	3		1	7	1	7			0	12.793	By MS/MS	By MS/MS	By MS/MS	0.96927	1.0999	19.531
Tb927.9.9840:mRNA-p1	Tb927.9.9840:mRNA-p1	>Tb927.9.9840:mRNA-p1 | transcript=Tb927.9.9840:mRNA | gene=Tb927.9.9840 | organism=Trypanosoma_brucei_brucei_TREU927 | gene_product=lipoic acid containing carrier protein, putative | transcript_product=lipoic acid containing carrier protein, putative | location=Tb927_09_v5.1:1560755-1561171(-) | protein_length=138 | sequence_SO=chromosome | SO=protein_coding | is_pseudo=false	1.05854	0.867453	0.83011	0.9187	2.2308	0.0116251	0.9187	Tb927.9.9840:mRNA-p1	7	7	7	1	7	7	7	7	3	3	7	3	3	7	3	3	43.5	43.5	43.5	15.216	138	138	4.5	9							9	0	12.338	By MS/MS	By MS/MS	By MS/MS	0.84815	0.99086	14.986
Tb927.11.8310:mRNA-p1	Tb927.11.8310:mRNA-p1	>Tb927.11.8310:mRNA-p1 | transcript=Tb927.11.8310:mRNA | gene=Tb927.11.8310 | organism=Trypanosoma_brucei_brucei_TREU927 | gene_product=class I transcription factor A, subunit 4 | transcript_product=class I transcription factor A, subunit 4 | location=Tb927_11_v5.1:2333686-2334852(+) | protein_length=388 | sequence_SO=chromosome | SO=protein_coding | is_pseudo=false	0.926956	0.814863	1.0144	0.91874	2.40588	0.00848966	0.91874	Tb927.11.8310:mRNA-p1	6	6	6	1	6	6	6	3	4	4	3	4	4	3	4	4	24.5	24.5	24.5	42.733	388	388	3.94	2	2		8	2		1	1	0	22.568	By MS/MS	By MS/MS	By MS/MS	1.0548	1.0769	17.089
Tb927.2.3610:mRNA-p1	Tb927.2.3610:mRNA-p1	>Tb927.2.3610:mRNA-p1 | transcript=Tb927.2.3610:mRNA | gene=Tb927.2.3610 | organism=Trypanosoma_brucei_brucei_TREU927 | gene_product=Mitochondrial ATP synthase subunit, putative | transcript_product=Mitochondrial ATP synthase subunit, putative | location=Tb927_02_v5.1:645155-645589(-) | protein_length=144 | sequence_SO=chromosome | SO=protein_coding | is_pseudo=false	0.981643	0.816593	0.95926	0.919165	2.502	0.0071706	0.919165	Tb927.2.3610:mRNA-p1	8	8	8	1	8	8	8	7	8	8	7	8	8	7	8	8	58.3	58.3	58.3	16.06	144	144	3.17	20							9	0	29.197	By MS/MS	By MS/MS	By MS/MS	0.88668	1.0628	14.275
Tb927.8.1945:mRNA-p1	Tb927.8.1945:mRNA-p1	>Tb927.8.1945:mRNA-p1 | transcript=Tb927.8.1945:mRNA | gene=Tb927.8.1945 | organism=Trypanosoma_brucei_brucei_TREU927 | gene_product=hypothetical protein | transcript_product=hypothetical protein | location=Tb927_08_v5.1:626551-626988(+) | protein_length=145 | sequence_SO=chromosome | SO=protein_coding | is_pseudo=false	0.959233	0.878426	0.92244	0.920033	3.19116	0.00334635	0.920033	Tb927.8.1945:mRNA-p1	7	7	7	1	7	7	7	7	4	4	7	4	4	7	4	4	57.2	57.2	57.2	16.349	145	145	4.27	8							7	0	28.114	By MS/MS	By MS/MS	By MS/MS	0.93922	1.0294	7.3728
Tb927.10.1430:mRNA-p1	Tb927.10.1430:mRNA-p1	>Tb927.10.1430:mRNA-p1 | transcript=Tb927.10.1430:mRNA | gene=Tb927.10.1430 | organism=Trypanosoma_brucei_brucei_TREU927 | gene_product=hypothetical protein, conserved | transcript_product=hypothetical protein, conserved | location=Tb927_10_v5.1:374347-375084(-) | protein_length=245 | sequence_SO=chromosome | SO=protein_coding | is_pseudo=false	0.974089	0.905551	0.88073	0.920123	3.03652	0.00372005	0.920123	Tb927.10.1430:mRNA-p1	14	14	14	1	14	14	14	14	9	7	14	9	7	14	9	7	66.5	66.5	66.5	27.339	245	245	4.32	6	13	15				22	3	0	77.677	By MS/MS	By MS/MS	By MS/MS	0.89152	1.028	10.898
Tb927.11.7890:mRNA-p1	Tb927.11.7890:mRNA-p1	>Tb927.11.7890:mRNA-p1 | transcript=Tb927.11.7890:mRNA | gene=Tb927.11.7890 | organism=Trypanosoma_brucei_brucei_TREU927 | gene_product=zinc finger CCCH domain containing protein 44 | transcript_product=zinc finger CCCH domain containing protein 44 | location=Tb927_11_v5.1:2233386-2234675(-) | protein_length=429 | sequence_SO=chromosome | SO=protein_coding | is_pseudo=false	0.959325	0.86103	0.94038	0.920245	2.97113	0.00397762	0.920245	Tb927.11.7890:mRNA-p1	7	7	7	1	7	7	7	7	5	5	7	5	5	7	5	5	21.7	21.7	21.7	48.18	429	429	4.2			3	10	7				0	14.246	By MS/MS	By MS/MS	By MS/MS	0.89454	1.0497	23.664
Tb927.9.10570:mRNA-p1	Tb927.9.10570:mRNA-p1	>Tb927.9.10570:mRNA-p1 | transcript=Tb927.9.10570:mRNA | gene=Tb927.9.10570 | organism=Trypanosoma_brucei_brucei_TREU927 | gene_product=predicted zinc finger protein | transcript_product=predicted zinc finger protein | location=Tb927_09_v5.1:1662759-1663724(-) | protein_length=321 | sequence_SO=chromosome | SO=protein_coding | is_pseudo=false	0.992457	0.889601	0.87999	0.920683	2.81674	0.00457756	0.920683	Tb927.9.10570:mRNA-p1	11	11	11	1	11	11	11	7	8	7	7	8	7	7	8	7	38.9	38.9	38.9	37.875	321	321	4.12		2	5	18	6		1	1	0	31.948	By MS/MS	By MS/MS	By MS/MS	0.93218	1.0223	15.385
Tb927.6.1900:mRNA-p1	Tb927.6.1900:mRNA-p1	>Tb927.6.1900:mRNA-p1 | transcript=Tb927.6.1900:mRNA | gene=Tb927.6.1900 | organism=Trypanosoma_brucei_brucei_TREU927 | gene_product=essential nuclear protein 1, putative | transcript_product=essential nuclear protein 1, putative | location=Tb927_06_v5.1:628716-630143(-) | protein_length=475 | sequence_SO=chromosome | SO=protein_coding | is_pseudo=false	1.00258	0.867453	0.89231	0.92078	2.69306	0.00538279	0.92078	Tb927.6.1900:mRNA-p1	5	5	5	1	5	5	5	4	2	2	4	2	2	4	2	2	12.6	12.6	12.6	52.9	475	475	3.5			4	4					0	8.275	By MS/MS	By MS/MS	By MS/MS	0.89393	1.0101	7.0009
Tb927.7.3520:mRNA-p1	Tb927.7.3520:mRNA-p1	>Tb927.7.3520:mRNA-p1 | transcript=Tb927.7.3520:mRNA | gene=Tb927.7.3520 | organism=Trypanosoma_brucei_brucei_TREU927 | gene_product=Mitochondrial pyruvate carrier 2 | transcript_product=Mitochondrial pyruvate carrier 2 | location=Tb927_07_v5.1:909322-909726(-) | protein_length=134 | sequence_SO=chromosome | SO=protein_coding | is_pseudo=false	0.983574	0.79233	0.98715	0.921018	2.31458	0.0100111	0.921018	Tb927.7.3520:mRNA-p1	3	3	3	1	3	3	3	3	2	1	3	2	1	3	2	1	32.1	32.1	32.1	14.849	134	134	4.11	5							4	0	11.788	By MS/MS	By MS/MS	By MS/MS	0.93148	1.0789	4.3932
Tb927.5.2720:mRNA-p1	Tb927.5.2720:mRNA-p1	>Tb927.5.2720:mRNA-p1 | transcript=Tb927.5.2720:mRNA | gene=Tb927.5.2720 | organism=Trypanosoma_brucei_brucei_TREU927 | gene_product=zinc finger protein ZPR1 | transcript_product=zinc finger protein ZPR1 | location=Tb927_05_v5.1:918536-919951(+) | protein_length=471 | sequence_SO=chromosome | SO=protein_coding | is_pseudo=false	0.934143	0.926526	0.90438	0.921683	4.02786	0.00216909	0.921683	Tb927.5.2720:mRNA-p1	5	5	5	1	5	5	5	4	3	2	4	3	2	4	3	2	21	21	21	53.621	471	471	4.5				5	5				0	10.733	By MS/MS	By MS/MS	By matching	0.99771	0.90735	24.548
Tb927.10.9970:mRNA-p1	Tb927.10.9970:mRNA-p1	>Tb927.10.9970:mRNA-p1 | transcript=Tb927.10.9970:mRNA | gene=Tb927.10.9970 | organism=Trypanosoma_brucei_brucei_TREU927 | gene_product=hypothetical protein, conserved | transcript_product=hypothetical protein, conserved | location=Tb927_10_v5.1:2460038-2463112(+) | protein_length=1024 | sequence_SO=chromosome | SO=protein_coding | is_pseudo=false	0.923105	0.892698	0.94996	0.921921	3.49248	0.00273975	0.921921	Tb927.10.9970:mRNA-p1	23	23	23	1	23	23	23	15	15	19	15	15	19	15	15	19	29.4	29.4	29.4	110	1024	1024	5.1			16	2	2	36	2		0	85.78	By MS/MS	By MS/MS	By MS/MS	0.93867	1.0243	16.28
Tb927.10.14810:mRNA-p1	Tb927.10.14810:mRNA-p1	>Tb927.10.14810:mRNA-p1 | transcript=Tb927.10.14810:mRNA | gene=Tb927.10.14810 | organism=Trypanosoma_brucei_brucei_TREU927 | gene_product=multiprotein-bridging factor 1, putative | transcript_product=multiprotein-bridging factor 1, putative | location=Tb927_10_v5.1:3611256-3611738(-) | protein_length=160 | sequence_SO=chromosome | SO=protein_coding | is_pseudo=false	1.07471	0.960984	0.73097	0.922223	1.92787	0.0214772	0.922223	Tb927.10.14810:mRNA-p1	7	7	7	1	7	7	7	6	7	6	6	7	6	6	7	6	52.5	52.5	52.5	17.974	160	160	3.27	7	16	1				6	3	0	40.449	By MS/MS	By MS/MS	By MS/MS	0.79515	0.89518	13.466
Tb927.6.3240:mRNA-p1	Tb927.6.3240:mRNA-p1	>Tb927.6.3240:mRNA-p1 | transcript=Tb927.6.3240:mRNA | gene=Tb927.6.3240 | organism=Trypanosoma_brucei_brucei_TREU927 | gene_product=hypothetical protein, conserved | transcript_product=hypothetical protein, conserved | location=Tb927_06_v5.1:959448-960263(+) | protein_length=271 | sequence_SO=chromosome | SO=protein_coding | is_pseudo=false	1.02197	0.721189	1.0252	0.922787	1.93094	0.0213372	0.922787	Tb927.6.3240:mRNA-p1	3	3	3	1	3	3	3	2	3	2	2	3	2	2	3	2	16.6	16.6	16.6	30.378	271	271	3.56	5					2	1	1	0	7.3282	By MS/MS	By MS/MS	By MS/MS	1.0163	1.2545	15.935
Tb927.10.3760:mRNA-p1	Tb927.10.3760:mRNA-p1	>Tb927.10.3760:mRNA-p1 | transcript=Tb927.10.3760:mRNA | gene=Tb927.10.3760 | organism=Trypanosoma_brucei_brucei_TREU927 | gene_product=vacuolar ATP synthase subunit d, putative | transcript_product=vacuolar ATP synthase subunit d, putative | location=Tb927_10_v5.1:976942-977793(-) | protein_length=283 | sequence_SO=chromosome | SO=protein_coding | is_pseudo=false	0.998104	0.802955	0.96869	0.923249	2.36644	0.00911425	0.92325	Tb927.10.3760:mRNA-p1	13	13	13	1	13	13	13	9	8	9	9	8	9	9	8	9	50.5	50.5	50.5	31.285	283	283	3.69	15	3	8			8	2	6	0	22.849	By MS/MS	By MS/MS	By MS/MS	0.77343	1.0046	26.356
Tb927.9.9740:mRNA-p1	Tb927.9.9740:mRNA-p1	>Tb927.9.9740:mRNA-p1 | transcript=Tb927.9.9740:mRNA | gene=Tb927.9.9740 | organism=Trypanosoma_brucei_brucei_TREU927 | gene_product=AMP deaminase, putative | transcript_product=AMP deaminase, putative | location=Tb927_09_v5.1:1549027-1553280(-) | protein_length=1417 | sequence_SO=chromosome | SO=protein_coding | is_pseudo=false	0.901226	1.01258	0.85761	0.923804	2.60468	0.00607919	0.923804	Tb927.9.9740:mRNA-p1	7	7	7	1	7	7	7	6	3	3	6	3	3	6	3	3	8.4	8.4	8.4	163.28	1417	1417	4.92		5					7		0	12.882	By MS/MS	By MS/MS	By MS/MS	1.0133	1.1028	9.1597
Tb927.5.2140:mRNA-p1	Tb927.5.2140:mRNA-p1	>Tb927.5.2140:mRNA-p1 | transcript=Tb927.5.2140:mRNA | gene=Tb927.5.2140 | organism=Trypanosoma_brucei_brucei_TREU927 | gene_product=regulator of nonsense transcripts 1 | transcript_product=regulator of nonsense transcripts 1 | location=Tb927_05_v5.1:732077-734605(-) | protein_length=842 | sequence_SO=chromosome | SO=protein_coding | is_pseudo=false	0.943218	0.985416	0.8437	0.924111	2.68608	0.00544315	0.924111	Tb927.5.2140:mRNA-p1	7	7	7	1	7	7	7	3	6	5	3	6	5	3	6	5	13.5	13.5	13.5	93.324	842	842	5.73			3			9	1	2	0	10.856	By MS/MS	By MS/MS	By MS/MS	0.96679	0.93533	9.205
Tb927.11.11090:mRNA-p1	Tb927.11.11090:mRNA-p1	>Tb927.11.11090:mRNA-p1 | transcript=Tb927.11.11090:mRNA | gene=Tb927.11.11090 | organism=Trypanosoma_brucei_brucei_TREU927 | gene_product=Nucleoporin NUP140 | transcript_product=Nucleoporin NUP140 | location=Tb927_11_v5.1:2971402-2975796(+) | protein_length=1464 | sequence_SO=chromosome | SO=protein_coding | is_pseudo=false	0.921574	0.928505	0.92272	0.924266	5.26874	0.00186703	0.924266	Tb927.11.11090:mRNA-p1	5	5	5	1	5	5	5	5	2	2	5	2	2	5	2	2	4.3	4.3	4.3	140.36	1464	1464	2.78	5	8	2				1	2	0	15.92	By MS/MS	By MS/MS	By MS/MS	0.92107	1.0318	7.0655
Tb927.7.1290:mRNA-p1	Tb927.7.1290:mRNA-p1	>Tb927.7.1290:mRNA-p1 | transcript=Tb927.7.1290:mRNA | gene=Tb927.7.1290 | organism=Trypanosoma_brucei_brucei_TREU927 | gene_product=Protein of unknown function (DUF2012), putative | transcript_product=Protein of unknown function (DUF2012), putative | location=Tb927_07_v5.1:333218-333946(+) | protein_length=242 | sequence_SO=chromosome | SO=protein_coding | is_pseudo=false	0.681338	0.964413	1.1279	0.92455	1.71376	0.0340691	0.92455	Tb927.7.1290:mRNA-p1	7	7	7	1	7	7	7	3	4	4	3	4	4	3	4	4	57.9	57.9	57.9	26.998	242	242	3.15	4	10	1				4	1	0	11.357	By MS/MS	By MS/MS	By MS/MS	1.128	1.1729	23.662
Tb927.8.1440:mRNA-p1	Tb927.8.1440:mRNA-p1	>Tb927.8.1440:mRNA-p1 | transcript=Tb927.8.1440:mRNA | gene=Tb927.8.1440 | organism=Trypanosoma_brucei_brucei_TREU927 | gene_product=maoC-like dehydratase, putative | transcript_product=maoC-like dehydratase, putative | location=Tb927_08_v5.1:469241-469729(+) | protein_length=162 | sequence_SO=chromosome | SO=protein_coding | is_pseudo=false	0.983187	0.817327	0.97367	0.924728	2.47313	0.00751111	0.924728	Tb927.8.1440:mRNA-p1	11	11	11	1	11	11	11	9	8	7	9	8	7	9	8	7	81.5	81.5	81.5	17.815	162	162	3.75	19	5					7	9	0	30.056	By MS/MS	By MS/MS	By MS/MS	1.0115	1.0818	21.596
Tb927.9.13490:mRNA-p1	Tb927.9.13490:mRNA-p1	>Tb927.9.13490:mRNA-p1 | transcript=Tb927.9.13490:mRNA | gene=Tb927.9.13490 | organism=Trypanosoma_brucei_brucei_TREU927 | gene_product=metallo-peptidase, Clan MG, Family M24 | transcript_product=metallo-peptidase, Clan MG, Family M24 | location=Tb927_09_v5.1:2138781-2140250(-) | protein_length=489 | sequence_SO=chromosome | SO=protein_coding | is_pseudo=false	0.866701	0.935979	0.97319	0.92529	2.94494	0.0040732	0.92529	Tb927.9.13490:mRNA-p1	7	7	7	1	7	7	7	5	7	6	5	7	6	5	7	6	20	20	20	54.408	489	489	4.76				6	19				0	52.652	By MS/MS	By MS/MS	By MS/MS	0.97857	1.0744	5.2051
Tb927.10.10340:mRNA-p1;Tb11.v5.0811.1-p1	Tb927.10.10340:mRNA-p1;Tb11.v5.0811.1-p1	>Tb927.10.10340:mRNA-p1 | transcript=Tb927.10.10340:mRNA | gene=Tb927.10.10340 | organism=Trypanosoma_brucei_brucei_TREU927 | gene_product=structural maintenance of chromosome 2, putative | transcript_product=structural maintenance of chromosome 2, putative | location=Tb927_10_v5.1:2540513-2544040(-) | protein_length=1175 | sequence_SO=chromosome | SO=protein_coding | is_pseudo=false;>Tb11.v5.081…	0.956023	0.895415	0.92474	0.925393	3.44686	0.00279553	0.925393	Tb927.10.10340:mRNA-p1;Tb11.v5.0811.1-p1	16;11	16;11	16;11	2	16	16	16	14	9	9	14	9	9	14	9	9	14.7	14.7	14.7	134	1175	1175;816	4.88		13				5	15		0	24.454	By MS/MS	By MS/MS	By MS/MS	0.88256	0.9787	21.067
Tb927.1.1240:mRNA-p1;Tb11.v5.0356.1-p1	Tb927.1.1240:mRNA-p1;Tb11.v5.0356.1-p1	>Tb927.1.1240:mRNA-p1 | transcript=Tb927.1.1240:mRNA | gene=Tb927.1.1240 | organism=Trypanosoma_brucei_brucei_TREU927 | gene_product=cytidine triphosphate synthase, putative | transcript_product=cytidine triphosphate synthase, putative | location=Tb927_01_v5.1:330289-332058(+) | protein_length=589 | sequence_SO=chromosome | SO=protein_coding | is_pseudo=false;>Tb11.v5.0356.1-p1 | transcript=Tb11.…	0.985319	0.912659	0.87837	0.925449	2.93604	0.00410266	0.925449	Tb927.1.1240:mRNA-p1;Tb11.v5.0356.1-p1	11;11	11;11	11;11	2	11	11	11	10	4	5	10	4	5	10	4	5	28.5	28.5	28.5	65.212	589	589;589	4.54				14	7	3			0	34.226	By MS/MS	By MS/MS	By MS/MS	0.85656	0.92538	15.316
Tb927.10.2560:mRNA-p1	Tb927.10.2560:mRNA-p1	>Tb927.10.2560:mRNA-p1 | transcript=Tb927.10.2560:mRNA | gene=Tb927.10.2560 | organism=Trypanosoma_brucei_brucei_TREU927 | gene_product=mitochondrial malate dehydrogenase | transcript_product=mitochondrial malate dehydrogenase | location=Tb927_10_v5.1:663281-664237(+) | protein_length=318 | sequence_SO=chromosome | SO=protein_coding | is_pseudo=false	0.917347	0.839983	1.0209	0.926077	2.49657	0.00723532	0.926077	Tb927.10.2560:mRNA-p1	15	15	15	1	15	15	15	9	14	11	9	14	11	9	14	11	77	77	77	33.188	318	318	3.67	2	11	38			14	5		0	83.873	By MS/MS	By MS/MS	By MS/MS	1.0086	1.0527	12.96
Tb927.9.12320:mRNA-p1;Tb11.v5.0869.1-p1	Tb927.9.12320:mRNA-p1	>Tb927.9.12320:mRNA-p1 | transcript=Tb927.9.12320:mRNA | gene=Tb927.9.12320 | organism=Trypanosoma_brucei_brucei_TREU927 | gene_product=cystathione gamma lyase, putative | transcript_product=cystathione gamma lyase, putative | location=Tb927_09_v5.1:1918885-1920117(+) | protein_length=410 | sequence_SO=chromosome | SO=protein_coding | is_pseudo=false;>Tb11.v5.0869.1-p1 | transcript=Tb11.v5.0869.1…	0.989315	0.786782	1.0023	0.926132	2.24961	0.0112569	0.926132	Tb927.9.12320:mRNA-p1;Tb11.v5.0869.1-p1	10;1	10;1	10;1	2	10	10	10	8	9	8	8	9	8	8	9	8	31.5	31.5	31.5	44.716	410	410;252	4.08		2	5	21	10	1			0	70.043	By MS/MS	By MS/MS	By MS/MS	0.86721	1.0647	36.769
Tb927.3.4880:mRNA-p1	Tb927.3.4880:mRNA-p1	>Tb927.3.4880:mRNA-p1 | transcript=Tb927.3.4880:mRNA | gene=Tb927.3.4880 | organism=Trypanosoma_brucei_brucei_TREU927 | gene_product=nucleosome assembly protein (NAP), putative | transcript_product=nucleosome assembly protein (NAP), putative | location=Tb927_03_v5.1:1372191-1372739(-) | protein_length=182 | sequence_SO=chromosome | SO=protein_coding | is_pseudo=false	1.02349	0.919794	0.83612	0.926468	2.46802	0.00758465	0.926468	Tb927.3.4880:mRNA-p1	11	11	11	1	11	11	11	7	8	4	7	8	4	7	8	4	57.1	57.1	57.1	20.828	182	182	3.67		16					8		0	42.299	By MS/MS	By MS/MS	By MS/MS	0.97701	1.0294	8.226
Tb927.9.14080:mRNA-p1	Tb927.9.14080:mRNA-p1	>Tb927.9.14080:mRNA-p1 | transcript=Tb927.9.14080:mRNA | gene=Tb927.9.14080 | organism=Trypanosoma_brucei_brucei_TREU927 | gene_product=vesicle-associated membrane protein, putative | transcript_product=vesicle-associated membrane protein, putative | location=Tb927_09_v5.1:2199227-2199844(-) | protein_length=205 | sequence_SO=chromosome | SO=protein_coding | is_pseudo=false	0.959141	0.833194	0.98741	0.926582	2.58389	0.00630464	0.926582	Tb927.9.14080:mRNA-p1	7	7	7	1	7	7	7	6	5	6	6	5	6	6	5	6	51.7	51.7	51.7	23.167	205	205	3.79	4	11					7	2	0	19.843	By MS/MS	By MS/MS	By MS/MS	0.92137	1.0649	15.056
Tb927.11.14490:mRNA-p1	Tb927.11.14490:mRNA-p1	>Tb927.11.14490:mRNA-p1 | transcript=Tb927.11.14490:mRNA | gene=Tb927.11.14490 | organism=Trypanosoma_brucei_brucei_TREU927 | gene_product=RNA polymerase subunit, putative | transcript_product=RNA polymerase subunit, putative | location=Tb927_11_v5.1:3850161-3850733(+) | protein_length=190 | sequence_SO=chromosome | SO=protein_coding | is_pseudo=false	0.978186	0.900901	0.90123	0.926772	3.11434	0.00351476	0.926772	Tb927.11.14490:mRNA-p1	5	5	5	1	5	5	5	3	5	5	3	5	5	3	5	5	25.8	25.8	25.8	21.229	190	190	3.15		10					3		0	16.588	By MS/MS	By MS/MS	By MS/MS	0.88972	0.95288	5.1702
Tb927.4.1850:mRNA-p1	Tb927.4.1850:mRNA-p1	>Tb927.4.1850:mRNA-p1 | transcript=Tb927.4.1850:mRNA | gene=Tb927.4.1850 | organism=Trypanosoma_brucei_brucei_TREU927 | gene_product=hypothetical protein, conserved | transcript_product=hypothetical protein, conserved | location=Tb927_04_v5.1:462615-464351(-) | protein_length=578 | sequence_SO=chromosome | SO=protein_coding | is_pseudo=false	0.866176	0.974374	0.94046	0.927003	2.92598	0.00410944	0.927003	Tb927.4.1850:mRNA-p1	11	11	11	1	11	11	11	8	8	11	8	8	11	8	8	11	29.9	29.9	29.9	64.384	578	578	4.68				9	19				0	49.251	By MS/MS	By MS/MS	By MS/MS	0.90862	1.0169	11.47
Tb927.2.4445:mRNA-p1	Tb927.2.4445:mRNA-p1	>Tb927.2.4445:mRNA-p1 | transcript=Tb927.2.4445:mRNA | gene=Tb927.2.4445 | organism=Trypanosoma_brucei_brucei_TREU927 | gene_product=hypothetical protein, conserved | transcript_product=hypothetical protein, conserved | location=Tb927_02_v5.1:787612-788013(-) | protein_length=133 | sequence_SO=chromosome | SO=protein_coding | is_pseudo=false	0.958865	0.951294	0.87089	0.927016	3.03588	0.00372005	0.927016	Tb927.2.4445:mRNA-p1	4	4	4	1	4	4	4	3	3	3	3	3	3	3	3	3	42.9	42.9	42.9	15.441	133	133	3.8	6							4	0	82.273	By MS/MS	By MS/MS	By MS/MS	0.93116	1.0297	4.0672
Tb927.11.2245:mRNA-p1	Tb927.11.2245:mRNA-p1	>Tb927.11.2245:mRNA-p1 | transcript=Tb927.11.2245:mRNA | gene=Tb927.11.2245 | organism=Trypanosoma_brucei_brucei_TREU927 | gene_product=hypothetical protein | transcript_product=hypothetical protein | location=Tb927_11_v5.1:637063-637251(+) | protein_length=62 | sequence_SO=chromosome | SO=protein_coding | is_pseudo=false	0.940822	0.893975	0.94634	0.927046	3.49356	0.00273975	0.927046	Tb927.11.2245:mRNA-p1	4	4	4	1	4	4	4	3	4	2	3	4	2	3	4	2	53.2	53.2	53.2	7.6387	62	62	3	10							4	0	5.6961	By MS/MS	By MS/MS	By MS/MS	1.1514	1.0904	43.802
Tb927.9.14100:mRNA-p1	Tb927.9.14100:mRNA-p1	>Tb927.9.14100:mRNA-p1 | transcript=Tb927.9.14100:mRNA | gene=Tb927.9.14100 | organism=Trypanosoma_brucei_brucei_TREU927 | gene_product=hypothetical protein, conserved | transcript_product=hypothetical protein, conserved | location=Tb927_09_v5.1:2201503-2202447(-) | protein_length=314 | sequence_SO=chromosome | SO=protein_coding | is_pseudo=false	0.837802	0.951022	0.99324	0.927355	2.60298	0.00609158	0.927355	Tb927.9.14100:mRNA-p1	8	8	8	1	8	8	8	6	7	3	6	7	3	6	7	3	32.8	32.8	32.8	34.916	314	314	4.44			5	10	4	6			0	58.456	By MS/MS	By MS/MS	By MS/MS	0.98214	1.0327	22.405
Tb927.7.6260:mRNA-p1	Tb927.7.6260:mRNA-p1	>Tb927.7.6260:mRNA-p1 | transcript=Tb927.7.6260:mRNA | gene=Tb927.7.6260 | organism=Trypanosoma_brucei_brucei_TREU927 | gene_product=TPR repeat, putative | transcript_product=TPR repeat, putative | location=Tb927_07_v5.1:1695866-1696834(-) | protein_length=322 | sequence_SO=chromosome | SO=protein_coding | is_pseudo=false	0.936593	0.930665	0.91508	0.927446	4.32016	0.00215366	0.927446	Tb927.7.6260:mRNA-p1	10	10	10	1	10	10	10	8	8	9	8	8	9	8	8	9	40.7	40.7	40.7	36.454	322	322	3.83	3		21			12			0	27.974	By MS/MS	By MS/MS	By MS/MS	0.87592	1.0002	11.371
Tb927.9.10530:mRNA-p1	Tb927.9.10530:mRNA-p1	>Tb927.9.10530:mRNA-p1 | transcript=Tb927.9.10530:mRNA | gene=Tb927.9.10530 | organism=Trypanosoma_brucei_brucei_TREU927 | gene_product=Flagellum attachment zone protein 4 | transcript_product=Flagellum attachment zone protein 4 | location=Tb927_09_v5.1:1653298-1656429(-) | protein_length=1043 | sequence_SO=chromosome | SO=protein_coding | is_pseudo=false	0.982415	0.865052	0.93687	0.928112	2.86901	0.004344	0.928112	Tb927.9.10530:mRNA-p1	8	8	8	1	8	8	8	5	5	5	5	5	5	5	5	5	8.1	8.1	8.1	118.72	1043	1043	5.19		5	1				10		0	10.487	By MS/MS	By MS/MS	By MS/MS	0.9931	1.0809	19.2
Tb927.3.1590:mRNA-p1	Tb927.3.1590:mRNA-p1	>Tb927.3.1590:mRNA-p1 | transcript=Tb927.3.1590:mRNA | gene=Tb927.3.1590 | organism=Trypanosoma_brucei_brucei_TREU927 | gene_product=mitochondrial RNA binding complex 1 subunit | transcript_product=mitochondrial RNA binding complex 1 subunit | location=Tb927_03_v5.1:415240-417246(-) | protein_length=668 | sequence_SO=chromosome | SO=protein_coding | is_pseudo=false	0.957396	0.925754	0.90292	0.92869	3.53894	0.00265653	0.92869	Tb927.3.1590:mRNA-p1	21	21	21	1	21	21	21	14	16	17	14	16	17	14	16	17	43.1	43.1	43.1	72.678	668	668	5.14	1		2	17	16	35			0	109.65	By MS/MS	By MS/MS	By MS/MS	0.8934	0.99563	8.9479
Tb927.9.7540:mRNA-p1	Tb927.9.7540:mRNA-p1	>Tb927.9.7540:mRNA-p1 | transcript=Tb927.9.7540:mRNA | gene=Tb927.9.7540 | organism=Trypanosoma_brucei_brucei_TREU927 | gene_product=cysteine peptidase, Clan CA, family C2, putative | transcript_product=cysteine peptidase, Clan CA, family C2, putative | location=Tb927_09_v5.1:1239117-1241687(-) | protein_length=856 | sequence_SO=chromosome | SO=protein_coding | is_pseudo=false	1.25916	0.71048	0.81672	0.928787	1.50587	0.0544213	0.928787	Tb927.9.7540:mRNA-p1	8	8	8	1	8	8	8	4	4	3	4	4	3	4	4	3	13.1	13.1	13.1	95.448	856	856	4.77		1	4		1	6	1		0	34.415	By MS/MS	By MS/MS	By MS/MS	0.72704	0.80253	20.253
Tb927.10.12260:mRNA-p1	Tb927.10.12260:mRNA-p1	>Tb927.10.12260:mRNA-p1 | transcript=Tb927.10.12260:mRNA | gene=Tb927.10.12260 | organism=Trypanosoma_brucei_brucei_TREU927 | gene_product=cytosolic nonspecific dipeptidase, putative | transcript_product=cytosolic nonspecific dipeptidase, putative | location=Tb927_10_v5.1:2980314-2981741(+) | protein_length=475 | sequence_SO=chromosome | SO=protein_coding | is_pseudo=false	0.971817	0.798786	1.016	0.928868	2.29645	0.0103248	0.928868	Tb927.10.12260:mRNA-p1	14	13	13	1	14	13	13	11	12	13	10	12	12	10	12	12	52.6	50.9	50.9	51.578	475	475	4.19	4		9	20	34				0	77.74	By MS/MS	By MS/MS	By MS/MS	0.87061	1.0692	13.952
Tb927.10.14790:mRNA-p1	Tb927.10.14790:mRNA-p1	>Tb927.10.14790:mRNA-p1 | transcript=Tb927.10.14790:mRNA | gene=Tb927.10.14790 | organism=Trypanosoma_brucei_brucei_TREU927 | gene_product=metallo-peptidase, Clan MG, Family M24 | transcript_product=metallo-peptidase, Clan MG, Family M24 | location=Tb927_10_v5.1:3606397-3607545(-) | protein_length=382 | sequence_SO=chromosome | SO=protein_coding | is_pseudo=false	0.936593	0.865426	0.98485	0.928956	2.8566	0.00436377	0.928956	Tb927.10.14790:mRNA-p1	16	16	16	1	16	16	16	14	14	14	14	14	14	14	14	14	39.3	39.3	39.3	42.69	382	382	3.53	7	12	17	41	16	1			0	37.867	By MS/MS	By MS/MS	By MS/MS	0.91839	1.0723	8.7458
Tb927.11.11680:mRNA-p1	Tb927.11.11680:mRNA-p1	>Tb927.11.11680:mRNA-p1 | transcript=Tb927.11.11680:mRNA | gene=Tb927.11.11680 | organism=Trypanosoma_brucei_brucei_TREU927 | gene_product=2-oxoglutarate dehydrogenase E2 component, putative | transcript_product=2-oxoglutarate dehydrogenase E2 component, putative | location=Tb927_11_v5.1:3132684-3133835(+) | protein_length=383 | sequence_SO=chromosome | SO=protein_coding | is_pseudo=false	1.00453	0.815262	0.9685	0.929431	2.41174	0.00840255	0.929431	Tb927.11.11680:mRNA-p1	25	25	25	1	25	25	25	21	21	20	21	21	20	21	21	20	67.9	67.9	67.9	41.143	383	383	3.76	44	36	42	63	37	19	19	12	0	108.73	By MS/MS	By MS/MS	By MS/MS	0.86861	1.039	15.88
Tb927.6.1520:mRNA-p1	Tb927.6.1520:mRNA-p1	>Tb927.6.1520:mRNA-p1 | transcript=Tb927.6.1520:mRNA | gene=Tb927.6.1520 | organism=Trypanosoma_brucei_brucei_TREU927 | gene_product=Aquaglyceroporin 1 | transcript_product=Aquaglyceroporin 1 | location=Tb927_06_v5.1:532496-533461(-) | protein_length=321 | sequence_SO=chromosome | SO=protein_coding | is_pseudo=false	0.958865	0.785978	1.0441	0.929648	2.18011	0.0128329	0.929648	Tb927.6.1520:mRNA-p1	7	7	7	1	7	7	7	7	6	6	7	6	6	7	6	6	41.4	41.4	41.4	35.066	321	321	3.51	11	20	30	17	13	11	4	1	0	42.443	By MS/MS	By MS/MS	By MS/MS	0.93112	1.057	52.556
Tb927.7.1630:mRNA-p1	Tb927.7.1630:mRNA-p1	>Tb927.7.1630:mRNA-p1 | transcript=Tb927.7.1630:mRNA | gene=Tb927.7.1630 | organism=Trypanosoma_brucei_brucei_TREU927 | gene_product=hypothetical protein, conserved | transcript_product=hypothetical protein, conserved | location=Tb927_07_v5.1:408581-409177(+) | protein_length=198 | sequence_SO=chromosome | SO=protein_coding | is_pseudo=false	0.920387	1.01007	0.85969	0.930049	2.6579	0.00563581	0.930049	Tb927.7.1630:mRNA-p1	7	7	7	1	7	7	7	5	4	4	5	4	4	5	4	4	47	47	47	22.379	198	198	3.67		10					5		0	18.484	By MS/MS	By MS/MS	By MS/MS	1.0133	1.0767	19.471
Tb927.11.14780:mRNA-p1	Tb927.11.14780:mRNA-p1	>Tb927.11.14780:mRNA-p1 | transcript=Tb927.11.14780:mRNA | gene=Tb927.11.14780 | organism=Trypanosoma_brucei_brucei_TREU927 | gene_product=phosphomannose isomerase | transcript_product=phosphomannose isomerase | location=Tb927_11_v5.1:3929891-3931120(-) | protein_length=409 | sequence_SO=chromosome | SO=protein_coding | is_pseudo=false	1.00791	0.868131	0.91415	0.930064	2.71001	0.00525721	0.930064	Tb927.11.14780:mRNA-p1	14	14	14	1	14	14	14	12	10	8	12	10	8	12	10	8	39.1	39.1	39.1	46.482	409	409	4.05	3	1	5	18	15		1		0	28.68	By MS/MS	By MS/MS	By MS/MS	1.0035	1.063	15.298
Tb927.7.7440:mRNA-p1	Tb927.7.7440:mRNA-p1	>Tb927.7.7440:mRNA-p1 | transcript=Tb927.7.7440:mRNA | gene=Tb927.7.7440 | organism=Trypanosoma_brucei_brucei_TREU927 | gene_product=hypothetical protein, conserved | transcript_product=hypothetical protein, conserved | location=Tb927_07_v5.1:2137235-2137654(-) | protein_length=139 | sequence_SO=chromosome | SO=protein_coding | is_pseudo=false	0.97144	0.8992	0.92008	0.93024	3.27413	0.00319059	0.93024	Tb927.7.7440:mRNA-p1	8	8	8	1	8	8	8	7	6	6	7	6	6	7	6	6	64.7	64.7	64.7	16.209	139	139	3.58	12							7	0	15.434	By MS/MS	By MS/MS	By MS/MS	0.92089	1.0276	9.7426
Tb927.11.9980:mRNA-p1	Tb927.11.9980:mRNA-p1	>Tb927.11.9980:mRNA-p1 | transcript=Tb927.11.9980:mRNA | gene=Tb927.11.9980 | organism=Trypanosoma_brucei_brucei_TREU927 | gene_product=2-oxoglutarate dehydrogenase E1 component, putative | transcript_product=2-oxoglutarate dehydrogenase E1 component, putative | location=Tb927_11_v5.1:2685796-2688813(+) | protein_length=1005 | sequence_SO=chromosome | SO=protein_coding | is_pseudo=false	1.01481	0.808081	0.96786	0.930249	2.34741	0.00943701	0.930249	Tb927.11.9980:mRNA-p1	62	62	62	1	62	62	62	50	54	54	50	54	54	50	54	54	69	69	69	112.95	1005	1005	5.02	18	35	99	49	57	96	149	13	0	315.67	By MS/MS	By MS/MS	By MS/MS	0.90472	1.0395	10.421
Tb927.6.1860:mRNA-p1	Tb927.6.1860:mRNA-p1	>Tb927.6.1860:mRNA-p1 | transcript=Tb927.6.1860:mRNA | gene=Tb927.6.1860 | organism=Trypanosoma_brucei_brucei_TREU927 | gene_product=conserved protein | transcript_product=conserved protein | location=Tb927_06_v5.1:619567-620391(-) | protein_length=274 | sequence_SO=chromosome | SO=protein_coding | is_pseudo=false	0.956572	1.0008	0.83378	0.930384	2.54194	0.00675181	0.930384	Tb927.6.1860:mRNA-p1	3	3	3	1	3	3	3	2	3	3	2	3	3	2	3	3	11.7	11.7	11.7	30.977	274	274	4.36	1	1	4			2	3		0	6.6804	By MS/MS	By MS/MS	By MS/MS	0.81213	0.9992	15.434
Tb927.4.1600:mRNA-p1	Tb927.4.1600:mRNA-p1	>Tb927.4.1600:mRNA-p1 | transcript=Tb927.4.1600:mRNA | gene=Tb927.4.1600 | organism=Trypanosoma_brucei_brucei_TREU927 | gene_product=AAA domain containing protein, putative | transcript_product=AAA domain containing protein, putative | location=Tb927_04_v5.1:410608-411312(-) | protein_length=234 | sequence_SO=chromosome | SO=protein_coding | is_pseudo=false	0.866101	0.887863	1.0374	0.930455	2.47735	0.0074669	0.930455	Tb927.4.1600:mRNA-p1	6	6	6	1	6	6	6	4	5	4	4	5	4	4	5	4	31.6	31.6	31.6	27.063	234	234	4.25	1		9			2	4		0	12.47	By MS/MS	By MS/MS	By MS/MS	1.041	1.1359	15.749
Tb927.10.14680:mRNA-p1	Tb927.10.14680:mRNA-p1	>Tb927.10.14680:mRNA-p1 | transcript=Tb927.10.14680:mRNA | gene=Tb927.10.14680 | organism=Trypanosoma_brucei_brucei_TREU927 | gene_product=ribosome biogenesis protein, putative | transcript_product=ribosome biogenesis protein, putative | location=Tb927_10_v5.1:3588011-3588934(-) | protein_length=307 | sequence_SO=chromosome | SO=protein_coding | is_pseudo=false	0.923958	1	0.86798	0.930646	2.77324	0.0048254	0.930646	Tb927.10.14680:mRNA-p1	4	4	4	1	4	4	4	3	3	2	3	3	2	3	3	2	21.5	21.5	21.5	35.673	307	307	3.88		2	3			3			0	5.6796	By MS/MS	By MS/MS	By matching	0.91741	1.0508	6.6767
Tb927.11.10160:mRNA-p1	Tb927.11.10160:mRNA-p1	>Tb927.11.10160:mRNA-p1 | transcript=Tb927.11.10160:mRNA | gene=Tb927.11.10160 | organism=Trypanosoma_brucei_brucei_TREU927 | gene_product=60S ribosomal protein L22, putative | transcript_product=60S ribosomal protein L22, putative | location=Tb927_11_v5.1:2720506-2720898(+) | protein_length=130 | sequence_SO=chromosome | SO=protein_coding | is_pseudo=false	0.848969	1.04663	0.89989	0.931829	2.39589	0.00863768	0.931829	Tb927.11.10160:mRNA-p1	5	1	1	1	5	1	1	4	3	4	1	1	1	1	1	1	51.5	10	10	15.259	130	130	3.2	4	3					2	1	0	4.2491	By MS/MS	By MS/MS	By MS/MS	0.93731	0.95923	23.059
Tb927.7.3050:mRNA-p1	Tb927.7.3050:mRNA-p1	>Tb927.7.3050:mRNA-p1 | transcript=Tb927.7.3050:mRNA | gene=Tb927.7.3050 | organism=Trypanosoma_brucei_brucei_TREU927 | gene_product=Mitochondrial SSU ribosomal protein, putative | transcript_product=Mitochondrial SSU ribosomal protein, putative | location=Tb927_07_v5.1:770088-773585(+) | protein_length=1165 | sequence_SO=chromosome | SO=protein_coding | is_pseudo=false	0.972384	0.896138	0.92741	0.931977	3.24927	0.00326077	0.931977	Tb927.7.3050:mRNA-p1	7	7	7	1	7	7	7	2	6	6	2	6	6	2	6	6	9	9	9	131.58	1165	1165	6.14		2			1		11		0	14.708	By MS/MS	By MS/MS	By MS/MS	1.02	1.0229	9.4489
Tb927.9.4900:mRNA-p1	Tb927.9.4900:mRNA-p1	>Tb927.9.4900:mRNA-p1 | transcript=Tb927.9.4900:mRNA | gene=Tb927.9.4900 | organism=Trypanosoma_brucei_brucei_TREU927 | gene_product=condensin subunit 1, putative | transcript_product=condensin subunit 1, putative | location=Tb927_09_v5.1:887922-891698(+) | protein_length=1258 | sequence_SO=chromosome | SO=protein_coding | is_pseudo=false	0.968523	0.891981	0.93725	0.932585	3.24632	0.00326077	0.932585	Tb927.9.4900:mRNA-p1	22	22	22	1	22	22	22	11	14	20	11	14	20	11	14	20	24.9	24.9	24.9	141.11	1258	1258	5.82		11			1	9	35		0	67.957	By MS/MS	By MS/MS	By MS/MS	0.84188	0.95316	22.511
Tb927.5.550:mRNA-p1	Tb927.5.550:mRNA-p1	>Tb927.5.550:mRNA-p1 | transcript=Tb927.5.550:mRNA | gene=Tb927.5.550 | organism=Trypanosoma_brucei_brucei_TREU927 | gene_product=V-type proton ATPase subunit D, putative | transcript_product=V-type proton ATPase subunit D, putative | location=Tb927_05_v5.1:228316-229467(-) | protein_length=383 | sequence_SO=chromosome | SO=protein_coding | is_pseudo=false	0.856971	0.99167	0.95011	0.932917	2.7406	0.00504475	0.932917	Tb927.5.550:mRNA-p1	13	13	13	1	13	13	13	6	12	10	6	12	10	6	12	10	60.1	60.1	60.1	42.849	383	383	4.18	3	4	5	22	6	6	3	1	0	40.921	By MS/MS	By MS/MS	By MS/MS	1.025	1.0442	21.36
Tb927.11.4690:mRNA-p1	Tb927.11.4690:mRNA-p1	>Tb927.11.4690:mRNA-p1 | transcript=Tb927.11.4690:mRNA | gene=Tb927.11.4690 | organism=Trypanosoma_brucei_brucei_TREU927 | gene_product=mitochondrial DNA polymerase I protein B | transcript_product=mitochondrial DNA polymerase I protein B | location=Tb927_11_v5.1:1352395-1356609(+) | protein_length=1404 | sequence_SO=chromosome | SO=protein_coding | is_pseudo=false	0.854409	0.987069	0.95788	0.933119	2.73161	0.00510293	0.933119	Tb927.11.4690:mRNA-p1	2	2	2	1	2	2	2	2	2	2	2	2	2	2	2	2	1.4	1.4	1.4	158.71	1404	1404	4.86		1	2			2	2		0	16.35	By MS/MS	By MS/MS	By MS/MS	1.0148	1.0509	4.8563
Tb927.7.510:mRNA-p1	Tb927.7.510:mRNA-p1	>Tb927.7.510:mRNA-p1 | transcript=Tb927.7.510:mRNA | gene=Tb927.7.510 | organism=Trypanosoma_brucei_brucei_TREU927 | gene_product=hypothetical protein, conserved | transcript_product=hypothetical protein, conserved | location=Tb927_07_v5.1:99076-100146(-) | protein_length=356 | sequence_SO=chromosome | SO=protein_coding | is_pseudo=false	0.898957	0.994728	0.90577	0.933152	2.96208	0.00401301	0.933152	Tb927.7.510:mRNA-p1	6	6	2	1	6	6	2	5	2	1	5	2	1	1	1	0	20.2	20.2	6.7	39.995	356	356	4.18	1	2	1	2		5			0	11.306	By MS/MS	By MS/MS	By MS/MS	0.9783	1.0907	14.833
Tb927.10.2270:mRNA-p1	Tb927.10.2270:mRNA-p1	>Tb927.10.2270:mRNA-p1 | transcript=Tb927.10.2270:mRNA | gene=Tb927.10.2270 | organism=Trypanosoma_brucei_brucei_TREU927 | gene_product=vacuolar protein sorting-associated protein 35, putative | transcript_product=vacuolar protein sorting-associated protein 35, putative | location=Tb927_10_v5.1:587863-590664(+) | protein_length=933 | sequence_SO=chromosome | SO=protein_coding | is_pseudo=false	0.946432	0.900901	0.95228	0.933204	3.519	0.002725	0.933204	Tb927.10.2270:mRNA-p1	24	24	24	1	24	24	24	18	14	14	18	14	14	18	14	14	36.8	36.8	36.8	104.36	933	933	4.95		3	22	6	5	29	13		0	81.739	By MS/MS	By MS/MS	By MS/MS	0.95172	1.0085	9.6286
Tb927.11.3350:mRNA-p1	Tb927.11.3350:mRNA-p1	>Tb927.11.3350:mRNA-p1 | transcript=Tb927.11.3350:mRNA | gene=Tb927.11.3350 | organism=Trypanosoma_brucei_brucei_TREU927 | gene_product=phospholipid-transporting ATPase 1-like protein, putative | transcript_product=phospholipid-transporting ATPase 1-like protein, putative | location=Tb927_11_v5.1:979783-983169(+) | protein_length=1128 | sequence_SO=chromosome | SO=protein_coding | is_pseudo=false	0.858959	0.944376	0.99641	0.933248	2.73562	0.00508076	0.933248	Tb927.11.3350:mRNA-p1	4	4	4	1	4	4	4	3	3	3	3	3	3	3	3	3	4.3	4.3	4.3	126.55	1128	1128	4.5	2	2	1			4	3		0	6.8019	By MS/MS	By MS/MS	By MS/MS	0.88291	1.044	9.3814
Tb927.6.2220:mRNA-p1	Tb927.6.2220:mRNA-p1	>Tb927.6.2220:mRNA-p1 | transcript=Tb927.6.2220:mRNA | gene=Tb927.6.2220 | organism=Trypanosoma_brucei_brucei_TREU927 | gene_product=hypothetical protein, conserved | transcript_product=hypothetical protein, conserved | location=Tb927_06_v5.1:703684-704073(+) | protein_length=129 | sequence_SO=chromosome | SO=protein_coding | is_pseudo=false	1.01032	0.856018	0.93407	0.933468	2.64412	0.00573722	0.933468	Tb927.6.2220:mRNA-p1	4	4	4	1	4	4	4	3	3	3	3	3	3	3	3	3	38.8	38.8	38.8	14.871	129	129	3.8	6							4	0	12.153	By MS/MS	By MS/MS	By MS/MS	0.94257	1.0168	5.394
Tb927.7.270:mRNA-p1	Tb927.7.270:mRNA-p1	>Tb927.7.270:mRNA-p1 | transcript=Tb927.7.270:mRNA | gene=Tb927.7.270 | organism=Trypanosoma_brucei_brucei_TREU927 | gene_product=Ribosome production factor 2 homolog | transcript_product=Ribosome production factor 2 homolog | location=Tb927_07_v5.1:47961-49073(+) | protein_length=370 | sequence_SO=chromosome | SO=protein_coding | is_pseudo=false	0.970968	0.865127	0.96482	0.933638	2.8706	0.00434032	0.933638	Tb927.7.270:mRNA-p1	4	4	4	1	4	4	4	3	3	3	3	3	3	3	3	3	15.7	15.7	15.7	41.798	370	370	3.31	2	6	1	2	3	1	1		0	4.583	By MS/MS	By MS/MS	By MS/MS	0.94342	1.0791	7.5251
Tb927.8.6330:mRNA-p1	Tb927.8.6330:mRNA-p1	>Tb927.8.6330:mRNA-p1 | transcript=Tb927.8.6330:mRNA | gene=Tb927.8.6330 | organism=Trypanosoma_brucei_brucei_TREU927 | gene_product=WD domain, G-beta repeat/PFU (PLAA family ubiquitin binding), putative | transcript_product=WD domain, G-beta repeat/PFU (PLAA family ubiquitin binding), putative | location=Tb927_08_v5.1:1832611-1835271(+) | protein_length=886 | sequence_SO=chromosome | SO=protein_…	0.969932	0.908183	0.92289	0.933668	3.40058	0.00286223	0.933668	Tb927.8.6330:mRNA-p1	12	12	12	1	12	12	12	10	9	10	10	9	10	10	9	10	19.3	19.3	19.3	94.632	886	886	3.72	3	2	27	8	1	12			0	65.117	By MS/MS	By MS/MS	By MS/MS	0.96293	1.0177	16.051
Tb927.2.2670:mRNA-p1	Tb927.2.2670:mRNA-p1	>Tb927.2.2670:mRNA-p1 | transcript=Tb927.2.2670:mRNA | gene=Tb927.2.2670 | organism=Trypanosoma_brucei_brucei_TREU927 | gene_product=histone H4 variant | transcript_product=histone H4 variant | location=Tb927_02_v5.1:531130-531432(+) | protein_length=100 | sequence_SO=chromosome | SO=protein_coding | is_pseudo=false	0.927816	0.84832	1.0259	0.934012	2.52148	0.0069913	0.934012	Tb927.2.2670:mRNA-p1	7	4	4	1	7	4	4	7	6	6	4	3	3	4	3	3	52	37	37	11.253	100	100	3.69	8							5	0	11.292	By MS/MS	By MS/MS	By MS/MS	0.96781	1.0995	15.725
Tb927.10.13880:mRNA-p1	Tb927.10.13880:mRNA-p1	>Tb927.10.13880:mRNA-p1 | transcript=Tb927.10.13880:mRNA | gene=Tb927.10.13880 | organism=Trypanosoma_brucei_brucei_TREU927 | gene_product=hypothetical protein, conserved | transcript_product=hypothetical protein, conserved | location=Tb927_10_v5.1:3386114-3389374(-) | protein_length=1086 | sequence_SO=chromosome | SO=protein_coding | is_pseudo=false	1.04149	0.867905	0.8944	0.934599	2.47877	0.00745787	0.934599	Tb927.10.13880:mRNA-p1	7	7	7	1	7	7	7	2	4	3	2	4	3	2	4	3	7.1	7.1	7.1	120.87	1086	1086	5.78			2	1			6		0	6.6235	By MS/MS	By MS/MS	By MS/MS	0.9765	1.0513	16.69
Tb927.6.4760:mRNA-p1	Tb927.6.4760:mRNA-p1	>Tb927.6.4760:mRNA-p1 | transcript=Tb927.6.4760:mRNA | gene=Tb927.6.4760 | organism=Trypanosoma_brucei_brucei_TREU927 | gene_product=T-complex protein 11, putative | transcript_product=T-complex protein 11, putative | location=Tb927_06_v5.1:1324623-1327007(+) | protein_length=794 | sequence_SO=chromosome | SO=protein_coding | is_pseudo=false	0.936944	0.848248	1.0197	0.934964	2.55414	0.00660592	0.934964	Tb927.6.4760:mRNA-p1	17	17	17	1	17	17	17	17	9	11	17	9	11	17	9	11	31.1	31.1	31.1	89.074	794	794	3.68		1	30	6	10	3			0	66.316	By MS/MS	By MS/MS	By MS/MS	0.9358	1.0774	14.289
Tb927.3.2410:mRNA-p1	Tb927.3.2410:mRNA-p1	>Tb927.3.2410:mRNA-p1 | transcript=Tb927.3.2410:mRNA | gene=Tb927.3.2410 | organism=Trypanosoma_brucei_brucei_TREU927 | gene_product=Peroxisome biogenesis factor 10 | transcript_product=Peroxisome biogenesis factor 10 | location=Tb927_03_v5.1:608797-609693(+) | protein_length=298 | sequence_SO=chromosome | SO=protein_coding | is_pseudo=false	0.898392	0.933358	0.9736	0.935117	3.26802	0.00321607	0.935117	Tb927.3.2410:mRNA-p1	2	2	2	1	2	2	2	2	2	2	2	2	2	2	2	2	13.1	13.1	13.1	32.979	298	298	4			4			2			0	8.8395	By MS/MS	By MS/MS	By MS/MS	0.93798	1.0253	7.2684
Tb927.11.1450:mRNA-p1	Tb927.11.1450:mRNA-p1	>Tb927.11.1450:mRNA-p1 | transcript=Tb927.11.1450:mRNA | gene=Tb927.11.1450 | organism=Trypanosoma_brucei_brucei_TREU927 | gene_product=2-oxoglutarate dehydrogenase E1 component, putative | transcript_product=2-oxoglutarate dehydrogenase E1 component, putative | location=Tb927_11_v5.1:426930-429956(+) | protein_length=1008 | sequence_SO=chromosome | SO=protein_coding | is_pseudo=false	1.04186	0.812216	0.95184	0.935306	2.29558	0.0103332	0.935306	Tb927.11.1450:mRNA-p1	69	69	69	1	69	69	69	59	62	64	59	62	64	59	62	64	67.4	67.4	67.4	113.38	1008	1008	5.13	11	34	129	48	65	99	190	17	0	323.31	By MS/MS	By MS/MS	By MS/MS	0.83962	0.99653	10.734
Tb927.9.15460:mRNA-p1;REV__Tb927.11.5780:mRNA-p1	Tb927.9.15460:mRNA-p1	>Tb927.9.15460:mRNA-p1 | transcript=Tb927.9.15460:mRNA | gene=Tb927.9.15460 | organism=Trypanosoma_brucei_brucei_TREU927 | gene_product=calcium motive p-type ATPase, putative | transcript_product=calcium motive p-type ATPase, putative | location=Tb927_09_v5.1:2404148-2407273(+) | protein_length=1041 | sequence_SO=chromosome | SO=protein_coding | is_pseudo=false	0.991768	0.860585	0.95422	0.935525	2.76098	0.00492638	0.935525	Tb927.9.15460:mRNA-p1;REV__Tb927.11.5780:mRNA-p1	44;1	44;1	44;1	2	44	44	44	33	39	32	33	39	32	33	39	32	50.1	50.1	50.1	113.97	1041	1041;1274	4.61	30	52	36	12	18	46	85	10	0	230.63	By MS/MS	By MS/MS	By MS/MS	0.90809	1.029	10.414
Tb927.10.7440:mRNA-p1	Tb927.10.7440:mRNA-p1	>Tb927.10.7440:mRNA-p1 | transcript=Tb927.10.7440:mRNA | gene=Tb927.10.7440 | organism=Trypanosoma_brucei_brucei_TREU927 | gene_product=ATP-dependent RNA helicase MTR4 | transcript_product=ATP-dependent RNA helicase MTR4 | location=Tb927_10_v5.1:1875499-1878351(-) | protein_length=950 | sequence_SO=chromosome | SO=protein_coding | is_pseudo=false	0.943574	0.854701	1.0083	0.935525	2.64642	0.00572393	0.935525	Tb927.10.7440:mRNA-p1	21	21	21	1	21	21	21	11	17	16	11	17	16	11	17	16	31.4	31.4	31.4	107.35	950	950	5.6		1	17		1	9	32		0	41.755	By MS/MS	By MS/MS	By MS/MS	0.97594	1.1067	12.425
Tb927.7.6270:mRNA-p1	Tb927.7.6270:mRNA-p1	>Tb927.7.6270:mRNA-p1 | transcript=Tb927.7.6270:mRNA | gene=Tb927.7.6270 | organism=Trypanosoma_brucei_brucei_TREU927 | gene_product=peptidase t, putative | transcript_product=peptidase t, putative | location=Tb927_07_v5.1:1697525-1698787(-) | protein_length=420 | sequence_SO=chromosome | SO=protein_coding | is_pseudo=false	1.06338	0.832778	0.91053	0.935562	2.28392	0.0105571	0.935562	Tb927.7.6270:mRNA-p1	5	5	5	1	5	5	5	3	4	2	3	4	2	3	4	2	15.5	15.5	15.5	46.333	420	420	3.79	1	1	4	4	3		1		0	8.8463	By MS/MS	By MS/MS	By MS/MS	0.88321	0.96791	19.246
Tb927.2.4370:mRNA-p1;Tb11.v5.0653.1-p1	Tb927.2.4370:mRNA-p1;Tb11.v5.0653.1-p1	>Tb927.2.4370:mRNA-p1 | transcript=Tb927.2.4370:mRNA | gene=Tb927.2.4370 | organism=Trypanosoma_brucei_brucei_TREU927 | gene_product=trypanothione synthetase | transcript_product=trypanothione synthetase | location=Tb927_02_v5.1:771007-772890(-) | protein_length=627 | sequence_SO=chromosome | SO=protein_coding | is_pseudo=false;>Tb11.v5.0653.1-p1 | transcript=Tb11.v5.0653.1 | gene=Tb11.v5.0653 | …	0.924385	0.848464	1.0343	0.935717	2.48055	0.00743714	0.935717	Tb927.2.4370:mRNA-p1;Tb11.v5.0653.1-p1	43;34	43;34	43;34	2	43	43	43	36	37	36	36	37	36	36	37	36	72.1	72.1	72.1	71.612	627	627;511	4.39	22	16	31	90	52	92	4		0	257.81	By MS/MS	By MS/MS	By MS/MS	0.99526	1.0882	9.75
Tb927.3.3180:mRNA-p1;Tb11.v5.0584.1-p1	Tb927.3.3180:mRNA-p1;Tb11.v5.0584.1-p1	>Tb927.3.3180:mRNA-p1 | transcript=Tb927.3.3180:mRNA | gene=Tb927.3.3180 | organism=Trypanosoma_brucei_brucei_TREU927 | gene_product=Nucleoporin NUP98 | transcript_product=Nucleoporin NUP98 | location=Tb927_03_v5.1:818610-821588(-) | protein_length=992 | sequence_SO=chromosome | SO=protein_coding | is_pseudo=false;>Tb11.v5.0584.1-p1 | transcript=Tb11.v5.0584.1 | gene=Tb11.v5.0584 | organism=Trypa…	0.959417	0.980392	0.86786	0.93589	2.86645	0.00434984	0.93589	Tb927.3.3180:mRNA-p1;Tb11.v5.0584.1-p1	5;4	5;4	5;4	2	5	5	5	4	3	3	4	3	3	4	3	3	33.5	33.5	33.5	98.143	992	992;613	4.14	1	3	4	1			5		0	60.809	By MS/MS	By MS/MS	By MS/MS	0.87815	0.9268	27.176
Tb927.10.8290:mRNA-p1;Tb927.10.8270:mRNA-p1;Tb11.v5.0877.1-p1	Tb927.10.8290:mRNA-p1;Tb927.10.8270:mRNA-p1;Tb11.v5.0877.1-p1	>Tb927.10.8270:mRNA-p1 | transcript=Tb927.10.8270:mRNA | gene=Tb927.10.8270 | organism=Trypanosoma_brucei_brucei_TREU927 | gene_product=eukaryotic translation initiation factor 3 subunit c | transcript_product=eukaryotic translation initiation factor 3 subunit c | location=Tb927_10_v5.1:2048610-2050832(-) | protein_length=740 | sequence_SO=chromosome | SO=protein_coding | is_pseudo=false;>Tb927.1…	0.93633	0.939761	0.93183	0.935974	5.22041	0.00186703	0.935974	Tb927.10.8290:mRNA-p1;Tb927.10.8270:mRNA-p1;Tb11.v5.0877.1-p1	30;30;19	30;30;19	30;30;19	3	30	30	30	23	26	28	23	26	28	23	26	28	52.8	52.8	52.8	84.339	740	740;740;490	4.65	5	4	43	13	2	72	3	1	0	136.58	By MS/MS	By MS/MS	By MS/MS	0.96651	1.0058	16.248
Tb927.11.1400:mRNA-p1	Tb927.11.1400:mRNA-p1	>Tb927.11.1400:mRNA-p1 | transcript=Tb927.11.1400:mRNA | gene=Tb927.11.1400 | organism=Trypanosoma_brucei_brucei_TREU927 | gene_product=hypothetical protein, conserved | transcript_product=hypothetical protein, conserved | location=Tb927_11_v5.1:412195-414732(+) | protein_length=845 | sequence_SO=chromosome | SO=protein_coding | is_pseudo=false	1.00594	0.791703	1.0104	0.936013	2.22974	0.011645	0.936013	Tb927.11.1400:mRNA-p1	7	7	7	1	7	7	7	2	3	6	2	3	6	2	3	6	13.1	13.1	13.1	94.046	845	845	5.36			2		1	8			0	19.653	By MS/MS	By MS/MS	By MS/MS	0.91457	1.122	21.357
Tb927.6.1950:mRNA-p1	Tb927.6.1950:mRNA-p1	>Tb927.6.1950:mRNA-p1 | transcript=Tb927.6.1950:mRNA | gene=Tb927.6.1950 | organism=Trypanosoma_brucei_brucei_TREU927 | gene_product=N-acetyltransferase B complex (NatB) non catalytic subunit, putative | transcript_product=N-acetyltransferase B complex (NatB) non catalytic subunit, putative | location=Tb927_06_v5.1:641531-644119(-) | protein_length=862 | sequence_SO=chromosome | SO=protein_coding…	0.974659	0.887154	0.94694	0.936251	3.11938	0.00351476	0.936251	Tb927.6.1950:mRNA-p1	10	10	10	1	10	10	10	6	7	8	6	7	8	6	7	8	13.9	13.9	13.9	95.774	862	862	5.22			5	1	1	16			0	34.771	By MS/MS	By MS/MS	By MS/MS	0.95091	1.017	6.6855
Tb927.3.800:mRNA-p1	Tb927.3.800:mRNA-p1	>Tb927.3.800:mRNA-p1 | transcript=Tb927.3.800:mRNA | gene=Tb927.3.800 | organism=Trypanosoma_brucei_brucei_TREU927 | gene_product=Vacuolar iron transporter 1, putative | transcript_product=Vacuolar iron transporter 1, putative | location=Tb927_03_v5.1:190449-191294(-) | protein_length=281 | sequence_SO=chromosome | SO=protein_coding | is_pseudo=false	0.976276	0.889363	0.94312	0.936253	3.13621	0.00349028	0.936253	Tb927.3.800:mRNA-p1	3	3	3	1	3	3	3	1	3	2	1	3	2	1	3	2	13.5	13.5	13.5	30.573	281	281	3.36	1	1	7			1	1		0	14.702	By MS/MS	By MS/MS	By MS/MS	0.99541	1.0166	1.0748
Tb927.6.4920:mRNA-p1;Tb927.6.4910:mRNA-p1;Tb927.6.4900:mRNA-p1;Tb927.6.4880:mRNA-p1;Tb927.6.4860:mRNA-p1;Tb927.6.4850:mRNA-p1;Tb927.6.4840:mRNA-p1;Tb927.6.4890:mRNA-p1;Tb927.6.4870:mRNA-p1	Tb927.6.4920:mRNA-p1;Tb927.6.4910:mRNA-p1;Tb927.6.4900:mRNA-p1;Tb927.6.4880:mRNA-p1;Tb927.6.4860:mRNA-p1;Tb927.6.4850:mRNA-p1;Tb927.6.4840:mRNA-p1;Tb927.6.4890:mRNA-p1;Tb927.6.4870:mRNA-p1	>Tb927.6.4840:mRNA-p1 | transcript=Tb927.6.4840:mRNA | gene=Tb927.6.4840 | organism=Trypanosoma_brucei_brucei_TREU927 | gene_product=S-adenosylmethionine synthetase, putative | transcript_product=S-adenosylmethionine synthetase, putative | location=Tb927_06_v5.1:1344594-1345787(+) | protein_length=397 | sequence_SO=chromosome | SO=protein_coding | is_pseudo=false;>Tb927.6.4850:mRNA-p1 | transcrip…	0.979144	0.91659	0.91328	0.936338	3.28139	0.00317558	0.936338	Tb927.6.4920:mRNA-p1;Tb927.6.4910:mRNA-p1;Tb927.6.4900:mRNA-p1;Tb927.6.4880:mRNA-p1;Tb927.6.4860:mRNA-p1;Tb927.6.4850:mRNA-p1;Tb927.6.4840:mRNA-p1;Tb927.6.4890:mRNA-p1;Tb927.6.4870:mRNA-p1	23;23;23;23;23;23;23;20;20	23;23;23;23;23;23;23;20;20	23;23;23;23;23;23;23;20;20	9	23	23	23	16	16	14	16	16	14	16	16	14	59.4	59.4	59.4	43.54	397	397;397;397;397;397;397;397;397;397	3.48	13	5	18	36	18	1			0	47.482	By MS/MS	By MS/MS	By MS/MS	0.87127	1.0002	16.112
Tb927.9.11540:mRNA-p1	Tb927.9.11540:mRNA-p1	>Tb927.9.11540:mRNA-p1 | transcript=Tb927.9.11540:mRNA | gene=Tb927.9.11540 | organism=Trypanosoma_brucei_brucei_TREU927 | gene_product=hypothetical protein, conserved | transcript_product=hypothetical protein, conserved | location=Tb927_09_v5.1:1800844-1802160(+) | protein_length=438 | sequence_SO=chromosome | SO=protein_coding | is_pseudo=false	0.949217	0.935716	0.92632	0.937084	4.29859	0.00215366	0.937084	Tb927.9.11540:mRNA-p1	17	17	17	1	17	17	17	13	9	10	13	9	10	13	9	10	47.5	47.5	47.5	50.786	438	438	4.17	3	6	4	9	31		1		0	65.408	By MS/MS	By MS/MS	By MS/MS	0.84253	0.99123	15.258
Tb927.3.4600:mRNA-p1	Tb927.3.4600:mRNA-p1	>Tb927.3.4600:mRNA-p1 | transcript=Tb927.3.4600:mRNA | gene=Tb927.3.4600 | organism=Trypanosoma_brucei_brucei_TREU927 | gene_product=hypothetical protein, conserved | transcript_product=hypothetical protein, conserved | location=Tb927_03_v5.1:1289776-1293015(-) | protein_length=1079 | sequence_SO=chromosome | SO=protein_coding | is_pseudo=false	1.00572	0.913242	0.89242	0.937128	2.86084	0.00435778	0.937128	Tb927.3.4600:mRNA-p1	10	10	10	1	10	10	10	4	9	6	4	9	6	4	9	6	13.5	13.5	13.5	121.4	1079	1079	5.83		4	1		1	1	16		0	50.973	By MS/MS	By MS/MS	By MS/MS	0.9037	1.0437	20.914
Tb927.10.6320:mRNA-p1;Tb11.v5.0274.1-p1	Tb927.10.6320:mRNA-p1;Tb11.v5.0274.1-p1	>Tb927.10.6320:mRNA-p1 | transcript=Tb927.10.6320:mRNA | gene=Tb927.10.6320 | organism=Trypanosoma_brucei_brucei_TREU927 | gene_product=CBF/Mak21 family, putative | transcript_product=CBF/Mak21 family, putative | location=Tb927_10_v5.1:1598302-1600143(-) | protein_length=613 | sequence_SO=chromosome | SO=protein_coding | is_pseudo=false;>Tb11.v5.0274.1-p1 | transcript=Tb11.v5.0274.1 | gene=Tb11.v…	0.988924	0.960061	0.86266	0.937215	2.78069	0.00478477	0.937215	Tb927.10.6320:mRNA-p1;Tb11.v5.0274.1-p1	5;5	5;5	5;5	2	5	5	5	3	1	2	3	1	2	3	1	2	9	9	9	68.143	613	613;613	4.12			1	5	2				0	5.6813	By MS/MS	By matching	By MS/MS	0.88036	1.0093	14.127
Tb927.11.4910:mRNA-p1	Tb927.11.4910:mRNA-p1	>Tb927.11.4910:mRNA-p1 | transcript=Tb927.11.4910:mRNA | gene=Tb927.11.4910 | organism=Trypanosoma_brucei_brucei_TREU927 | gene_product=predicted ankyrin repeat family protein | transcript_product=predicted ankyrin repeat family protein | location=Tb927_11_v5.1:1402909-1404087(+) | protein_length=392 | sequence_SO=chromosome | SO=protein_coding | is_pseudo=false	0.831808	1.01159	0.96825	0.937217	2.47835	0.00746023	0.937217	Tb927.11.4910:mRNA-p1	14	14	14	1	14	14	14	5	10	10	5	10	10	5	10	10	45.7	45.7	45.7	43.647	392	392	3.89		6	2	23	5	1	1		0	41.269	By MS/MS	By MS/MS	By MS/MS	0.93042	1.0077	15.389
Tb927.10.9830:mRNA-p1	Tb927.10.9830:mRNA-p1	>Tb927.10.9830:mRNA-p1 | transcript=Tb927.10.9830:mRNA | gene=Tb927.10.9830 | organism=Trypanosoma_brucei_brucei_TREU927 | gene_product=Mitochondrial ATP synthase subunit, putative | transcript_product=Mitochondrial ATP synthase subunit, putative | location=Tb927_10_v5.1:2432159-2432632(+) | protein_length=157 | sequence_SO=chromosome | SO=protein_coding | is_pseudo=false	1.02182	0.921659	0.87032	0.937932	2.64941	0.00571666	0.937932	Tb927.10.9830:mRNA-p1	9	9	9	1	9	9	9	9	8	8	9	8	8	9	8	8	64.3	64.3	64.3	17.194	157	157	3.37	21	6	1				2	11	0	35.495	By MS/MS	By MS/MS	By MS/MS	0.78042	0.96577	6.0307
Tb927.4.1330:mRNA-p1;Tb927.10.10440:mRNA-p1	Tb927.4.1330:mRNA-p1	>Tb927.4.1330:mRNA-p1 | transcript=Tb927.4.1330:mRNA | gene=Tb927.4.1330 | organism=Trypanosoma_brucei_brucei_TREU927 | gene_product=DNA topoisomerase IB, large subunit | transcript_product=DNA topoisomerase IB, large subunit | location=Tb927_04_v5.1:349237-351327(-) | protein_length=696 | sequence_SO=chromosome | SO=protein_coding | is_pseudo=false;>Tb927.10.10440:mRNA-p1 | transcript=Tb927.10.1…	1.01191	0.857706	0.94432	0.937979	2.64665	0.00572393	0.937979	Tb927.4.1330:mRNA-p1;Tb927.10.10440:mRNA-p1	46;1	46;1	46;1	2	46	46	46	33	40	43	33	40	43	33	40	43	61.1	61.1	61.1	79.257	696	696;380	5.55	46	21	7	3	2	2	12	118	0	221.18	By MS/MS	By MS/MS	By MS/MS	0.8752	1.0079	9.8732
Tb927.11.2500:mRNA-p1	Tb927.11.2500:mRNA-p1	>Tb927.11.2500:mRNA-p1 | transcript=Tb927.11.2500:mRNA | gene=Tb927.11.2500 | organism=Trypanosoma_brucei_brucei_TREU927 | gene_product=Metallocarboxypeptidase 1 | transcript_product=Metallocarboxypeptidase 1 | location=Tb927_11_v5.1:736264-737775(-) | protein_length=503 | sequence_SO=chromosome | SO=protein_coding | is_pseudo=false	0.974184	0.88574	0.9561	0.938675	3.08357	0.00358626	0.938675	Tb927.11.2500:mRNA-p1	28	28	28	1	28	28	28	22	28	26	22	28	26	22	28	26	61.2	61.2	61.2	57.683	503	503	4.36	1	16	17	3	103				0	230.7	By MS/MS	By MS/MS	By MS/MS	0.86022	1.0349	12.086
Tb927.3.4840:mRNA-p1	Tb927.3.4840:mRNA-p1	>Tb927.3.4840:mRNA-p1 | transcript=Tb927.3.4840:mRNA | gene=Tb927.3.4840 | organism=Trypanosoma_brucei_brucei_TREU927 | gene_product=ubiquitin carboxyl-terminal hydrolase, putative | transcript_product=ubiquitin carboxyl-terminal hydrolase, putative | location=Tb927_03_v5.1:1362003-1364198(-) | protein_length=731 | sequence_SO=chromosome | SO=protein_coding | is_pseudo=false	0.974089	0.909918	0.93226	0.938756	3.39672	0.00286484	0.938756	Tb927.3.4840:mRNA-p1	20	20	20	1	20	20	20	16	17	16	16	17	16	16	17	16	34.6	34.6	34.6	81.752	731	731	3.99	15	14	16	14	8	32	4	1	0	46.643	By MS/MS	By MS/MS	By MS/MS	0.92948	1.0235	11.744
Tb927.8.7530:mRNA-p1	Tb927.8.7530:mRNA-p1	>Tb927.8.7530:mRNA-p1 | transcript=Tb927.8.7530:mRNA | gene=Tb927.8.7530 | organism=Trypanosoma_brucei_brucei_TREU927 | gene_product=3,2-trans-enoyl-CoA isomerase, mitochondrial precursor, putative | transcript_product=3,2-trans-enoyl-CoA isomerase, mitochondrial precursor, putative | location=Tb927_08_v5.1:2168337-2169413(+) | protein_length=358 | sequence_SO=chromosome | SO=protein_coding | is_…	0.900009	0.875503	1.0419	0.939137	2.51767	0.00701381	0.939137	Tb927.8.7530:mRNA-p1	9	6	6	1	9	6	6	8	6	5	6	4	4	6	4	4	37.7	31	31	39.776	358	358	4.27	1	2	8	1		9	1		0	49.378	By MS/MS	By MS/MS	By MS/MS	0.93442	1.0356	17.01
Tb927.11.10030:mRNA-p1;Tb927.11.10025:mRNA-p1	Tb927.11.10030:mRNA-p1;Tb927.11.10025:mRNA-p1	>Tb927.11.10025:mRNA-p1 | transcript=Tb927.11.10025:mRNA | gene=Tb927.11.10025 | organism=Trypanosoma_brucei_brucei_TREU927 | gene_product=60S ribosomal protein L29, putative | transcript_product=60S ribosomal protein L29, putative | location=Tb927_11_v5.1:2697743-2697958(+) | protein_length=71 | sequence_SO=chromosome | SO=protein_coding | is_pseudo=false;>Tb927.11.10030:mRNA-p1 | transcript=Tb9…	0.933358	0.977517	0.90775	0.939542	3.3279	0.00302434	0.939542	Tb927.11.10030:mRNA-p1;Tb927.11.10025:mRNA-p1	7;7	7;7	7;7	2	7	7	7	5	6	5	5	6	5	5	6	5	69	69	69	8.2224	71	71;71	3.31	18	4	1	1		1	3	7	0	12.433	By MS/MS	By MS/MS	By MS/MS	1.0726	1.0131	13.853
Tb927.9.7000:mRNA-p1	Tb927.9.7000:mRNA-p1	>Tb927.9.7000:mRNA-p1 | transcript=Tb927.9.7000:mRNA | gene=Tb927.9.7000 | organism=Trypanosoma_brucei_brucei_TREU927 | gene_product=methyltransferase domain containing protein, putative | transcript_product=methyltransferase domain containing protein, putative | location=Tb927_09_v5.1:1137445-1138146(+) | protein_length=233 | sequence_SO=chromosome | SO=protein_coding | is_pseudo=false	0.921999	0.960892	0.9374	0.940097	3.83966	0.0023426	0.940097	Tb927.9.7000:mRNA-p1	14	14	14	1	14	14	14	11	9	7	11	9	7	11	9	7	76.8	76.8	76.8	26.87	233	233	4.13		9	16				13		0	39.735	By MS/MS	By MS/MS	By MS/MS	1.0608	1.0645	12.991
Tb927.11.13290:mRNA-p1	Tb927.11.13290:mRNA-p1	>Tb927.11.13290:mRNA-p1 | transcript=Tb927.11.13290:mRNA | gene=Tb927.11.13290 | organism=Trypanosoma_brucei_brucei_TREU927 | gene_product=mitochondrial import inner membrane translocase subunit tim17 | transcript_product=mitochondrial import inner membrane translocase subunit tim17 | location=Tb927_11_v5.1:3563572-3564030(-) | protein_length=152 | sequence_SO=chromosome | SO=protein_coding | is_…	0.944644	0.954016	0.92182	0.94016	3.98548	0.00216909	0.94016	Tb927.11.13290:mRNA-p1	5	5	5	1	5	5	5	4	3	3	4	3	3	4	3	3	47.4	47.4	47.4	16.296	152	152	3.57	8	1						5	0	46.22	By MS/MS	By MS/MS	By MS/MS	0.91392	1.0099	18.261
Tb927.11.13250:mRNA-p1	Tb927.11.13250:mRNA-p1	>Tb927.11.13250:mRNA-p1 | transcript=Tb927.11.13250:mRNA | gene=Tb927.11.13250 | organism=Trypanosoma_brucei_brucei_TREU927 | gene_product=eukaryotic translation initiation factor 2 gamma, putative | transcript_product=eukaryotic translation initiation factor 2 gamma, putative | location=Tb927_11_v5.1:3552956-3554389(-) | protein_length=477 | sequence_SO=chromosome | SO=protein_coding | is_pseudo…	0.88968	0.991965	0.93939	0.940345	3.00666	0.00384645	0.940345	Tb927.11.13250:mRNA-p1	15	15	15	1	15	15	15	11	15	13	11	15	13	11	15	13	47.6	47.6	47.6	52.2	477	477	3.57	14	21	10	20	41	3			0	58.656	By MS/MS	By MS/MS	By MS/MS	0.93325	0.9886	7.5778
Tb927.3.2470:mRNA-p1	Tb927.3.2470:mRNA-p1	>Tb927.3.2470:mRNA-p1 | transcript=Tb927.3.2470:mRNA | gene=Tb927.3.2470 | organism=Trypanosoma_brucei_brucei_TREU927 | gene_product=Pumilio homology domain family member 8 | transcript_product=Pumilio homology domain family member 8 | location=Tb927_03_v5.1:619537-621351(+) | protein_length=604 | sequence_SO=chromosome | SO=protein_coding | is_pseudo=false	0.884486	0.944376	0.99223	0.940364	2.9599	0.00402016	0.940364	Tb927.3.2470:mRNA-p1	7	7	7	1	7	7	7	3	3	5	3	3	5	3	3	5	17.9	17.9	17.9	69.055	604	604	5.13				3	7	5			0	14.17	By MS/MS	By MS/MS	By MS/MS	0.98556	1.0346	22.707
Tb927.3.1680:mRNA-p1	Tb927.3.1680:mRNA-p1	>Tb927.3.1680:mRNA-p1 | transcript=Tb927.3.1680:mRNA | gene=Tb927.3.1680 | organism=Trypanosoma_brucei_brucei_TREU927 | gene_product=Eukaryotic translation initiation factor 3 subunit F | transcript_product=Eukaryotic translation initiation factor 3 subunit F | location=Tb927_03_v5.1:443374-444390(-) | protein_length=338 | sequence_SO=chromosome | SO=protein_coding | is_pseudo=false	0.987459	0.980296	0.85364	0.940465	2.67186	0.00554484	0.940465	Tb927.3.1680:mRNA-p1	16	16	16	1	16	16	16	14	9	9	14	9	9	14	9	9	59.5	59.5	59.5	37.252	338	338	3.94	5	5	19	14	1	15	3		0	109.04	By MS/MS	By MS/MS	By MS/MS	0.91008	1.0018	28.214
Tb927.11.10780:mRNA-p1	Tb927.11.10780:mRNA-p1	>Tb927.11.10780:mRNA-p1 | transcript=Tb927.11.10780:mRNA | gene=Tb927.11.10780 | organism=Trypanosoma_brucei_brucei_TREU927 | gene_product=Voltage-dependent anion channel, putative | transcript_product=Voltage-dependent anion channel, putative | location=Tb927_11_v5.1:2885617-2886456(+) | protein_length=279 | sequence_SO=chromosome | SO=protein_coding | is_pseudo=false	0.968335	1.00983	0.84377	0.940644	2.55255	0.00661784	0.940644	Tb927.11.10780:mRNA-p1	13	13	13	1	13	13	13	8	12	11	8	12	11	8	12	11	60.2	60.2	60.2	30.902	279	279	3.86	2	5	23			9	5		0	39.335	By MS/MS	By MS/MS	By MS/MS	0.89602	0.92184	8.5855
Tb927.11.15430:mRNA-p1	Tb927.11.15430:mRNA-p1	>Tb927.11.15430:mRNA-p1 | transcript=Tb927.11.15430:mRNA | gene=Tb927.11.15430 | organism=Trypanosoma_brucei_brucei_TREU927 | gene_product=U5 small nuclear ribonucleoprotein component, putative | transcript_product=U5 small nuclear ribonucleoprotein component, putative | location=Tb927_11_v5.1:4097248-4100172(-) | protein_length=974 | sequence_SO=chromosome | SO=protein_coding | is_pseudo=false	0.911577	0.980969	0.92977	0.940772	3.31227	0.00308303	0.940772	Tb927.11.15430:mRNA-p1	17	17	17	1	17	17	17	7	15	14	7	15	14	7	15	14	22.4	22.4	22.4	105.47	974	974	5.85	2	1	7		1	7	29		0	45.386	By MS/MS	By MS/MS	By MS/MS	0.87846	0.98555	17.655
Tb927.6.4540:mRNA-p1	Tb927.6.4540:mRNA-p1	>Tb927.6.4540:mRNA-p1 | transcript=Tb927.6.4540:mRNA | gene=Tb927.6.4540 | organism=Trypanosoma_brucei_brucei_TREU927 | gene_product=3-hydroxy-3-methylglutaryl-CoA reductase, putative | transcript_product=3-hydroxy-3-methylglutaryl-CoA reductase, putative | location=Tb927_06_v5.1:1270202-1271506(-) | protein_length=434 | sequence_SO=chromosome | SO=protein_coding | is_pseudo=false	0.881679	0.828844	1.1118	0.940774	2.07482	0.0157938	0.940774	Tb927.6.4540:mRNA-p1	4	4	4	1	4	4	4	2	3	3	2	3	3	2	3	3	15.4	15.4	15.4	45.944	434	434	4.25				6	2				0	10.623	By MS/MS	By MS/MS	By MS/MS	0.98061	1.1208	7.8144
Tb927.10.3790:mRNA-p1;Tb11.v5.0583.1-p1	Tb927.10.3790:mRNA-p1	>Tb927.10.3790:mRNA-p1 | transcript=Tb927.10.3790:mRNA | gene=Tb927.10.3790 | organism=Trypanosoma_brucei_brucei_TREU927 | gene_product=hypothetical protein, conserved | transcript_product=hypothetical protein, conserved | location=Tb927_10_v5.1:986130-997835(-) | protein_length=3901 | sequence_SO=chromosome | SO=protein_coding | is_pseudo=false;>Tb11.v5.0583.1-p1 | transcript=Tb11.v5.0583.1 | ge…	1.09389	1.04868	0.68099	0.941186	1.72682	0.0331388	0.941186	Tb927.10.3790:mRNA-p1;Tb11.v5.0583.1-p1	12;2	12;2	12;2	2	12	12	12	11	2	3	11	2	3	11	2	3	4.2	4.2	4.2	432.89	3901	3901;1030	3.32	10	2		1			3	3	0	25.328	By MS/MS	By MS/MS	By MS/MS	0.77108	0.91417	22.893
Tb927.3.4820:mRNA-p1	Tb927.3.4820:mRNA-p1	>Tb927.3.4820:mRNA-p1 | transcript=Tb927.3.4820:mRNA | gene=Tb927.3.4820 | organism=Trypanosoma_brucei_brucei_TREU927 | gene_product=acyltransferase, putative | transcript_product=acyltransferase, putative | location=Tb927_03_v5.1:1357383-1358300(-) | protein_length=305 | sequence_SO=chromosome | SO=protein_coding | is_pseudo=false	1.0233	0.890076	0.91041	0.941262	2.7139	0.00523304	0.941262	Tb927.3.4820:mRNA-p1	9	9	9	1	9	9	9	8	3	3	8	3	3	8	3	3	43.3	43.3	43.3	34.629	305	305	3.92	6	2	5			8	3		0	40.942	By MS/MS	By MS/MS	By MS/MS	0.81714	0.98856	18.978
Tb927.10.14950:mRNA-p1	Tb927.10.14950:mRNA-p1	>Tb927.10.14950:mRNA-p1 | transcript=Tb927.10.14950:mRNA | gene=Tb927.10.14950 | organism=Trypanosoma_brucei_brucei_TREU927 | gene_product=Zinc finger CCCH domain-containing protein 40 | transcript_product=Zinc finger CCCH domain-containing protein 40 | location=Tb927_10_v5.1:3654477-3655775(+) | protein_length=432 | sequence_SO=chromosome | SO=protein_coding | is_pseudo=false	1.05374	0.749457	1.0211	0.941432	1.98575	0.0190109	0.941432	Tb927.10.14950:mRNA-p1	4	4	4	1	4	4	4	3	2	2	3	2	2	3	2	2	16.7	16.7	16.7	46.194	432	432	4.4		4		1	1	1	3		0	10.181	By MS/MS	By MS/MS	By MS/MS	0.98495	1.0942	25.779
Tb927.9.1600:mRNA-p1	Tb927.9.1600:mRNA-p1	>Tb927.9.1600:mRNA-p1 | transcript=Tb927.9.1600:mRNA | gene=Tb927.9.1600 | organism=Trypanosoma_brucei_brucei_TREU927 | gene_product=hypothetical protein, conserved | transcript_product=hypothetical protein, conserved | location=Tb927_09_v5.1:374226-379043(-) | protein_length=1605 | sequence_SO=chromosome | SO=protein_coding | is_pseudo=false	0.939232	0.876271	1.009	0.941501	2.78159	0.00478188	0.941501	Tb927.9.1600:mRNA-p1	19	18	18	1	19	18	18	17	8	6	16	7	6	16	7	6	21.7	21.3	21.3	182.2	1605	1605	4.61	3	18	2	2		4	11	9	0	118.5	By MS/MS	By MS/MS	By MS/MS	0.95695	1.0398	22.874
Tb927.10.8720:mRNA-p1	Tb927.10.8720:mRNA-p1	>Tb927.10.8720:mRNA-p1 | transcript=Tb927.10.8720:mRNA | gene=Tb927.10.8720 | organism=Trypanosoma_brucei_brucei_TREU927 | gene_product=CCR4-NOT transcription complex subunit 10, putative | transcript_product=CCR4-NOT transcription complex subunit 10, putative | location=Tb927_10_v5.1:2153077-2154744(+) | protein_length=555 | sequence_SO=chromosome | SO=protein_coding | is_pseudo=false	0.991572	0.911743	0.9212	0.941505	3.14594	0.00348354	0.941505	Tb927.10.8720:mRNA-p1	16	16	16	1	16	16	16	11	11	13	11	11	13	11	11	13	35.1	35.1	35.1	61.501	555	555	4.17	2	4	5	26	21			2	0	70.544	By MS/MS	By MS/MS	By MS/MS	0.94167	1.0245	18.297
Tb927.10.7550.2:mRNA-p1;Tb927.10.7550.1:mRNA-p1	Tb927.10.7550.2:mRNA-p1;Tb927.10.7550.1:mRNA-p1	>Tb927.10.7550.1:mRNA-p1 | transcript=Tb927.10.7550.1:mRNA | gene=Tb927.10.7550 | organism=Trypanosoma_brucei_brucei_TREU927 | gene_product=hypothetical protein, conserved | transcript_product=hypothetical protein, conserved | location=Tb927_10_v5.1:1899948-1901618(-) | protein_length=556 | sequence_SO=chromosome | SO=protein_coding | is_pseudo=false;>Tb927.10.7550.2:mRNA-p1 | transcript=Tb927.10…	0.905387	1.01191	0.90723	0.941509	2.85536	0.00436438	0.941509	Tb927.10.7550.2:mRNA-p1;Tb927.10.7550.1:mRNA-p1	4;4	4;4	4;4	2	4	4	4	4	3	4	4	3	4	4	3	4	9.8	9.8	9.8	60.829	540	540;556	4.8				3	12				0	23.343	By MS/MS	By MS/MS	By MS/MS	0.82171	0.94094	8.5391
Tb927.10.4640:mRNA-p1	Tb927.10.4640:mRNA-p1	>Tb927.10.4640:mRNA-p1 | transcript=Tb927.10.4640:mRNA | gene=Tb927.10.4640 | organism=Trypanosoma_brucei_brucei_TREU927 | gene_product=eukaryotic translation initiation factor 3 subunit l | transcript_product=eukaryotic translation initiation factor 3 subunit l | location=Tb927_10_v5.1:1177802-1179268(-) | protein_length=488 | sequence_SO=chromosome | SO=protein_coding | is_pseudo=false	0.989805	0.94038	0.89481	0.941665	3.07189	0.00361941	0.941665	Tb927.10.4640:mRNA-p1	13	13	13	1	13	13	13	9	10	10	9	10	10	9	10	10	41	41	41	55.649	488	488	3.62	11	9	7	15	29	1			0	85.248	By MS/MS	By MS/MS	By MS/MS	0.82707	0.97892	10.778
Tb927.10.520:mRNA-p1	Tb927.10.520:mRNA-p1	>Tb927.10.520:mRNA-p1 | transcript=Tb927.10.520:mRNA | gene=Tb927.10.520 | organism=Trypanosoma_brucei_brucei_TREU927 | gene_product=Mitochondrial ATP synthase subunit, putative | transcript_product=Mitochondrial ATP synthase subunit, putative | location=Tb927_10_v5.1:134180-135370(+) | protein_length=396 | sequence_SO=chromosome | SO=protein_coding | is_pseudo=false	1.03831	0.821895	0.9649	0.941703	2.34466	0.00947787	0.941703	Tb927.10.520:mRNA-p1	12	12	12	1	12	12	12	4	10	10	4	10	10	4	10	10	33.8	33.8	33.8	46.781	396	396	3.86		2	5	25	4				0	32.647	By MS/MS	By MS/MS	By MS/MS	0.97469	1.0387	18.991
Tb927.2.3440:mRNA-p1;Tb927.2.3460:mRNA-p1	Tb927.2.3440:mRNA-p1;Tb927.2.3460:mRNA-p1	>Tb927.2.3440:mRNA-p1 | transcript=Tb927.2.3440:mRNA | gene=Tb927.2.3440 | organism=Trypanosoma_brucei_brucei_TREU927 | gene_product=cysteine peptidase, Clan CA, family C51, putative | transcript_product=cysteine peptidase, Clan CA, family C51, putative | location=Tb927_02_v5.1:631650-632471(-) | protein_length=273 | sequence_SO=chromosome | SO=protein_coding | is_pseudo=false;>Tb927.2.3460:mRNA-…	0.761847	0.966931	1.0964	0.941726	1.97767	0.0193263	0.941726	Tb927.2.3440:mRNA-p1;Tb927.2.3460:mRNA-p1	3;3	3;3	3;3	2	3	3	3	1	2	2	1	2	2	1	2	2	16.8	16.8	16.8	30.002	273	273;280	4.11			2	5	1	1			0	35.541	By MS/MS	By MS/MS	By MS/MS	0.99882	1.041	13.982
Tb927.9.9660:mRNA-p1	Tb927.9.9660:mRNA-p1	>Tb927.9.9660:mRNA-p1 | transcript=Tb927.9.9660:mRNA | gene=Tb927.9.9660 | organism=Trypanosoma_brucei_brucei_TREU927 | gene_product=Mitochondrial import receptor subunit ATOM40 | transcript_product=Mitochondrial import receptor subunit ATOM40 | location=Tb927_09_v5.1:1538667-1539722(-) | protein_length=351 | sequence_SO=chromosome | SO=protein_coding | is_pseudo=false	0.953198	0.912159	0.96018	0.941846	3.59713	0.00258744	0.941846	Tb927.9.9660:mRNA-p1	17	17	17	1	17	17	17	13	11	10	13	11	10	13	11	10	62.1	62.1	62.1	38.295	351	351	4	4	2	17	11		15	1		0	69.103	By MS/MS	By MS/MS	By MS/MS	0.9137	1.0327	10.217
Tb927.9.13970:mRNA-p1	Tb927.9.13970:mRNA-p1	>Tb927.9.13970:mRNA-p1 | transcript=Tb927.9.13970:mRNA | gene=Tb927.9.13970 | organism=Trypanosoma_brucei_brucei_TREU927 | gene_product=hypothetical protein, conserved | transcript_product=hypothetical protein, conserved | location=Tb927_09_v5.1:2181386-2182405(-) | protein_length=339 | sequence_SO=chromosome | SO=protein_coding | is_pseudo=false	1.00271	0.951746	0.87172	0.942058	2.78687	0.00475473	0.942058	Tb927.9.13970:mRNA-p1	7	7	7	1	7	7	7	7	2	3	7	2	3	7	2	3	35.1	35.1	35.1	36.788	339	339	4.56	1	2	2	4		8	1		0	21.571	By MS/MS	By MS/MS	By MS/MS	0.76781	0.95874	10.923
Tb927.7.3360:mRNA-p1	Tb927.7.3360:mRNA-p1	>Tb927.7.3360:mRNA-p1 | transcript=Tb927.7.3360:mRNA | gene=Tb927.7.3360 | organism=Trypanosoma_brucei_brucei_TREU927 | gene_product=farnesyl pyrophosphate synthase | transcript_product=farnesyl pyrophosphate synthase | location=Tb927_07_v5.1:878019-879122(-) | protein_length=367 | sequence_SO=chromosome | SO=protein_coding | is_pseudo=false	1.15938	0.876117	0.79094	0.942146	1.86372	0.0246712	0.942146	Tb927.7.3360:mRNA-p1	2	2	2	1	2	2	2	2	2	2	2	2	2	2	2	2	6.8	6.8	6.8	41.999	367	367	4.25	1		1	3	2			1	0	4.2762	By MS/MS	By MS/MS	By MS/MS	0.72561	0.94775	25.734
Tb927.11.14220:mRNA-p1	Tb927.11.14220:mRNA-p1	>Tb927.11.14220:mRNA-p1 | transcript=Tb927.11.14220:mRNA | gene=Tb927.11.14220 | organism=Trypanosoma_brucei_brucei_TREU927 | gene_product=hypothetical protein, conserved | transcript_product=hypothetical protein, conserved | location=Tb927_11_v5.1:3772489-3774039(+) | protein_length=516 | sequence_SO=chromosome | SO=protein_coding | is_pseudo=false	1.01779	1.01125	0.79762	0.942219	2.23356	0.0115854	0.942219	Tb927.11.14220:mRNA-p1	5	5	5	1	5	5	5	4	4	3	4	4	3	4	4	3	15.5	15.5	15.5	54.405	516	516	3.21	8	1		4	4		1	1	0	20.182	By MS/MS	By MS/MS	By MS/MS	0.84658	0.93826	9.1834
Tb927.4.890:mRNA-p1	Tb927.4.890:mRNA-p1	>Tb927.4.890:mRNA-p1 | transcript=Tb927.4.890:mRNA | gene=Tb927.4.890 | organism=Trypanosoma_brucei_brucei_TREU927 | gene_product=small nuclear ribonucleoprotein sm d3 | transcript_product=small nuclear ribonucleoprotein sm d3 | location=Tb927_04_v5.1:255303-255650(-) | protein_length=115 | sequence_SO=chromosome | SO=protein_coding | is_pseudo=false	0.962835	0.889996	0.97436	0.942397	3.10542	0.00353684	0.942397	Tb927.4.890:mRNA-p1	4	4	4	1	4	4	4	4	3	1	4	3	1	4	3	1	47.8	47.8	47.8	12.363	115	115	4.62	6						2	5	0	25.964	By MS/MS	By MS/MS	By MS/MS	0.97977	1.0386	11.719
Tb927.9.11640:mRNA-p1	Tb927.9.11640:mRNA-p1	>Tb927.9.11640:mRNA-p1 | transcript=Tb927.9.11640:mRNA | gene=Tb927.9.11640 | organism=Trypanosoma_brucei_brucei_TREU927 | gene_product=hypothetical protein, conserved | transcript_product=hypothetical protein, conserved | location=Tb927_09_v5.1:1809972-1810712(+) | protein_length=246 | sequence_SO=chromosome | SO=protein_coding | is_pseudo=false	0.895977	0.984349	0.94699	0.942439	3.1321	0.00349028	0.942439	Tb927.9.11640:mRNA-p1	7	7	7	1	7	7	7	7	5	3	7	5	3	7	5	3	22.8	22.8	22.8	26.958	246	246	4.22		10					8		0	9.6938	By MS/MS	By MS/MS	By MS/MS	0.99804	1.0398	18.415
Tb927.11.13870:mRNA-p1	Tb927.11.13870:mRNA-p1	>Tb927.11.13870:mRNA-p1 | transcript=Tb927.11.13870:mRNA | gene=Tb927.11.13870 | organism=Trypanosoma_brucei_brucei_TREU927 | gene_product=uncharacterized protein, PH0010 family/AmmeMemoRadiSam system protein A, putative | transcript_product=uncharacterized protein, PH0010 family/AmmeMemoRadiSam system protein A, putative | location=Tb927_11_v5.1:3687052-3687621(+) | protein_length=189 | sequence…	1.01906	0.853024	0.95575	0.94261	2.58109	0.0063357	0.94261	Tb927.11.13870:mRNA-p1	12	12	12	1	12	12	12	11	10	6	11	10	6	11	10	6	78.8	78.8	78.8	21.129	189	189	4.19	1	19					16		0	43.542	By MS/MS	By MS/MS	By MS/MS	0.95327	1.0491	20.275
Tb927.11.3550:mRNA-p1	Tb927.11.3550:mRNA-p1	>Tb927.11.3550:mRNA-p1 | transcript=Tb927.11.3550:mRNA | gene=Tb927.11.3550 | organism=Trypanosoma_brucei_brucei_TREU927 | gene_product=XPA-interacting protein, putative | transcript_product=XPA-interacting protein, putative | location=Tb927_11_v5.1:1046904-1047776(+) | protein_length=290 | sequence_SO=chromosome | SO=protein_coding | is_pseudo=false	0.938879	0.910498	0.9786	0.942659	3.35786	0.0029547	0.942659	Tb927.11.3550:mRNA-p1	6	6	6	1	6	6	6	4	3	2	4	3	2	4	3	2	27.9	27.9	27.9	31.803	290	290	3.83		2	6			4			0	13.72	By MS/MS	By MS/MS	By MS/MS	0.87648	1.0443	20.419
Tb927.3.2670:mRNA-p1	Tb927.3.2670:mRNA-p1	>Tb927.3.2670:mRNA-p1 | transcript=Tb927.3.2670:mRNA | gene=Tb927.3.2670 | organism=Trypanosoma_brucei_brucei_TREU927 | gene_product=hypothetical protein, conserved | transcript_product=hypothetical protein, conserved | location=Tb927_03_v5.1:677840-678649(-) | protein_length=269 | sequence_SO=chromosome | SO=protein_coding | is_pseudo=false	0.94518	0.826993	1.056	0.942724	2.31129	0.0100748	0.942724	Tb927.3.2670:mRNA-p1	8	8	8	1	8	8	8	7	6	4	7	6	4	7	6	4	43.5	43.5	43.5	28.84	269	269	4.57	2		10				8	1	0	16.789	By MS/MS	By MS/MS	By MS/MS	1.0084	1.107	11.333
Tb927.10.4770:mRNA-p1	Tb927.10.4770:mRNA-p1	>Tb927.10.4770:mRNA-p1 | transcript=Tb927.10.4770:mRNA | gene=Tb927.10.4770 | organism=Trypanosoma_brucei_brucei_TREU927 | gene_product=phosphatidylinositol-4-phosphate 5-kinase, putative | transcript_product=phosphatidylinositol-4-phosphate 5-kinase, putative | location=Tb927_10_v5.1:1197912-1199252(-) | protein_length=446 | sequence_SO=chromosome | SO=protein_coding | is_pseudo=false	0.906783	0.80782	1.1141	0.942901	2.04404	0.0168513	0.942901	Tb927.10.4770:mRNA-p1	4	4	4	1	4	4	4	4	3	2	4	3	2	4	3	2	8.3	8.3	8.3	51.172	446	446	5			1	1	9			1	0	10.395	By MS/MS	By MS/MS	By MS/MS	1.0255	1.182	12.667
Tb927.10.11780:mRNA-p1	Tb927.10.11780:mRNA-p1	>Tb927.10.11780:mRNA-p1 | transcript=Tb927.10.11780:mRNA | gene=Tb927.10.11780 | organism=Trypanosoma_brucei_brucei_TREU927 | gene_product=hypothetical protein, conserved | transcript_product=hypothetical protein, conserved | location=Tb927_10_v5.1:2878763-2882254(+) | protein_length=1163 | sequence_SO=chromosome | SO=protein_coding | is_pseudo=false	0.978953	0.933358	0.91671	0.943007	3.41006	0.00284009	0.943007	Tb927.10.11780:mRNA-p1	13	13	13	1	13	13	13	10	9	7	10	9	7	10	9	7	13.9	13.9	13.9	131.27	1163	1163	4.63	2	12	4		2	5	16		0	23.598	By MS/MS	By MS/MS	By MS/MS	0.89832	1.0215	17.493
Tb927.11.7480.1:mRNA-p1;Tb927.11.7480.2:mRNA-p1	Tb927.11.7480.1:mRNA-p1;Tb927.11.7480.2:mRNA-p1	>Tb927.11.7480.1:mRNA-p1 | transcript=Tb927.11.7480.1:mRNA | gene=Tb927.11.7480 | organism=Trypanosoma_brucei_brucei_TREU927 | gene_product=vacuolar type h+ ATPase subunit, putative | transcript_product=vacuolar type h+ ATPase subunit, putative | location=Tb927_11_v5.1:2121871-2122470(-) | protein_length=199 | sequence_SO=chromosome | SO=protein_coding | is_pseudo=false;>Tb927.11.7480.2:mRNA-p1 |…	0.915499	0.976372	0.93807	0.943314	3.45032	0.00279553	0.943314	Tb927.11.7480.1:mRNA-p1;Tb927.11.7480.2:mRNA-p1	1;1	1;1	1;1	2	1	1	1	1	1	1	1	1	1	1	1	1	7.5	7.5	7.5	20.576	199	199;252	3.67	2	2	2			1	1	1	0	16.295	By MS/MS	By MS/MS	By MS/MS	0.96682	1.0242	9.9441
Tb927.11.6280:mRNA-p1;REV__Tb927.10.5140:mRNA-p1	Tb927.11.6280:mRNA-p1	>Tb927.11.6280:mRNA-p1 | transcript=Tb927.11.6280:mRNA | gene=Tb927.11.6280 | organism=Trypanosoma_brucei_brucei_TREU927 | gene_product=pyruvate phosphate dikinase | transcript_product=pyruvate phosphate dikinase | location=Tb927_11_v5.1:1768333-1771074(-) | protein_length=913 | sequence_SO=chromosome | SO=protein_coding | is_pseudo=false	1.07373	0.798467	0.96092	0.944373	2.14991	0.0136168	0.944373	Tb927.11.6280:mRNA-p1;REV__Tb927.10.5140:mRNA-p1	38;1	38;1	38;1	2	38	38	38	29	27	25	29	27	25	29	27	25	51.6	51.6	51.6	100.45	913	913;442	4.5	6	7	39	8	4	55	4	2	0	121.14	By MS/MS	By MS/MS	By MS/MS	0.86926	0.99931	12.401
Tb927.10.2350:mRNA-p1	Tb927.10.2350:mRNA-p1	>Tb927.10.2350:mRNA-p1 | transcript=Tb927.10.2350:mRNA | gene=Tb927.10.2350 | organism=Trypanosoma_brucei_brucei_TREU927 | gene_product=pyruvate dehydrogenase complex E3 binding protein, putative | transcript_product=pyruvate dehydrogenase complex E3 binding protein, putative | location=Tb927_10_v5.1:604925-605707(+) | protein_length=260 | sequence_SO=chromosome | SO=protein_coding | is_pseudo=fa…	0.991867	0.79164	1.0501	0.944536	2.16765	0.0131464	0.944536	Tb927.10.2350:mRNA-p1	9	9	9	1	9	9	9	8	6	5	8	6	5	8	6	5	44.2	44.2	44.2	27.335	260	260	4.39	3	2	14			12	3	2	0	75.629	By MS/MS	By MS/MS	By MS/MS	0.86923	1.0775	12.815
Tb927.10.5300:mRNA-p1;Tb11.v5.0246.1-p1	Tb927.10.5300:mRNA-p1;Tb11.v5.0246.1-p1	>Tb927.10.5300:mRNA-p1 | transcript=Tb927.10.5300:mRNA | gene=Tb927.10.5300 | organism=Trypanosoma_brucei_brucei_TREU927 | gene_product=eukaryotic translation initiation factor 6 (eIF-6), putative | transcript_product=eukaryotic translation initiation factor 6 (eIF-6), putative | location=Tb927_10_v5.1:1324711-1325457(+) | protein_length=248 | sequence_SO=chromosome | SO=protein_coding | is_pseud…	0.981547	0.960246	0.89195	0.944581	3.0875	0.0035752	0.944581	Tb927.10.5300:mRNA-p1;Tb11.v5.0246.1-p1	10;10	10;10	10;10	2	10	10	10	8	8	5	8	8	5	8	8	5	57.7	57.7	57.7	26.925	248	248;248	3.96	2	15					9	2	0	43.366	By MS/MS	By MS/MS	By MS/MS	0.91918	0.98576	13.19
Tb927.11.1020:mRNA-p1	Tb927.11.1020:mRNA-p1	>Tb927.11.1020:mRNA-p1 | transcript=Tb927.11.1020:mRNA | gene=Tb927.11.1020 | organism=Trypanosoma_brucei_brucei_TREU927 | gene_product=ribokinase, putative | transcript_product=ribokinase, putative | location=Tb927_11_v5.1:260682-261683(+) | protein_length=333 | sequence_SO=chromosome | SO=protein_coding | is_pseudo=false	1.01491	0.839631	0.97959	0.94471	2.49565	0.00724534	0.94471	Tb927.11.1020:mRNA-p1	16	16	16	1	16	16	16	11	13	12	11	13	12	11	13	12	60.1	60.1	60.1	35.288	333	333	3.56	25	19	32	24	3	22	10	2	0	116.55	By MS/MS	By MS/MS	By MS/MS	0.92267	1.0559	7.5073
Tb927.2.5850:mRNA-p1	Tb927.2.5850:mRNA-p1	>Tb927.2.5850:mRNA-p1 | transcript=Tb927.2.5850:mRNA | gene=Tb927.2.5850 | organism=Trypanosoma_brucei_brucei_TREU927 | gene_product=small nuclear ribonucleoprotein SmD2 | transcript_product=small nuclear ribonucleoprotein SmD2 | location=Tb927_02_v5.1:1058748-1059083(+) | protein_length=111 | sequence_SO=chromosome | SO=protein_coding | is_pseudo=false	0.995619	0.91659	0.92211	0.944773	3.13897	0.00348742	0.944773	Tb927.2.5850:mRNA-p1	7	7	7	1	7	7	7	5	6	6	5	6	6	5	6	6	55.9	55.9	55.9	12.518	111	111	2.84	14							5	0	40.347	By MS/MS	By MS/MS	By MS/MS	0.88222	0.99913	12.323
Tb927.10.4000:mRNA-p1	Tb927.10.4000:mRNA-p1	>Tb927.10.4000:mRNA-p1 | transcript=Tb927.10.4000:mRNA | gene=Tb927.10.4000 | organism=Trypanosoma_brucei_brucei_TREU927 | gene_product=methylglutaconyl-CoA hydratase, mitochondrial precursor, putative | transcript_product=methylglutaconyl-CoA hydratase, mitochondrial precursor, putative | location=Tb927_10_v5.1:1058112-1058945(-) | protein_length=277 | sequence_SO=chromosome | SO=protein_coding …	0.966651	0.907029	0.96073	0.944803	3.39508	0.0028683	0.944803	Tb927.10.4000:mRNA-p1	9	9	9	1	9	9	9	8	5	5	8	5	5	8	5	5	40.8	40.8	40.8	29.195	277	277	4.12	12	4	12			6	10	5	0	17.852	By MS/MS	By MS/MS	By MS/MS	0.93966	1.0655	24.425
Tb927.11.4320:mRNA-p1	Tb927.11.4320:mRNA-p1	>Tb927.11.4320:mRNA-p1 | transcript=Tb927.11.4320:mRNA | gene=Tb927.11.4320 | organism=Trypanosoma_brucei_brucei_TREU927 | gene_product=Uncharacterized ACR, COG1678, putative | transcript_product=Uncharacterized ACR, COG1678, putative | location=Tb927_11_v5.1:1255294-1256721(-) | protein_length=475 | sequence_SO=chromosome | SO=protein_coding | is_pseudo=false	0.897827	0.979528	0.95718	0.944845	3.17716	0.00338797	0.944845	Tb927.11.4320:mRNA-p1	5	5	5	1	5	5	5	3	2	2	3	2	2	3	2	2	15.6	15.6	15.6	51.878	475	475	4.2		1	1	3	5				0	11.412	By MS/MS	By MS/MS	By MS/MS	1.0834	0.96856	6.4423
Tb927.11.2470:mRNA-p1	Tb927.11.2470:mRNA-p1	>Tb927.11.2470:mRNA-p1 | transcript=Tb927.11.2470:mRNA | gene=Tb927.11.2470 | organism=Trypanosoma_brucei_brucei_TREU927 | gene_product=metallo-peptidase, Clan MF, Family M17 | transcript_product=metallo-peptidase, Clan MF, Family M17 | location=Tb927_11_v5.1:725901-727598(-) | protein_length=565 | sequence_SO=chromosome | SO=protein_coding | is_pseudo=false	1.00488	0.888099	0.94226	0.945081	2.89542	0.00423721	0.945081	Tb927.11.2470:mRNA-p1	25	25	25	1	25	25	25	20	21	22	20	21	22	20	21	22	69.9	69.9	69.9	60.585	565	565	4.09	4	12	17	38	57	4			0	175.13	By MS/MS	By MS/MS	By MS/MS	0.94511	1.0081	10.809
Tb927.3.1290:mRNA-p1	Tb927.3.1290:mRNA-p1	>Tb927.3.1290:mRNA-p1 | transcript=Tb927.3.1290:mRNA | gene=Tb927.3.1290 | organism=Trypanosoma_brucei_brucei_TREU927 | gene_product=cullin 4B, putative | transcript_product=cullin 4B, putative | location=Tb927_03_v5.1:317255-320098(+) | protein_length=947 | sequence_SO=chromosome | SO=protein_coding | is_pseudo=false	1.00255	0.867002	0.96604	0.945196	2.73749	0.00506607	0.945196	Tb927.3.1290:mRNA-p1	13	13	13	1	13	13	13	6	8	5	6	8	5	6	8	5	20	20	20	105.84	947	947	5.42		1	6	2		6	11		0	26.626	By MS/MS	By MS/MS	By MS/MS	0.92006	1.0037	17.918
Tb927.6.400:mRNA-p1	Tb927.6.400:mRNA-p1	>Tb927.6.400:mRNA-p1 | transcript=Tb927.6.400:mRNA | gene=Tb927.6.400 | organism=Trypanosoma_brucei_brucei_TREU927 | gene_product=peptidase M20/M25/M40, putative | transcript_product=peptidase M20/M25/M40, putative | location=Tb927_06_v5.1:190663-192090(+) | protein_length=475 | sequence_SO=chromosome | SO=protein_coding | is_pseudo=false	0.916674	0.889838	1.0291	0.945204	2.69239	0.00538279	0.945204	Tb927.6.400:mRNA-p1	19	19	18	1	19	19	18	14	16	18	14	16	18	13	16	17	61.9	61.9	60.2	52.185	475	475	4	5	15	13	28	54	2			0	98.535	By MS/MS	By MS/MS	By MS/MS	0.86649	1.0473	13.333
Tb927.5.930:mRNA-p1;Tb11.v5.0613.1-p1;Tb927.11.6730.1-p1	Tb927.5.930:mRNA-p1;Tb11.v5.0613.1-p1	>Tb927.5.930:mRNA-p1 | transcript=Tb927.5.930:mRNA | gene=Tb927.5.930 | organism=Trypanosoma_brucei_brucei_TREU927 | gene_product=NADH-dependent fumarate reductase | transcript_product=NADH-dependent fumarate reductase | location=Tb927_05_v5.1:366462-369890(+) | protein_length=1142 | sequence_SO=chromosome | SO=protein_coding | is_pseudo=false;>Tb927.11.6730.1-p1 | transcript=Tb927.11.6730.1 | ge…	1.03838	0.828226	0.9692	0.945268	2.37142	0.00902461	0.945268	Tb927.5.930:mRNA-p1;Tb11.v5.0613.1-p1;Tb927.11.6730.1-p1	38;23;1	38;23;1	17;7;0	3	38	38	17	29	24	26	29	24	26	15	10	12	46.8	46.8	24.4	123.69	1142	1142;624;195	5.12	1	30	21	6	7	32	54	7	0	155.84	By MS/MS	By MS/MS	By MS/MS	0.88026	1.0087	15.015
Tb927.9.10560:mRNA-p1	Tb927.9.10560:mRNA-p1	>Tb927.9.10560:mRNA-p1 | transcript=Tb927.9.10560:mRNA | gene=Tb927.9.10560 | organism=Trypanosoma_brucei_brucei_TREU927 | gene_product=Archaic Translocase of outer membrane 19 kDa subunit | transcript_product=Archaic Translocase of outer membrane 19 kDa subunit | location=Tb927_09_v5.1:1661479-1661985(-) | protein_length=168 | sequence_SO=chromosome | SO=protein_coding | is_pseudo=false	0.921744	0.908018	1.0062	0.945321	2.97767	0.00394411	0.945321	Tb927.9.10560:mRNA-p1	4	4	4	1	4	4	4	2	4	4	2	4	4	2	4	4	35.7	35.7	35.7	19.035	168	168	2.62	2	9					2		0	14.389	By MS/MS	By MS/MS	By MS/MS	1.0159	1.0593	7.6313
Tb927.11.14330:mRNA-p1	Tb927.11.14330:mRNA-p1	>Tb927.11.14330:mRNA-p1 | transcript=Tb927.11.14330:mRNA | gene=Tb927.11.14330 | organism=Trypanosoma_brucei_brucei_TREU927 | gene_product=HECT-domain (ubiquitin-transferase), putative | transcript_product=HECT-domain (ubiquitin-transferase), putative | location=Tb927_11_v5.1:3808658-3813487(+) | protein_length=1609 | sequence_SO=chromosome | SO=protein_coding | is_pseudo=false	0.985902	0.900009	0.95043	0.945447	3.15863	0.00343441	0.945447	Tb927.11.14330:mRNA-p1	35	35	34	1	35	35	34	33	21	21	33	21	21	32	20	20	29.6	29.6	29.6	176.83	1609	1609	4.22	6	43	14	5	4	15	37		0	127.46	By MS/MS	By MS/MS	By MS/MS	0.94326	1.0191	11.099
Tb927.1.2100:mRNA-p1	Tb927.1.2100:mRNA-p1	>Tb927.1.2100:mRNA-p1 | transcript=Tb927.1.2100:mRNA | gene=Tb927.1.2100 | organism=Trypanosoma_brucei_brucei_TREU927 | gene_product=Calpain-like protein 1.1 | transcript_product=Calpain-like protein 1.1 | location=Tb927_01_v5.1:531583-535023(+) | protein_length=1146 | sequence_SO=chromosome | SO=protein_coding | is_pseudo=false	0.977231	0.852806	1.0065	0.945512	2.60659	0.00606113	0.945512	Tb927.1.2100:mRNA-p1	60	60	60	1	60	60	60	46	56	57	46	56	57	46	56	57	71.9	71.9	71.9	126.15	1146	1146	5.01	19	79	32	39	37	87	160	5	0	323.31	By MS/MS	By MS/MS	By MS/MS	0.91313	1.0655	9.9793
Tb927.10.4310:mRNA-p1;Tb10.v4.0045:mRNA-p1	Tb927.10.4310:mRNA-p1;Tb10.v4.0045:mRNA-p1	>Tb927.10.4310:mRNA-p1 | transcript=Tb927.10.4310:mRNA | gene=Tb927.10.4310 | organism=Trypanosoma_brucei_brucei_TREU927 | gene_product=prohibitin 2, putative | transcript_product=prohibitin 2, putative | location=Tb927_10_v5.1:1121153-1122040(+) | protein_length=295 | sequence_SO=chromosome | SO=protein_coding | is_pseudo=false;>Tb10.v4.0045:mRNA-p1 | transcript=Tb10.v4.0045:mRNA | gene=Tb10.v4.…	0.928505	0.930752	0.97838	0.945879	3.52944	0.00269923	0.945879	Tb927.10.4310:mRNA-p1;Tb10.v4.0045:mRNA-p1	13;13	13;13	13;13	2	13	13	13	11	11	11	11	11	11	11	11	11	52.9	52.9	52.9	32.215	295	295;295	3.28	13	14	24			14	3	1	0	59.927	By MS/MS	By MS/MS	By MS/MS	0.99426	1.0151	13.026
Tb927.4.3450:mRNA-p1	Tb927.4.3450:mRNA-p1	>Tb927.4.3450:mRNA-p1 | transcript=Tb927.4.3450:mRNA | gene=Tb927.4.3450 | organism=Trypanosoma_brucei_brucei_TREU927 | gene_product=Mitochondrial ATP synthase subunit, putative | transcript_product=Mitochondrial ATP synthase subunit, putative | location=Tb927_04_v5.1:897938-898282(-) | protein_length=114 | sequence_SO=chromosome | SO=protein_coding | is_pseudo=false	0.99167	0.878889	0.96746	0.946006	2.88259	0.0042865	0.946006	Tb927.4.3450:mRNA-p1	4	4	4	1	4	4	4	3	3	2	3	3	2	3	3	2	37.7	37.7	37.7	13.735	114	114	3.92	7							5	0	22.048	By MS/MS	By MS/MS	By MS/MS	0.89742	1.0077	2.3708
Tb927.1.2210:mRNA-p1	Tb927.1.2210:mRNA-p1	>Tb927.1.2210:mRNA-p1 | transcript=Tb927.1.2210:mRNA | gene=Tb927.1.2210 | organism=Trypanosoma_brucei_brucei_TREU927 | gene_product=nucleosome assembly protein (NAP), putative | transcript_product=nucleosome assembly protein (NAP), putative | location=Tb927_01_v5.1:560164-561120(+) | protein_length=318 | sequence_SO=chromosome | SO=protein_coding | is_pseudo=false	1.11094	0.857265	0.87007	0.946091	2.12381	0.0143225	0.946091	Tb927.1.2210:mRNA-p1	4	4	4	1	4	4	4	2	3	2	2	3	2	2	3	2	13.2	13.2	13.2	35.904	318	318	3.2	2	2		4	2				0	6.0294	By MS/MS	By MS/MS	By MS/MS	1.0106	1.1629	26.902
Tb927.4.3590:mRNA-p1;Tb927.4.3570:mRNA-p1	Tb927.4.3590:mRNA-p1;Tb927.4.3570:mRNA-p1	>Tb927.4.3570:mRNA-p1 | transcript=Tb927.4.3570:mRNA | gene=Tb927.4.3570 | organism=Trypanosoma_brucei_brucei_TREU927 | gene_product=translation elongation factor 1-beta, putative | transcript_product=translation elongation factor 1-beta, putative | location=Tb927_04_v5.1:915105-915785(-) | protein_length=226 | sequence_SO=chromosome | SO=protein_coding | is_pseudo=false;>Tb927.4.3590:mRNA-p1 | t…	0.925926	0.936417	0.97634	0.946228	3.57951	0.00258744	0.946228	Tb927.4.3590:mRNA-p1;Tb927.4.3570:mRNA-p1	22;20	22;20	16;14	2	22	22	16	19	17	16	19	17	16	14	13	12	74.8	74.8	63.7	24.334	226	226;226	3.72	33	33	44	7	2	12	29	12	0	132.71	By MS/MS	By MS/MS	By MS/MS	0.94091	1.048	9.443
Tb927.10.10830:mRNA-p1	Tb927.10.10830:mRNA-p1	>Tb927.10.10830:mRNA-p1 | transcript=Tb927.10.10830:mRNA | gene=Tb927.10.10830 | organism=Trypanosoma_brucei_brucei_TREU927 | gene_product=RGG-containing protein 2 | transcript_product=RGG-containing protein 2 | location=Tb927_10_v5.1:2630504-2631466(-) | protein_length=320 | sequence_SO=chromosome | SO=protein_coding | is_pseudo=false	0.989903	0.877655	0.97151	0.946356	2.87087	0.00434032	0.946356	Tb927.10.10830:mRNA-p1	5	5	5	1	5	5	5	4	4	2	4	4	2	4	4	2	19.4	19.4	19.4	32.404	320	320	3.94	2	4	4			4	3		0	56.768	By MS/MS	By MS/MS	By MS/MS	0.92519	1.0402	7.0623
Tb927.10.170:mRNA-p1	Tb927.10.170:mRNA-p1	>Tb927.10.170:mRNA-p1 | transcript=Tb927.10.170:mRNA | gene=Tb927.10.170 | organism=Trypanosoma_brucei_brucei_TREU927 | gene_product=pseudouridine synthase, Cbf5p | transcript_product=pseudouridine synthase, Cbf5p | location=Tb927_10_v5.1:70843-72126(+) | protein_length=427 | sequence_SO=chromosome | SO=protein_coding | is_pseudo=false	1.01599	0.894855	0.92828	0.946375	2.83756	0.00446138	0.946375	Tb927.10.170:mRNA-p1	23	23	23	1	23	23	23	12	20	19	12	20	19	12	20	19	70.7	70.7	70.7	48.285	427	427	3.58	10	8	9	50	16				0	66.513	By MS/MS	By MS/MS	By MS/MS	0.86405	0.98089	15.341
Tb927.7.5210:mRNA-p1;REV__Tb927.3.3850:mRNA-p1	Tb927.7.5210:mRNA-p1	>Tb927.7.5210:mRNA-p1 | transcript=Tb927.7.5210:mRNA | gene=Tb927.7.5210 | organism=Trypanosoma_brucei_brucei_TREU927 | gene_product=Putative Phosphatase/Protein of unknown function DUF89, putative | transcript_product=Putative Phosphatase/Protein of unknown function DUF89, putative | location=Tb927_07_v5.1:1372419-1375115(+) | protein_length=898 | sequence_SO=chromosome | SO=protein_coding | is_…	0.944822	0.932053	0.96312	0.946665	4.04248	0.00216909	0.946665	Tb927.7.5210:mRNA-p1;REV__Tb927.3.3850:mRNA-p1	23;1	23;1	23;1	2	23	23	23	19	18	18	19	18	18	19	18	18	31.1	31.1	31.1	100.48	898	898;1387	4.32	2	2	31	20	4	33			0	59.54	By MS/MS	By MS/MS	By MS/MS	0.90564	1.0192	17.218
Tb927.5.520:mRNA-p1	Tb927.5.520:mRNA-p1	>Tb927.5.520:mRNA-p1 | transcript=Tb927.5.520:mRNA | gene=Tb927.5.520 | organism=Trypanosoma_brucei_brucei_TREU927 | gene_product=stomatin-like protein, putative | transcript_product=stomatin-like protein, putative | location=Tb927_05_v5.1:222028-223623(-) | protein_length=531 | sequence_SO=chromosome | SO=protein_coding | is_pseudo=false	0.940026	0.950029	0.95064	0.946898	4.87937	0.00186703	0.946898	Tb927.5.520:mRNA-p1	9	9	9	1	9	9	9	8	5	5	8	5	5	8	5	5	22.6	22.6	22.6	55.979	531	531	4.14		2	1	11	8				0	44.836	By MS/MS	By MS/MS	By MS/MS	0.89899	1.0306	10.246
Tb927.8.3470:mRNA-p1	Tb927.8.3470:mRNA-p1	>Tb927.8.3470:mRNA-p1 | transcript=Tb927.8.3470:mRNA | gene=Tb927.8.3470 | organism=Trypanosoma_brucei_brucei_TREU927 | gene_product=Vesicle transport v-SNARE protein N-terminus, putative | transcript_product=Vesicle transport v-SNARE protein N-terminus, putative | location=Tb927_08_v5.1:1032469-1033173(+) | protein_length=234 | sequence_SO=chromosome | SO=protein_coding | is_pseudo=false	0.980008	0.846955	1.0146	0.947188	2.5379	0.00679138	0.947188	Tb927.8.3470:mRNA-p1	10	10	10	1	10	10	10	9	5	4	9	5	4	9	5	4	55.6	55.6	55.6	26.369	234	234	5.04	6		4				9	5	0	28.103	By MS/MS	By MS/MS	By MS/MS	0.92314	1.0204	17.476
Tb927.4.1340:mRNA-p1	Tb927.4.1340:mRNA-p1	>Tb927.4.1340:mRNA-p1 | transcript=Tb927.4.1340:mRNA | gene=Tb927.4.1340 | organism=Trypanosoma_brucei_brucei_TREU927 | gene_product=cleavage and polyadenylation specificity factor subunit, putative | transcript_product=cleavage and polyadenylation specificity factor subunit, putative | location=Tb927_04_v5.1:351971-354283(-) | protein_length=770 | sequence_SO=chromosome | SO=protein_coding | is_…	0.992162	1.06896	0.78048	0.9472	2.08665	0.0154204	0.9472	Tb927.4.1340:mRNA-p1	7	7	7	1	7	7	7	5	3	4	5	3	4	5	3	4	10.5	10.5	10.5	85.313	770	770	3.78	1	4	6		1	6			0	9.9828	By MS/MS	By MS/MS	By MS/MS	0.84266	0.84446	12.995
Tb927.10.8200:mRNA-p1	Tb927.10.8200:mRNA-p1	>Tb927.10.8200:mRNA-p1 | transcript=Tb927.10.8200:mRNA | gene=Tb927.10.8200 | organism=Trypanosoma_brucei_brucei_TREU927 | gene_product=Ribosomal protein L1p/L10e family, putative | transcript_product=Ribosomal protein L1p/L10e family, putative | location=Tb927_10_v5.1:2038477-2039286(-) | protein_length=269 | sequence_SO=chromosome | SO=protein_coding | is_pseudo=false	1.04755	0.827198	0.96693	0.947225	2.33856	0.00959567	0.947225	Tb927.10.8200:mRNA-p1	8	8	8	1	8	8	8	5	6	4	5	6	4	5	6	4	46.5	46.5	46.5	30.838	269	269	3.65	2	1	9			4	1		0	13.165	By MS/MS	By MS/MS	By MS/MS	0.89121	1.0607	14.262
Tb927.10.4430:mRNA-p1;Tb10.v4.0033:mRNA-p1;Tb11.v5.0767.1-p1	Tb927.10.4430:mRNA-p1;Tb10.v4.0033:mRNA-p1;Tb11.v5.0767.1-p1	>Tb927.10.4430:mRNA-p1 | transcript=Tb927.10.4430:mRNA | gene=Tb927.10.4430 | organism=Trypanosoma_brucei_brucei_TREU927 | gene_product=pumillo RNA binding protein PUF1 | transcript_product=pumillo RNA binding protein PUF1 | location=Tb927_10_v5.1:1141343-1143061(-) | protein_length=572 | sequence_SO=chromosome | SO=protein_coding | is_pseudo=false;>Tb10.v4.0033:mRNA-p1 | transcript=Tb10.v4.0033:…	1.04855	0.879044	0.91434	0.94731	2.52904	0.00689795	0.94731	Tb927.10.4430:mRNA-p1;Tb10.v4.0033:mRNA-p1;Tb11.v5.0767.1-p1	9;9;6	9;9;6	9;9;6	3	9	9	9	7	5	5	7	5	5	7	5	5	22.2	22.2	22.2	63.851	572	572;572;503	4.04	3	1	2	13	6			2	0	33.149	By MS/MS	By MS/MS	By MS/MS	0.85948	0.90511	21.733
Tb927.10.7820:mRNA-p1	Tb927.10.7820:mRNA-p1	>Tb927.10.7820:mRNA-p1 | transcript=Tb927.10.7820:mRNA | gene=Tb927.10.7820 | organism=Trypanosoma_brucei_brucei_TREU927 | gene_product=hypothetical protein, conserved | transcript_product=hypothetical protein, conserved | location=Tb927_10_v5.1:1959340-1959762(-) | protein_length=140 | sequence_SO=chromosome | SO=protein_coding | is_pseudo=false	0.981162	0.967961	0.89358	0.947567	3.08266	0.00358626	0.947567	Tb927.10.7820:mRNA-p1	2	2	2	1	2	2	2	2	1	1	2	1	1	2	1	1	13.6	13.6	13.6	15.753	140	140	2.22	5	2	1					1	0	4.2562	By MS/MS	By MS/MS	By MS/MS	0.87826	0.92507	11.862
Tb927.3.3670:mRNA-p1	Tb927.3.3670:mRNA-p1	>Tb927.3.3670:mRNA-p1 | transcript=Tb927.3.3670:mRNA | gene=Tb927.3.3670 | organism=Trypanosoma_brucei_brucei_TREU927 | gene_product=Triple RNA binding domain protein 3 | transcript_product=Triple RNA binding domain protein 3 | location=Tb927_03_v5.1:1027144-1029015(+) | protein_length=623 | sequence_SO=chromosome | SO=protein_coding | is_pseudo=false	0.974279	0.958038	0.91052	0.947612	3.39012	0.00287715	0.947612	Tb927.3.3670:mRNA-p1	11	11	11	1	11	11	11	4	10	10	4	10	10	4	10	10	23.1	23.1	23.1	66.931	623	623	5.48	9	6					2	23	0	32.424	By MS/MS	By MS/MS	By MS/MS	0.86837	0.98742	12.491
Tb927.5.1630:mRNA-p1	Tb927.5.1630:mRNA-p1	>Tb927.5.1630:mRNA-p1 | transcript=Tb927.5.1630:mRNA | gene=Tb927.5.1630 | organism=Trypanosoma_brucei_brucei_TREU927 | gene_product=hypothetical protein, conserved | transcript_product=hypothetical protein, conserved | location=Tb927_05_v5.1:570736-571215(+) | protein_length=159 | sequence_SO=chromosome | SO=protein_coding | is_pseudo=false	0.934754	1.02536	0.88313	0.947747	2.71711	0.00523304	0.947747	Tb927.5.1630:mRNA-p1	7	7	7	1	7	7	7	6	6	5	6	6	5	6	6	5	51.6	51.6	51.6	17.683	159	159	3.47	11							6	0	36.679	By MS/MS	By MS/MS	By MS/MS	0.9596	0.98631	6.5579
Tb927.11.7080:mRNA-p1	Tb927.11.7080:mRNA-p1	>Tb927.11.7080:mRNA-p1 | transcript=Tb927.11.7080:mRNA | gene=Tb927.11.7080 | organism=Trypanosoma_brucei_brucei_TREU927 | gene_product=acidocalcisomal pyrophosphatase | transcript_product=acidocalcisomal pyrophosphatase | location=Tb927_11_v5.1:1988366-1989610(-) | protein_length=414 | sequence_SO=chromosome | SO=protein_coding | is_pseudo=false	0.892459	0.966557	0.98439	0.947802	3.05516	0.00366532	0.947802	Tb927.11.7080:mRNA-p1	20	20	3	1	20	20	3	10	17	15	10	17	15	1	3	1	58.2	58.2	14.3	47.296	414	414	3.41	14	6	20	30	14	4			0	56.301	By MS/MS	By MS/MS	By MS/MS	0.98054	1.0283	13.488
Tb927.10.7130:mRNA-p1	Tb927.10.7130:mRNA-p1	>Tb927.10.7130:mRNA-p1 | transcript=Tb927.10.7130:mRNA | gene=Tb927.10.7130 | organism=Trypanosoma_brucei_brucei_TREU927 | gene_product=hypothetical protein, conserved | transcript_product=hypothetical protein, conserved | location=Tb927_10_v5.1:1795463-1797703(+) | protein_length=746 | sequence_SO=chromosome | SO=protein_coding | is_pseudo=false	0.944287	0.973994	0.92514	0.947807	3.64825	0.00251381	0.947807	Tb927.10.7130:mRNA-p1	7	7	7	1	7	7	7	4	4	5	4	4	5	4	4	5	11.8	11.8	11.8	83.021	746	746	5.08			4			9			0	24.006	By MS/MS	By MS/MS	By MS/MS	0.88035	1.024	14.737
Tb927.3.4030:mRNA-p1	Tb927.3.4030:mRNA-p1	>Tb927.3.4030:mRNA-p1 | transcript=Tb927.3.4030:mRNA | gene=Tb927.3.4030 | organism=Trypanosoma_brucei_brucei_TREU927 | gene_product=hypothetical protein, conserved | transcript_product=hypothetical protein, conserved | location=Tb927_03_v5.1:1135385-1139026(-) | protein_length=1213 | sequence_SO=chromosome | SO=protein_coding | is_pseudo=false	0.967399	0.937734	0.93897	0.948034	3.98118	0.00216909	0.948034	Tb927.3.4030:mRNA-p1	13	13	13	1	13	13	13	11	8	6	11	8	6	11	8	6	16.1	16.1	16.1	135.25	1213	1213	4.53	2	13	4	2	1	5	16		0	44.759	By MS/MS	By MS/MS	By MS/MS	0.92342	1.0451	17.36
Tb927.11.3190.1:mRNA-p1;Tb927.11.3190.2:mRNA-p1	Tb927.11.3190.1:mRNA-p1;Tb927.11.3190.2:mRNA-p1	>Tb927.11.3190.1:mRNA-p1 | transcript=Tb927.11.3190.1:mRNA | gene=Tb927.11.3190 | organism=Trypanosoma_brucei_brucei_TREU927 | gene_product=hypothetical protein, conserved | transcript_product=hypothetical protein, conserved | location=Tb927_11_v5.1:902324-907195(-) | protein_length=1623 | sequence_SO=chromosome | SO=protein_coding | is_pseudo=false;>Tb927.11.3190.2:mRNA-p1 | transcript=Tb927.11.…	0.997307	0.846238	1.001	0.948182	2.54081	0.00675623	0.948182	Tb927.11.3190.1:mRNA-p1;Tb927.11.3190.2:mRNA-p1	7;7	7;7	7;7	2	7	7	7	6	3	2	6	3	2	6	3	2	5.4	5.4	5.4	181.84	1623	1623;1650	4.27		6					5		0	11.526	By MS/MS	By MS/MS	By MS/MS	0.89318	1.0002	25.318
Tb927.8.730:mRNA-p1	Tb927.8.730:mRNA-p1	>Tb927.8.730:mRNA-p1 | transcript=Tb927.8.730:mRNA | gene=Tb927.8.730 | organism=Trypanosoma_brucei_brucei_TREU927 | gene_product=nucleolar RNA-binding protein, putative | transcript_product=nucleolar RNA-binding protein, putative | location=Tb927_08_v5.1:204635-205396(-) | protein_length=253 | sequence_SO=chromosome | SO=protein_coding | is_pseudo=false	0.958773	0.90465	0.98151	0.948311	3.23857	0.00328612	0.948311	Tb927.8.730:mRNA-p1	4	4	4	1	4	4	4	3	4	2	3	4	2	3	4	2	17.8	17.8	17.8	28.338	253	253	3.37	11	9	7	9	6	2	3	2	0	12.105	By MS/MS	By MS/MS	By MS/MS	0.98524	1.0581	7.4869
Tb927.2.5820:mRNA-p1	Tb927.2.5820:mRNA-p1	>Tb927.2.5820:mRNA-p1 | transcript=Tb927.2.5820:mRNA | gene=Tb927.2.5820 | organism=Trypanosoma_brucei_brucei_TREU927 | gene_product=hypothetical protein, conserved | transcript_product=hypothetical protein, conserved | location=Tb927_02_v5.1:1053845-1057090(+) | protein_length=1081 | sequence_SO=chromosome | SO=protein_coding | is_pseudo=false	0.981451	0.927386	0.93653	0.948455	3.50842	0.00273975	0.948455	Tb927.2.5820:mRNA-p1	8	8	8	1	8	8	8	5	7	7	5	7	7	5	7	7	11.4	11.4	11.4	117.49	1081	1081	5.24		3	7			1	14		0	30.531	By MS/MS	By MS/MS	By MS/MS	0.91549	1.0072	11.549
Tb927.9.1720:mRNA-p1	Tb927.9.1720:mRNA-p1	>Tb927.9.1720:mRNA-p1 | transcript=Tb927.9.1720:mRNA | gene=Tb927.9.1720 | organism=Trypanosoma_brucei_brucei_TREU927 | gene_product=peroxisomal membrane protein 4, putative | transcript_product=peroxisomal membrane protein 4, putative | location=Tb927_09_v5.1:393274-393945(-) | protein_length=223 | sequence_SO=chromosome | SO=protein_coding | is_pseudo=false	0.915919	0.927902	1.0019	0.948574	3.09559	0.00354831	0.948574	Tb927.9.1720:mRNA-p1	5	5	5	1	5	5	5	5	4	4	5	4	4	5	4	4	28.7	28.7	28.7	25.459	223	223	3.92		8					5		0	14.312	By MS/MS	By MS/MS	By MS/MS	0.99168	1.0777	6.3004
Tb927.8.3060:mRNA-p1	Tb927.8.3060:mRNA-p1	>Tb927.8.3060:mRNA-p1 | transcript=Tb927.8.3060:mRNA | gene=Tb927.8.3060 | organism=Trypanosoma_brucei_brucei_TREU927 | gene_product=metallo-peptidase, Clan MF, Family M17 | transcript_product=metallo-peptidase, Clan MF, Family M17 | location=Tb927_08_v5.1:919954-921969(+) | protein_length=671 | sequence_SO=chromosome | SO=protein_coding | is_pseudo=false	0.960984	0.878657	1.0062	0.948614	2.81097	0.0046184	0.948614	Tb927.8.3060:mRNA-p1	28	28	28	1	28	28	28	24	26	26	24	26	26	24	26	26	52.2	52.2	52.2	71.314	671	671	5.49	11	43	30	13	6	16	71	72	0	193.42	By MS/MS	By MS/MS	By MS/MS	0.91403	1.0537	7.2252
Tb927.3.3410:mRNA-p1;Tb11.v5.0768.1-p1	Tb927.3.3410:mRNA-p1;Tb11.v5.0768.1-p1	>Tb927.3.3410:mRNA-p1 | transcript=Tb927.3.3410:mRNA | gene=Tb927.3.3410 | organism=Trypanosoma_brucei_brucei_TREU927 | gene_product=aspartyl aminopeptidase, putative | transcript_product=aspartyl aminopeptidase, putative | location=Tb927_03_v5.1:871164-872519(-) | protein_length=451 | sequence_SO=chromosome | SO=protein_coding | is_pseudo=false;>Tb11.v5.0768.1-p1 | transcript=Tb11.v5.0768.1 | ge…	0.985416	0.904404	0.95702	0.948947	3.20423	0.00332263	0.948947	Tb927.3.3410:mRNA-p1;Tb11.v5.0768.1-p1	16;11	16;11	16;11	2	16	16	16	12	16	14	12	16	14	12	16	14	50.1	50.1	50.1	49.327	451	451;297	4.2		1	3	44	18				0	94.755	By MS/MS	By MS/MS	By MS/MS	0.91252	1.0096	8.7116
Tb927.3.860:mRNA-p1	Tb927.3.860:mRNA-p1	>Tb927.3.860:mRNA-p1 | transcript=Tb927.3.860:mRNA | gene=Tb927.3.860 | organism=Trypanosoma_brucei_brucei_TREU927 | gene_product=Acyl carrier protein, mitochondrial | transcript_product=Acyl carrier protein, mitochondrial | location=Tb927_03_v5.1:201449-201895(-) | protein_length=148 | sequence_SO=chromosome | SO=protein_coding | is_pseudo=false	1.02168	0.926097	0.89916	0.948979	2.81506	0.00458115	0.948979	Tb927.3.860:mRNA-p1	3	3	3	1	3	3	3	3	2	3	3	2	3	3	2	3	25.7	25.7	25.7	16.531	148	148	3.27	13	2					1	6	0	27.648	By MS/MS	By MS/MS	By MS/MS	0.77434	0.96094	4.7271
Tb927.10.5450:mRNA-p1	Tb927.10.5450:mRNA-p1	>Tb927.10.5450:mRNA-p1 | transcript=Tb927.10.5450:mRNA | gene=Tb927.10.5450 | organism=Trypanosoma_brucei_brucei_TREU927 | gene_product=ISWI complex protein | transcript_product=ISWI complex protein | location=Tb927_10_v5.1:1370851-1373724(+) | protein_length=957 | sequence_SO=chromosome | SO=protein_coding | is_pseudo=false	0.969086	0.99453	0.88445	0.949355	2.91146	0.00418231	0.949355	Tb927.10.5450:mRNA-p1	19	19	19	1	19	19	19	15	13	13	15	13	13	15	13	13	31	31	31	107.29	957	957	4.5	5	20	9	3	4	7	28		0	148.84	By MS/MS	By MS/MS	By MS/MS	0.88296	0.99894	10.781
Tb927.7.1910:mRNA-p1	Tb927.7.1910:mRNA-p1	>Tb927.7.1910:mRNA-p1 | transcript=Tb927.7.1910:mRNA | gene=Tb927.7.1910 | organism=Trypanosoma_brucei_brucei_TREU927 | gene_product=pyridoxal phosphate containing glycine decarboxylase, putative | transcript_product=pyridoxal phosphate containing glycine decarboxylase, putative | location=Tb927_07_v5.1:454902-457814(+) | protein_length=970 | sequence_SO=chromosome | SO=protein_coding | is_pseudo…	0.904732	0.92885	1.0145	0.949361	2.91063	0.00418231	0.949361	Tb927.7.1910:mRNA-p1	29	29	28	1	29	29	28	18	21	23	18	21	23	17	20	22	40.7	40.7	39.9	106.29	970	970	5.2		3	17		1	50	4		0	100.01	By MS/MS	By MS/MS	By MS/MS	0.97018	1.0458	13.761
Tb927.10.5790:mRNA-p1	Tb927.10.5790:mRNA-p1	>Tb927.10.5790:mRNA-p1 | transcript=Tb927.10.5790:mRNA | gene=Tb927.10.5790 | organism=Trypanosoma_brucei_brucei_TREU927 | gene_product=hypothetical protein, conserved | transcript_product=hypothetical protein, conserved | location=Tb927_10_v5.1:1437008-1438618(-) | protein_length=536 | sequence_SO=chromosome | SO=protein_coding | is_pseudo=false	1.04317	1.00401	0.80104	0.949404	2.20838	0.0121072	0.949404	Tb927.10.5790:mRNA-p1	6	6	6	1	6	6	6	6	4	3	6	4	3	6	4	3	16.6	16.6	16.6	59.193	536	536	4.93				1	14				0	27.385	By MS/MS	By MS/MS	By MS/MS	0.8423	0.93258	12.455
Tb927.9.14240:mRNA-p1;Tb11.v5.0621.1-p1	Tb927.9.14240:mRNA-p1;Tb11.v5.0621.1-p1	>Tb927.9.14240:mRNA-p1 | transcript=Tb927.9.14240:mRNA | gene=Tb927.9.14240 | organism=Trypanosoma_brucei_brucei_TREU927 | gene_product=Nucleoporin NUP82 | transcript_product=Nucleoporin NUP82 | location=Tb927_09_v5.1:2229719-2231977(-) | protein_length=752 | sequence_SO=chromosome | SO=protein_coding | is_pseudo=false;>Tb11.v5.0621.1-p1 | transcript=Tb11.v5.0621.1 | gene=Tb11.v5.0621 | organism=…	0.939055	0.953834	0.95535	0.949413	4.52336	0.00195824	0.949413	Tb927.9.14240:mRNA-p1;Tb11.v5.0621.1-p1	13;10	13;10	13;10	2	13	13	13	11	7	8	11	7	8	11	7	8	22.2	22.2	22.2	82.445	752	752;697	4.28	1		19	3		15	1		0	24.789	By MS/MS	By MS/MS	By MS/MS	0.98201	1.0311	19.722
Tb927.10.12590:mRNA-p1	Tb927.10.12590:mRNA-p1	>Tb927.10.12590:mRNA-p1 | transcript=Tb927.10.12590:mRNA | gene=Tb927.10.12590 | organism=Trypanosoma_brucei_brucei_TREU927 | gene_product=hypothetical protein, conserved | transcript_product=hypothetical protein, conserved | location=Tb927_10_v5.1:3051347-3054148(-) | protein_length=933 | sequence_SO=chromosome | SO=protein_coding | is_pseudo=false	0.964878	0.940557	0.94379	0.949742	4.1907	0.00215366	0.949742	Tb927.10.12590:mRNA-p1	31	31	31	1	31	31	31	16	28	29	16	28	29	16	28	29	59.1	59.1	59.1	105.85	933	933	5.61	23	17	5	4	6	1	3	78	0	198.26	By MS/MS	By MS/MS	By MS/MS	0.89141	1.0223	17.65
Tb927.8.2310:mRNA-p1	Tb927.8.2310:mRNA-p1	>Tb927.8.2310:mRNA-p1 | transcript=Tb927.8.2310:mRNA | gene=Tb927.8.2310 | organism=Trypanosoma_brucei_brucei_TREU927 | gene_product=(H+)-ATPase G subunit, putative | transcript_product=(H+)-ATPase G subunit, putative | location=Tb927_08_v5.1:699549-699878(+) | protein_length=109 | sequence_SO=chromosome | SO=protein_coding | is_pseudo=false	0.99295	0.99681	0.8595	0.949753	2.64756	0.00572393	0.949753	Tb927.8.2310:mRNA-p1	6	6	6	1	6	6	6	6	4	4	6	4	4	6	4	4	46.8	46.8	46.8	12.749	109	109	4	12							9	0	97.57	By MS/MS	By MS/MS	By MS/MS	0.99113	0.98658	15.215
Tb927.11.14140:mRNA-p1	Tb927.11.14140:mRNA-p1	>Tb927.11.14140:mRNA-p1 | transcript=Tb927.11.14140:mRNA | gene=Tb927.11.14140 | organism=Trypanosoma_brucei_brucei_TREU927 | gene_product=ethanolamine-phosphate cytidylyltransferase | transcript_product=ethanolamine-phosphate cytidylyltransferase | location=Tb927_11_v5.1:3746618-3747772(+) | protein_length=384 | sequence_SO=chromosome | SO=protein_coding | is_pseudo=false	0.996711	0.857633	0.99543	0.949925	2.62862	0.00584996	0.949925	Tb927.11.14140:mRNA-p1	11	11	11	1	11	11	11	7	7	6	7	7	6	7	7	6	38.8	38.8	38.8	43.424	384	384	4.29			3	15	9	1			0	17.845	By MS/MS	By MS/MS	By MS/MS	0.97274	1.0338	18.821
Tb927.5.2930:mRNA-p1	Tb927.5.2930:mRNA-p1	>Tb927.5.2930:mRNA-p1 | transcript=Tb927.5.2930:mRNA | gene=Tb927.5.2930 | organism=Trypanosoma_brucei_brucei_TREU927 | gene_product=Mitochondrial ATP synthase subunit, putative | transcript_product=Mitochondrial ATP synthase subunit, putative | location=Tb927_05_v5.1:982813-983925(+) | protein_length=370 | sequence_SO=chromosome | SO=protein_coding | is_pseudo=false	1.05195	0.86326	0.93494	0.950048	2.4771	0.0074669	0.950048	Tb927.5.2930:mRNA-p1	22	22	22	1	22	22	22	10	17	18	10	17	18	10	17	18	45.1	45.1	45.1	43.308	370	370	4.02	1	2	2	37	10				0	54.371	By MS/MS	By MS/MS	By MS/MS	0.91275	1.0467	13.67
Tb927.11.3740:mRNA-p1	Tb927.11.3740:mRNA-p1	>Tb927.11.3740:mRNA-p1 | transcript=Tb927.11.3740:mRNA | gene=Tb927.11.3740 | organism=Trypanosoma_brucei_brucei_TREU927 | gene_product=proteasome regulatory ATPase subunit 2 | transcript_product=proteasome regulatory ATPase subunit 2 | location=Tb927_11_v5.1:1103069-1104382(+) | protein_length=437 | sequence_SO=chromosome | SO=protein_coding | is_pseudo=false	0.967586	0.974184	0.90839	0.950053	3.31475	0.00307696	0.950053	Tb927.11.3740:mRNA-p1	16	16	16	1	16	16	16	10	14	7	10	14	7	10	14	7	54.5	54.5	54.5	48.928	437	437	4.5	2	1	5	4	32	2			0	48.115	By MS/MS	By MS/MS	By MS/MS	0.87522	0.97003	25.32
Tb927.11.5140:mRNA-p1	Tb927.11.5140:mRNA-p1	>Tb927.11.5140:mRNA-p1 | transcript=Tb927.11.5140:mRNA | gene=Tb927.11.5140 | organism=Trypanosoma_brucei_brucei_TREU927 | gene_product=ubiquitin carboxyl-terminal hydrolase, putative | transcript_product=ubiquitin carboxyl-terminal hydrolase, putative | location=Tb927_11_v5.1:1468729-1469658(+) | protein_length=309 | sequence_SO=chromosome | SO=protein_coding | is_pseudo=false	0.966464	0.990393	0.89346	0.950106	3.02679	0.0037613	0.950106	Tb927.11.5140:mRNA-p1	9	9	9	1	9	9	9	7	6	6	7	6	6	7	6	6	46.9	46.9	46.9	34.627	309	309	3.26	9	5	11			8	2		0	80.755	By MS/MS	By MS/MS	By MS/MS	0.87389	1.0347	17.652
Tb927.8.5030:mRNA-p1	Tb927.8.5030:mRNA-p1	>Tb927.8.5030:mRNA-p1 | transcript=Tb927.8.5030:mRNA | gene=Tb927.8.5030 | organism=Trypanosoma_brucei_brucei_TREU927 | gene_product=transport protein particle (TRAPP) component, Bet3, putative | transcript_product=transport protein particle (TRAPP) component, Bet3, putative | location=Tb927_08_v5.1:1488407-1488988(+) | protein_length=193 | sequence_SO=chromosome | SO=protein_coding | is_pseudo=f…	0.982318	1.01514	0.85322	0.950225	2.56962	0.0064476	0.950225	Tb927.8.5030:mRNA-p1	4	4	4	1	4	4	4	4	4	4	4	4	4	4	4	4	23.8	23.8	23.8	20.947	193	193	3.92		8					5		0	26.778	By MS/MS	By MS/MS	By MS/MS	0.89974	0.99651	8.9924
Tb927.7.2200:mRNA-p1	Tb927.7.2200:mRNA-p1	>Tb927.7.2200:mRNA-p1 | transcript=Tb927.7.2200:mRNA | gene=Tb927.7.2200 | organism=Trypanosoma_brucei_brucei_TREU927 | gene_product=mitochondrial import inner membrane translocase subunit tim9 | transcript_product=mitochondrial import inner membrane translocase subunit tim9 | location=Tb927_07_v5.1:569781-570017(-) | protein_length=78 | sequence_SO=chromosome | SO=protein_coding | is_pseudo=false	0.973615	0.917011	0.96042	0.950349	3.49005	0.00273975	0.950349	Tb927.7.2200:mRNA-p1	4	4	4	1	4	4	4	4	4	4	4	4	4	4	4	4	52.6	52.6	52.6	8.8073	78	78	3.19	11							5	0	13.363	By MS/MS	By MS/MS	By MS/MS	0.89322	1.0401	3.7011
Tb927.10.10610:mRNA-p1	Tb927.10.10610:mRNA-p1	>Tb927.10.10610:mRNA-p1 | transcript=Tb927.10.10610:mRNA | gene=Tb927.10.10610 | organism=Trypanosoma_brucei_brucei_TREU927 | gene_product=protein tyrosine phosphatase, putative | transcript_product=protein tyrosine phosphatase, putative | location=Tb927_10_v5.1:2587005-2587694(-) | protein_length=229 | sequence_SO=chromosome | SO=protein_coding | is_pseudo=false	0.956572	0.92816	0.96663	0.950454	3.83315	0.0023426	0.950454	Tb927.10.10610:mRNA-p1	7	7	7	1	7	7	7	7	7	7	7	7	7	7	7	7	31.9	31.9	31.9	25.449	229	229	3.88	1	19					11	1	0	62.701	By MS/MS	By MS/MS	By MS/MS	0.90753	1.0407	4.2719
Tb927.10.8420:mRNA-p1	Tb927.10.8420:mRNA-p1	>Tb927.10.8420:mRNA-p1 | transcript=Tb927.10.8420:mRNA | gene=Tb927.10.8420 | organism=Trypanosoma_brucei_brucei_TREU927 | gene_product=Phosphatidylinositol 3-kinase tor1 | transcript_product=Phosphatidylinositol 3-kinase tor1 | location=Tb927_10_v5.1:2083912-2091210(+) | protein_length=2432 | sequence_SO=chromosome | SO=protein_coding | is_pseudo=false	0.910498	0.93633	1.0055	0.950776	3.05132	0.00366532	0.950776	Tb927.10.8420:mRNA-p1	13	13	13	1	13	13	13	6	7	6	6	7	6	6	7	6	7.8	7.8	7.8	271.39	2432	2432	5.35	3	7				5	9	7	0	30.542	By MS/MS	By MS/MS	By MS/MS	0.97561	1.0641	17.482
Tb927.11.10820:mRNA-p1	Tb927.11.10820:mRNA-p1	>Tb927.11.10820:mRNA-p1 | transcript=Tb927.11.10820:mRNA | gene=Tb927.11.10820 | organism=Trypanosoma_brucei_brucei_TREU927 | gene_product=Casein kinase II subunit beta, putative | transcript_product=Casein kinase II subunit beta, putative | location=Tb927_11_v5.1:2895189-2896073(+) | protein_length=294 | sequence_SO=chromosome | SO=protein_coding | is_pseudo=false	1.00766	0.967305	0.87798	0.950981	2.79068	0.00474404	0.950981	Tb927.11.10820:mRNA-p1	5	5	5	1	5	5	5	5	2	2	5	2	2	5	2	2	24.1	24.1	24.1	33.52	294	294	4.8			3	4	1	7			0	12.175	By MS/MS	By MS/MS	By MS/MS	0.85444	1.0233	13.172
Tb927.9.15090:mRNA-p1	Tb927.9.15090:mRNA-p1	>Tb927.9.15090:mRNA-p1 | transcript=Tb927.9.15090:mRNA | gene=Tb927.9.15090 | organism=Trypanosoma_brucei_brucei_TREU927 | gene_product=cytosolic coat protein, putative | transcript_product=cytosolic coat protein, putative | location=Tb927_09_v5.1:2356154-2356813(+) | protein_length=219 | sequence_SO=chromosome | SO=protein_coding | is_pseudo=false	0.986875	0.991179	0.87521	0.951088	2.79884	0.00468897	0.951088	Tb927.9.15090:mRNA-p1	8	8	8	1	8	8	8	8	7	6	8	7	6	8	7	6	39.3	39.3	39.3	24.595	219	219	3.67	6	19					13	1	0	21.137	By MS/MS	By MS/MS	By MS/MS	1.0094	1.0089	8.7878
Tb927.8.5780:mRNA-p1	Tb927.8.5780:mRNA-p1	>Tb927.8.5780:mRNA-p1 | transcript=Tb927.8.5780:mRNA | gene=Tb927.8.5780 | organism=Trypanosoma_brucei_brucei_TREU927 | gene_product=phosphatase of regenerating liver-type phosphatase, putative | transcript_product=phosphatase of regenerating liver-type phosphatase, putative | location=Tb927_08_v5.1:1707584-1708114(+) | protein_length=176 | sequence_SO=chromosome | SO=protein_coding | is_pseudo=f…	0.949487	0.886997	1.0169	0.951128	2.80922	0.00462863	0.951128	Tb927.8.5780:mRNA-p1	7	7	7	1	7	7	7	4	6	5	4	6	5	4	6	5	51.1	51.1	51.1	19.422	176	176	2.85	3	13					4		0	13.663	By MS/MS	By MS/MS	By MS/MS	1.0328	1.0532	18.134
Tb927.11.10070:mRNA-p1	Tb927.11.10070:mRNA-p1	>Tb927.11.10070:mRNA-p1 | transcript=Tb927.11.10070:mRNA | gene=Tb927.11.10070 | organism=Trypanosoma_brucei_brucei_TREU927 | gene_product=Bromodomain, putative | transcript_product=Bromodomain, putative | location=Tb927_11_v5.1:2702266-2702931(+) | protein_length=221 | sequence_SO=chromosome | SO=protein_coding | is_pseudo=false	0.977708	0.904404	0.97154	0.951218	3.21578	0.00331652	0.951218	Tb927.11.10070:mRNA-p1	10	10	10	1	10	10	10	9	9	10	9	9	10	9	9	10	57	57	57	25.415	221	221	3.65		23					10	1	0	42.457	By MS/MS	By MS/MS	By MS/MS	0.92683	1.0276	9.9189
Tb927.3.640:mRNA-p1	Tb927.3.640:mRNA-p1	>Tb927.3.640:mRNA-p1 | transcript=Tb927.3.640:mRNA | gene=Tb927.3.640 | organism=Trypanosoma_brucei_brucei_TREU927 | gene_product=hypothetical protein, conserved | transcript_product=hypothetical protein, conserved | location=Tb927_03_v5.1:160524-161414(-) | protein_length=296 | sequence_SO=chromosome | SO=protein_coding | is_pseudo=false	0.918021	0.872676	1.063	0.951232	2.44117	0.00794203	0.951232	Tb927.3.640:mRNA-p1	5	5	5	1	5	5	5	4	3	3	4	3	3	4	3	3	18.2	18.2	18.2	32.723	296	296	3.69	1	1	7			4			0	34.196	By MS/MS	By MS/MS	By MS/MS	1.0162	1.0913	22.791
Tb927.10.8080:mRNA-p1	Tb927.10.8080:mRNA-p1	>Tb927.10.8080:mRNA-p1 | transcript=Tb927.10.8080:mRNA | gene=Tb927.10.8080 | organism=Trypanosoma_brucei_brucei_TREU927 | gene_product=Uncharacterized conserved protein (DUF2042), putative | transcript_product=Uncharacterized conserved protein (DUF2042), putative | location=Tb927_10_v5.1:2013053-2015275(-) | protein_length=740 | sequence_SO=chromosome | SO=protein_coding | is_pseudo=false	1.01323	0.805348	1.0353	0.951293	2.23085	0.0116251	0.951293	Tb927.10.8080:mRNA-p1	12	12	11	1	12	12	11	10	6	5	10	6	5	9	6	5	23.4	23.4	22.6	82.38	740	740	4.36			13	1		11			0	99.689	By MS/MS	By MS/MS	By MS/MS	0.91945	1.0285	14.935
Tb927.6.5050:mRNA-p1	Tb927.6.5050:mRNA-p1	>Tb927.6.5050:mRNA-p1 | transcript=Tb927.6.5050:mRNA | gene=Tb927.6.5050 | organism=Trypanosoma_brucei_brucei_TREU927 | gene_product=V-type ATPase, C subunit, putative | transcript_product=V-type ATPase, C subunit, putative | location=Tb927_06_v5.1:1381837-1382511(+) | protein_length=224 | sequence_SO=chromosome | SO=protein_coding | is_pseudo=false	0.895255	1.01176	0.94711	0.951374	2.9023	0.00420897	0.951374	Tb927.6.5050:mRNA-p1	3	3	3	1	3	3	3	2	3	3	2	3	3	2	3	3	15.6	15.6	15.6	23.044	224	224	2.5	8	7	2				2	1	0	6.0602	By MS/MS	By MS/MS	By MS/MS	0.95465	0.99612	6.7952
Tb927.11.8770:mRNA-p1	Tb927.11.8770:mRNA-p1	>Tb927.11.8770:mRNA-p1 | transcript=Tb927.11.8770:mRNA | gene=Tb927.11.8770 | organism=Trypanosoma_brucei_brucei_TREU927 | gene_product=ATP-dependent RNA helicase FAL1, putative | transcript_product=ATP-dependent RNA helicase FAL1, putative | location=Tb927_11_v5.1:2410573-2411778(+) | protein_length=401 | sequence_SO=chromosome | SO=protein_coding | is_pseudo=false	0.941797	0.967586	0.94556	0.951648	4.14618	0.00215366	0.951648	Tb927.11.8770:mRNA-p1	10	10	10	1	10	10	10	6	10	6	6	10	6	6	10	6	32.4	32.4	32.4	45.516	401	401	4.03		1	5	16	6	1			0	32.074	By MS/MS	By MS/MS	By MS/MS	0.90652	1.0625	18.269
Tb927.9.6370:mRNA-p1;Tb927.9.6380:mRNA-p1;Tb927.9.6360:mRNA-p1	Tb927.9.6370:mRNA-p1;Tb927.9.6380:mRNA-p1;Tb927.9.6360:mRNA-p1	>Tb927.9.6360:mRNA-p1 | transcript=Tb927.9.6360:mRNA | gene=Tb927.9.6360 | organism=Trypanosoma_brucei_brucei_TREU927 | gene_product=hypothetical protein, conserved | transcript_product=hypothetical protein, conserved | location=Tb927_09_v5.1:1043316-1044755(+) | protein_length=479 | sequence_SO=chromosome | SO=protein_coding | is_pseudo=false;>Tb927.9.6370:mRNA-p1 | transcript=Tb927.9.6370:mRNA …	0.935804	0.756945	1.1622	0.95165	1.82845	0.0266598	0.95165	Tb927.9.6370:mRNA-p1;Tb927.9.6380:mRNA-p1;Tb927.9.6360:mRNA-p1	7;7;7	7;7;7	7;7;7	3	7	7	7	6	4	5	6	4	5	6	4	5	17.4	17.4	17.4	51.635	470	470;479;479	2.25	4	16	2		1		1		0	10.795	By MS/MS	By MS/MS	By MS/MS	1.024	1.1456	21.04
Tb927.7.7430:mRNA-p1;Tb927.7.7420:mRNA-p1;REV__Tb927.6.3100:mRNA-p1	Tb927.7.7430:mRNA-p1;Tb927.7.7420:mRNA-p1	>Tb927.7.7420:mRNA-p1 | transcript=Tb927.7.7420:mRNA | gene=Tb927.7.7420 | organism=Trypanosoma_brucei_brucei_TREU927 | gene_product=ATP synthase F1, alpha subunit | transcript_product=ATP synthase F1, alpha subunit | location=Tb927_07_v5.1:2133007-2134761(-) | protein_length=584 | sequence_SO=chromosome | SO=protein_coding | is_pseudo=false;>Tb927.7.7430:mRNA-p1 | transcript=Tb927.7.7430:mRNA | …	1.00494	0.918105	0.9321	0.951716	3.09742	0.00354831	0.951716	Tb927.7.7430:mRNA-p1;Tb927.7.7420:mRNA-p1;REV__Tb927.6.3100:mRNA-p1	30;30;1	30;30;1	30;30;1	3	30	30	30	26	28	27	26	28	27	26	28	27	54.8	54.8	54.8	63.502	584	584;584;435	3.52	34	35	37	77	37	4	2	11	0	150.23	By MS/MS	By MS/MS	By MS/MS	0.83637	0.98998	8.1888
Tb927.10.240:mRNA-p1	Tb927.10.240:mRNA-p1	>Tb927.10.240:mRNA-p1 | transcript=Tb927.10.240:mRNA | gene=Tb927.10.240 | organism=Trypanosoma_brucei_brucei_TREU927 | gene_product=peroxin 14, putative | transcript_product=peroxin 14, putative | location=Tb927_10_v5.1:78627-79727(+) | protein_length=366 | sequence_SO=chromosome | SO=protein_coding | is_pseudo=false	0.998502	0.886603	0.97076	0.951955	2.90426	0.00420371	0.951955	Tb927.10.240:mRNA-p1	10	10	10	1	10	10	10	7	8	6	7	8	6	7	8	6	36.6	36.6	36.6	39.937	366	366	3.75	7	3	3	11	8	1	1	2	0	33.525	By MS/MS	By MS/MS	By MS/MS	0.82202	0.95551	23.569
Tb927.6.2230:mRNA-p1	Tb927.6.2230:mRNA-p1	>Tb927.6.2230:mRNA-p1 | transcript=Tb927.6.2230:mRNA | gene=Tb927.6.2230 | organism=Trypanosoma_brucei_brucei_TREU927 | gene_product=RGG protein | transcript_product=RGG protein | location=Tb927_06_v5.1:704537-706921(+) | protein_length=794 | sequence_SO=chromosome | SO=protein_coding | is_pseudo=false	1.03604	0.901795	0.91823	0.952023	2.70636	0.0052734	0.952023	Tb927.6.2230:mRNA-p1	17	17	17	1	17	17	17	12	13	11	12	13	11	12	13	11	26.6	26.6	26.6	88.736	794	794	4.67			17	6	1	24			0	33.938	By MS/MS	By MS/MS	By MS/MS	0.96205	1.0047	13.793
Tb927.4.4320:mRNA-p1	Tb927.4.4320:mRNA-p1	>Tb927.4.4320:mRNA-p1 | transcript=Tb927.4.4320:mRNA | gene=Tb927.4.4320 | organism=Trypanosoma_brucei_brucei_TREU927 | gene_product=divalent cation tolerance protein, putative | transcript_product=divalent cation tolerance protein, putative | location=Tb927_04_v5.1:1142458-1142808(-) | protein_length=116 | sequence_SO=chromosome | SO=protein_coding | is_pseudo=false	0.932314	0.976467	0.94755	0.95211	3.73307	0.00235621	0.95211	Tb927.4.4320:mRNA-p1	3	3	3	1	3	3	3	2	2	2	2	2	2	2	2	2	46.6	46.6	46.6	12.973	116	116	3.33	4							2	0	12.221	By MS/MS	By MS/MS	By MS/MS	0.98092	1.015	6.0332
Tb927.9.10100:mRNA-p1;REV__Tb927.9.12530:mRNA-p1	Tb927.9.10100:mRNA-p1	>Tb927.9.10100:mRNA-p1 | transcript=Tb927.9.10100:mRNA | gene=Tb927.9.10100 | organism=Trypanosoma_brucei_brucei_TREU927 | gene_product=hypothetical protein, conserved | transcript_product=hypothetical protein, conserved | location=Tb927_09_v5.1:1593215-1597564(-) | protein_length=1449 | sequence_SO=chromosome | SO=protein_coding | is_pseudo=false	0.959693	0.928333	0.96878	0.952269	3.78121	0.00235621	0.952269	Tb927.9.10100:mRNA-p1;REV__Tb927.9.12530:mRNA-p1	66;1	66;1	66;1	2	66	66	66	61	58	54	61	58	54	61	58	54	60.3	60.3	60.3	160.65	1449	1449;417	4.61	44	108	46	27	35	66	147	22	0	269.97	By MS/MS	By MS/MS	By MS/MS	0.95001	1.0335	10.147
Tb11.v5.0670.1-p1	Tb11.v5.0670.1-p1	>Tb11.v5.0670.1-p1 | transcript=Tb11.v5.0670.1 | gene=Tb11.v5.0670 | organism=Trypanosoma_brucei_brucei_TREU927 | gene_product=retrotransposon hot spot (RHS) protein, putative | transcript_product=retrotransposon hot spot (RHS) protein, putative | location=Tb927_11_bin_v5.1:3336238-3337128(+) | protein_length=296 | sequence_SO=contig | SO=protein_coding | is_pseudo=false	0.986777	0.873057	0.99731	0.952382	2.75946	0.00492638	0.952382	Tb11.v5.0670.1-p1	14	2	1	1	14	2	1	12	10	9	2	2	2	1	1	1	66.2	16.2	8.1	34.014	296	296	4.56	1		4	4	1	8			0	14.849	By MS/MS	By MS/MS	By MS/MS	0.866	1.0392	0.092089
Tb927.3.1380:mRNA-p1	Tb927.3.1380:mRNA-p1	>Tb927.3.1380:mRNA-p1 | transcript=Tb927.3.1380:mRNA | gene=Tb927.3.1380 | organism=Trypanosoma_brucei_brucei_TREU927 | gene_product=ATP synthase subunit beta, mitochondrial | transcript_product=ATP synthase subunit beta, mitochondrial | location=Tb927_03_v5.1:344483-346042(+) | protein_length=519 | sequence_SO=chromosome | SO=protein_coding | is_pseudo=false	0.990295	0.944644	0.92232	0.95242	3.3557	0.0029547	0.95242	Tb927.3.1380:mRNA-p1	24	24	24	1	24	24	24	22	23	22	22	23	22	22	23	22	67.2	67.2	67.2	55.775	519	519	3.84	43	53	51	39	98	30	18	5	0	234.41	By MS/MS	By MS/MS	By MS/MS	0.82759	1.0029	4.5733
Tb927.11.11850:mRNA-p1;REV__Tb927.3.1310.1:mRNA-p1;REV__Tb927.3.1310.2:mRNA-p1	Tb927.11.11850:mRNA-p1	>Tb927.11.11850:mRNA-p1 | transcript=Tb927.11.11850:mRNA | gene=Tb927.11.11850 | organism=Trypanosoma_brucei_brucei_TREU927 | gene_product=splicing factor 3B subunit 1, putative | transcript_product=splicing factor 3B subunit 1, putative | location=Tb927_11_v5.1:3175110-3178409(+) | protein_length=1099 | sequence_SO=chromosome | SO=protein_coding | is_pseudo=false	0.938703	0.940645	0.9782	0.952516	3.73977	0.00235621	0.952516	Tb927.11.11850:mRNA-p1;REV__Tb927.3.1310.1:mRNA-p1;REV__Tb927.3.1310.2:mRNA-p1	9;1;1	9;1;1	9;1;1	3	9	9	9	6	6	6	6	6	6	6	6	6	11.1	11.1	11.1	122.03	1099	1099;1114;1253	5.36		3	6		1	5	13		0	23.638	By MS/MS	By MS/MS	By MS/MS	1.0042	1.056	8.4695
Tb927.11.9130:mRNA-p1	Tb927.11.9130:mRNA-p1	>Tb927.11.9130:mRNA-p1 | transcript=Tb927.11.9130:mRNA | gene=Tb927.11.9130 | organism=Trypanosoma_brucei_brucei_TREU927 | gene_product=Replication factor A protein 1 | transcript_product=Replication factor A protein 1 | location=Tb927_11_v5.1:2501094-2502485(+) | protein_length=463 | sequence_SO=chromosome | SO=protein_coding | is_pseudo=false	0.976658	0.938174	0.94275	0.952527	3.78962	0.00235621	0.952527	Tb927.11.9130:mRNA-p1	10	10	10	1	10	10	10	6	7	5	6	7	5	6	7	5	28.9	28.9	28.9	52.331	463	463	3	11	8	3	5	11	1			0	33.575	By MS/MS	By MS/MS	By MS/MS	0.91426	0.97904	13.092
Tb927.8.7020:mRNA-p1	Tb927.8.7020:mRNA-p1	>Tb927.8.7020:mRNA-p1 | transcript=Tb927.8.7020:mRNA | gene=Tb927.8.7020 | organism=Trypanosoma_brucei_brucei_TREU927 | gene_product=peptidase, putative | transcript_product=peptidase, putative | location=Tb927_08_v5.1:2018034-2021228(+) | protein_length=1064 | sequence_SO=chromosome | SO=protein_coding | is_pseudo=false	0.996016	0.895015	0.96724	0.952757	3.00314	0.00385026	0.952757	Tb927.8.7020:mRNA-p1	27	27	27	1	27	27	27	20	22	20	20	22	20	20	22	20	34.5	34.5	34.5	118.86	1064	1064	4.74	3	24	13	3	4	3	43		0	121.73	By MS/MS	By MS/MS	By MS/MS	0.93361	1.011	9.5443
Tb927.6.4990:mRNA-p1	Tb927.6.4990:mRNA-p1	>Tb927.6.4990:mRNA-p1 | transcript=Tb927.6.4990:mRNA | gene=Tb927.6.4990 | organism=Trypanosoma_brucei_brucei_TREU927 | gene_product=mitochondrial ATP synthase delta chain | transcript_product=mitochondrial ATP synthase delta chain | location=Tb927_06_v5.1:1370982-1371530(+) | protein_length=182 | sequence_SO=chromosome | SO=protein_coding | is_pseudo=false	1.01338	0.976753	0.86815	0.95276	2.68024	0.00549439	0.95276	Tb927.6.4990:mRNA-p1	11	11	11	1	11	11	11	9	7	7	9	7	7	9	7	7	73.1	73.1	73.1	20.147	182	182	3.77	6	13				1	9	2	0	54.984	By MS/MS	By MS/MS	By MS/MS	0.85945	0.97295	9.6995
Tb927.7.7070:mRNA-p1;Tb11.v5.0612.1-p1	Tb927.7.7070:mRNA-p1;Tb11.v5.0612.1-p1	>Tb927.7.7070:mRNA-p1 | transcript=Tb927.7.7070:mRNA | gene=Tb927.7.7070 | organism=Trypanosoma_brucei_brucei_TREU927 | gene_product=MYND finger, putative | transcript_product=MYND finger, putative | location=Tb927_07_v5.1:2020498-2021829(-) | protein_length=443 | sequence_SO=chromosome | SO=protein_coding | is_pseudo=false;>Tb11.v5.0612.1-p1 | transcript=Tb11.v5.0612.1 | gene=Tb11.v5.0612 | orga…	0.88968	0.985416	0.98327	0.952789	2.96042	0.00401969	0.952789	Tb927.7.7070:mRNA-p1;Tb11.v5.0612.1-p1	8;8	8;8	8;8	2	8	8	8	6	4	2	6	4	2	6	4	2	23.9	23.9	23.9	49.45	443	443;443	4	5	2	2	2	8	1	1	2	0	16.105	By MS/MS	By MS/MS	By MS/MS	0.9907	1.0466	16.716
Tb11.v5.0480.1-p1;Tb927.10.15370:mRNA-p1	Tb11.v5.0480.1-p1;Tb927.10.15370:mRNA-p1	>Tb927.10.15370:mRNA-p1 | transcript=Tb927.10.15370:mRNA | gene=Tb927.10.15370 | organism=Trypanosoma_brucei_brucei_TREU927 | gene_product=DNA-directed RNA polymerases I and III subunit RPAC1, putative | transcript_product=DNA-directed RNA polymerases I and III subunit RPAC1, putative | location=Tb927_10_v5.1:3770218-3771231(+) | protein_length=337 | sequence_SO=chromosome | SO=protein_coding | i…	1.03278	0.992851	0.83325	0.952961	2.39079	0.00869956	0.952961	Tb11.v5.0480.1-p1;Tb927.10.15370:mRNA-p1	8;7	8;7	8;7	2	8	8	8	8	4	3	8	4	3	8	4	3	38	38	38	37.329	337	337;337	5				10		10			0	14.973	By MS/MS	By MS/MS	By MS/MS	0.83318	0.96496	10.462
Tb927.11.6590:mRNA-p1;Tb11.v5.0360.1-p1	Tb927.11.6590:mRNA-p1	>Tb927.11.6590:mRNA-p1 | transcript=Tb927.11.6590:mRNA | gene=Tb927.11.6590 | organism=Trypanosoma_brucei_brucei_TREU927 | gene_product=metallo-peptidase, Clan MF, Family M17 | transcript_product=metallo-peptidase, Clan MF, Family M17 | location=Tb927_11_v5.1:1853222-1854787(-) | protein_length=521 | sequence_SO=chromosome | SO=protein_coding | is_pseudo=false;>Tb11.v5.0360.1-p1 | transcript=Tb11…	0.995322	0.928419	0.93549	0.953077	3.30505	0.00311731	0.953077	Tb927.11.6590:mRNA-p1;Tb11.v5.0360.1-p1	32;12	32;12	32;12	2	32	32	32	30	31	30	30	31	30	30	31	30	83.7	83.7	83.7	55.359	521	521;216	4.39	11	13	26	48	130	8	5	5	0	218.61	By MS/MS	By MS/MS	By MS/MS	0.82351	1.0147	8.6151
Tb927.2.4810:mRNA-p1	Tb927.2.4810:mRNA-p1	>Tb927.2.4810:mRNA-p1 | transcript=Tb927.2.4810:mRNA | gene=Tb927.2.4810 | organism=Trypanosoma_brucei_brucei_TREU927 | gene_product=Component of motile flagella 5 | transcript_product=Component of motile flagella 5 | location=Tb927_02_v5.1:853040-857062(-) | protein_length=1340 | sequence_SO=chromosome | SO=protein_coding | is_pseudo=false	1.01861	0.955384	0.88527	0.953088	2.7882	0.00474864	0.953088	Tb927.2.4810:mRNA-p1	31	31	31	1	31	31	31	25	13	16	25	13	16	25	13	16	34.8	34.8	34.8	150.5	1340	1340	4.66		26	3	2		4	30		0	65.877	By MS/MS	By MS/MS	By MS/MS	0.87658	0.98593	14.317
Tb927.9.6450:mRNA-p1	Tb927.9.6450:mRNA-p1	>Tb927.9.6450:mRNA-p1 | transcript=Tb927.9.6450:mRNA | gene=Tb927.9.6450 | organism=Trypanosoma_brucei_brucei_TREU927 | gene_product=peroxisomal membrane protein (Pex16), putative | transcript_product=peroxisomal membrane protein (Pex16), putative | location=Tb927_09_v5.1:1059300-1060661(+) | protein_length=453 | sequence_SO=chromosome | SO=protein_coding | is_pseudo=false	0.889442	0.884251	1.0856	0.953098	2.3188	0.00993224	0.953098	Tb927.9.6450:mRNA-p1	5	5	5	1	5	5	5	3	3	3	3	3	3	3	3	3	15.9	15.9	15.9	50.126	453	453	3.85	1	3		4	3	2			0	6.1857	By MS/MS	By MS/MS	By MS/MS	1.056	1.03	19.485
Tb927.8.4150:mRNA-p1	Tb927.8.4150:mRNA-p1	>Tb927.8.4150:mRNA-p1 | transcript=Tb927.8.4150:mRNA | gene=Tb927.8.4150 | organism=Trypanosoma_brucei_brucei_TREU927 | gene_product=rhomboid-like protein | transcript_product=rhomboid-like protein | location=Tb927_08_v5.1:1221646-1222548(-) | protein_length=300 | sequence_SO=chromosome | SO=protein_coding | is_pseudo=false	0.998403	0.88968	0.97152	0.953201	2.93018	0.00410944	0.953201	Tb927.8.4150:mRNA-p1	3	3	3	1	3	3	3	2	2	2	2	2	2	2	2	2	13	13	13	33.246	300	300	3.1		7	1				2		0	79.413	By MS/MS	By MS/MS	By MS/MS	0.8774	1.0251	5.564
Tb927.5.4050:mRNA-p1	Tb927.5.4050:mRNA-p1	>Tb927.5.4050:mRNA-p1 | transcript=Tb927.5.4050:mRNA | gene=Tb927.5.4050 | organism=Trypanosoma_brucei_brucei_TREU927 | gene_product=hypothetical protein, conserved | transcript_product=hypothetical protein, conserved | location=Tb927_05_v5.1:1303811-1304122(-) | protein_length=103 | sequence_SO=chromosome | SO=protein_coding | is_pseudo=false	0.959141	0.936067	0.96457	0.953259	4.07566	0.00215878	0.953259	Tb927.5.4050:mRNA-p1	2	2	2	1	2	2	2	1	2	2	1	2	2	1	2	2	21.4	21.4	21.4	11.035	103	103	3.33	4							2	0	17.35	By MS/MS	By MS/MS	By MS/MS	0.90799	1.015	12.445
Tb11.1780.1-p1	Tb11.1780.1-p1	>Tb11.1780.1-p1 | transcript=Tb11.1780.1 | gene=Tb11.1780 | organism=Trypanosoma_brucei_brucei_TREU927 | gene_product=retrotransposon hot spot protein 1 (RHS1, pseudogene), putative | transcript_product=retrotransposon hot spot protein 1 (RHS1, pseudogene), putative | location=Tb927_11_bin_v5.1:5158146-5159899(-) | protein_length=582 | sequence_SO=contig | SO=protein_coding | is_pseudo=true	0.9243	0.915081	1.0212	0.953527	2.89804	0.00423046	0.953527	Tb11.1780.1-p1	11	9	9	1	11	9	9	9	9	9	7	7	7	7	7	7	17.7	13.9	13.9	65.556	582	582	4.27	4	5	13	5	5	16	4		0	39.058	By MS/MS	By MS/MS	By MS/MS	0.96739	1.0563	11.059
Tb927.11.8210:mRNA-p1;Tb11.v5.0572.1-p1;Tb11.v5.0573.1-p1	Tb927.11.8210:mRNA-p1	>Tb927.11.8210:mRNA-p1 | transcript=Tb927.11.8210:mRNA | gene=Tb927.11.8210 | organism=Trypanosoma_brucei_brucei_TREU927 | gene_product=RAD50 DNA repair-like protein | transcript_product=RAD50 DNA repair-like protein | location=Tb927_11_v5.1:2306956-2311005(+) | protein_length=1349 | sequence_SO=chromosome | SO=protein_coding | is_pseudo=false;>Tb11.v5.0572.1-p1 | transcript=Tb11.v5.0572.1 | gene…	1.0427	0.935629	0.8826	0.953642	2.61457	0.00598529	0.953642	Tb927.11.8210:mRNA-p1;Tb11.v5.0572.1-p1;Tb11.v5.0573.1-p1	15;6;2	15;6;2	15;6;2	3	15	15	15	10	9	9	10	9	9	10	9	9	14.6	14.6	14.6	152.77	1349	1349;486;325	5.26		10	1				20		0	36.11	By MS/MS	By MS/MS	By MS/MS	0.88089	0.98752	23.921
Tb927.11.670:mRNA-p1;Tb11.0890:mRNA-p1	Tb927.11.670:mRNA-p1;Tb11.0890:mRNA-p1	>Tb927.11.670:mRNA-p1 | transcript=Tb927.11.670:mRNA | gene=Tb927.11.670 | organism=Trypanosoma_brucei_brucei_TREU927 | gene_product=epsinR | transcript_product=epsinR | location=Tb927_11_v5.1:163880-165397(-) | protein_length=505 | sequence_SO=chromosome | SO=protein_coding | is_pseudo=false;>Tb11.0890:mRNA-p1 | transcript=Tb11.0890:mRNA | gene=Tb11.0890 | organism=Trypanosoma_brucei_brucei_TREU…	0.980104	0.993542	0.88793	0.953859	2.91769	0.00414874	0.953859	Tb927.11.670:mRNA-p1;Tb11.0890:mRNA-p1	11;10	11;10	11;10	2	11	11	11	8	8	6	8	8	6	8	8	6	24.2	24.2	24.2	55.266	505	505;493	3.67	8	15	4	14	10	2	4	3	0	31.347	By MS/MS	By MS/MS	By MS/MS	0.89119	0.98715	17.161
Tb927.1.3000:mRNA-p1	Tb927.1.3000:mRNA-p1	>Tb927.1.3000:mRNA-p1 | transcript=Tb927.1.3000:mRNA | gene=Tb927.1.3000 | organism=Trypanosoma_brucei_brucei_TREU927 | gene_product=amidohydrolase, putative | transcript_product=amidohydrolase, putative | location=Tb927_01_v5.1:667007-668215(+) | protein_length=402 | sequence_SO=chromosome | SO=protein_coding | is_pseudo=false	0.947508	0.954381	0.95989	0.953926	4.85089	0.00186703	0.953926	Tb927.1.3000:mRNA-p1	8	8	8	1	8	8	8	4	7	6	4	7	6	4	7	6	32.3	32.3	32.3	42.938	402	402	3.58	3	2	1	14	4				0	24.336	By MS/MS	By MS/MS	By MS/MS	0.97623	1.056	6.8278
Tb927.10.7500:mRNA-p1	Tb927.10.7500:mRNA-p1	>Tb927.10.7500:mRNA-p1 | transcript=Tb927.10.7500:mRNA | gene=Tb927.10.7500 | organism=Trypanosoma_brucei_brucei_TREU927 | gene_product=fibrillarin | transcript_product=fibrillarin | location=Tb927_10_v5.1:1884735-1885637(-) | protein_length=300 | sequence_SO=chromosome | SO=protein_coding | is_pseudo=false	1.00221	1.00883	0.85169	0.954244	2.54075	0.00675623	0.954244	Tb927.10.7500:mRNA-p1	18	18	18	1	18	18	18	15	14	14	15	14	14	15	14	14	62.7	62.7	62.7	31.643	300	300	3.24	23	17	37	1		23	2	2	0	80.539	By MS/MS	By MS/MS	By MS/MS	0.84231	0.98531	11.378
Tb927.11.10690:mRNA-p1	Tb927.11.10690:mRNA-p1	>Tb927.11.10690:mRNA-p1 | transcript=Tb927.11.10690:mRNA | gene=Tb927.11.10690 | organism=Trypanosoma_brucei_brucei_TREU927 | gene_product=hypothetical protein, conserved | transcript_product=hypothetical protein, conserved | location=Tb927_11_v5.1:2862376-2863602(+) | protein_length=408 | sequence_SO=chromosome | SO=protein_coding | is_pseudo=false	0.940468	1.01235	0.90998	0.954266	2.99578	0.00386978	0.954266	Tb927.11.10690:mRNA-p1	13	13	13	1	13	13	13	9	8	9	9	8	9	9	8	9	45.6	45.6	45.6	45.229	408	408	4.49	2	1	10	20	32	6	2	1	0	33.038	By MS/MS	By MS/MS	By MS/MS	0.92966	0.97585	13.196
Tb927.9.7080:mRNA-p1	Tb927.9.7080:mRNA-p1	>Tb927.9.7080:mRNA-p1 | transcript=Tb927.9.7080:mRNA | gene=Tb927.9.7080 | organism=Trypanosoma_brucei_brucei_TREU927 | gene_product=hypothetical protein, conserved | transcript_product=hypothetical protein, conserved | location=Tb927_09_v5.1:1149145-1149525(+) | protein_length=126 | sequence_SO=chromosome | SO=protein_coding | is_pseudo=false	0.892618	0.986485	0.98486	0.954654	2.97705	0.00394539	0.954654	Tb927.9.7080:mRNA-p1	6	6	6	1	6	6	6	5	4	3	5	4	3	5	4	3	44.4	44.4	44.4	13.925	126	126	4.5	8							8	0	39.468	By MS/MS	By MS/MS	By MS/MS	0.96062	1.0687	19.795
Tb927.9.15000:mRNA-p1	Tb927.9.15000:mRNA-p1	>Tb927.9.15000:mRNA-p1 | transcript=Tb927.9.15000:mRNA | gene=Tb927.9.15000 | organism=Trypanosoma_brucei_brucei_TREU927 | gene_product=proteasome complex subunit Rpn13 ubiquitin receptor, putative | transcript_product=proteasome complex subunit Rpn13 ubiquitin receptor, putative | location=Tb927_09_v5.1:2342271-2343026(+) | protein_length=251 | sequence_SO=chromosome | SO=protein_coding | is_pse…	1.0658	0.914578	0.88379	0.954724	2.46182	0.00765845	0.954724	Tb927.9.15000:mRNA-p1	9	9	9	1	9	9	9	7	7	5	7	7	5	7	7	5	68.1	68.1	68.1	27.214	251	251	4.04	10	3	3				8	4	0	11.939	By MS/MS	By MS/MS	By MS/MS	0.82045	0.96413	21.084
Tb927.10.6310:mRNA-p1;Tb11.v5.0275.1-p1	Tb927.10.6310:mRNA-p1;Tb11.v5.0275.1-p1	>Tb927.10.6310:mRNA-p1 | transcript=Tb927.10.6310:mRNA | gene=Tb927.10.6310 | organism=Trypanosoma_brucei_brucei_TREU927 | gene_product=major vault protein, putative | transcript_product=major vault protein, putative | location=Tb927_10_v5.1:1595162-1597750(-) | protein_length=862 | sequence_SO=chromosome | SO=protein_coding | is_pseudo=false;>Tb11.v5.0275.1-p1 | transcript=Tb11.v5.0275.1 | gene=…	1.01085	0.985222	0.86832	0.954796	2.67693	0.00551092	0.954796	Tb927.10.6310:mRNA-p1;Tb11.v5.0275.1-p1	19;19	19;19	19;19	2	19	19	19	18	12	10	18	12	10	18	12	10	27.8	27.8	27.8	96.198	862	862;862	4.48	4	6	22	2	2	22	11		0	54.601	By MS/MS	By MS/MS	By MS/MS	0.94872	0.96781	14.252
Tb927.10.12510:mRNA-p1	Tb927.10.12510:mRNA-p1	>Tb927.10.12510:mRNA-p1 | transcript=Tb927.10.12510:mRNA | gene=Tb927.10.12510 | organism=Trypanosoma_brucei_brucei_TREU927 | gene_product=P-type H+-ATPase, putative | transcript_product=P-type H+-ATPase, putative | location=Tb927_10_v5.1:3034630-3037392(-) | protein_length=920 | sequence_SO=chromosome | SO=protein_coding | is_pseudo=false	0.941974	0.941797	0.98076	0.954844	3.7349	0.00235621	0.954844	Tb927.10.12510:mRNA-p1	39	39	10	1	39	39	10	30	35	33	30	35	33	8	9	9	49.7	49.7	13.4	100.63	920	920	4.12	35	59	51	52	21	73	37	9	0	162.22	By MS/MS	By MS/MS	By MS/MS	0.89288	1.0386	17.851
Tb927.5.295b:mRNA-p1;Tb11.v5.0214.1-p1	Tb927.5.295b:mRNA-p1;Tb11.v5.0214.1-p1	>Tb927.5.295b:mRNA-p1 | transcript=Tb927.5.295b:mRNA | gene=Tb927.5.295b | organism=Trypanosoma_brucei_brucei_TREU927 | gene_product=retrotransposon hotspot (RHS) protein 1 | transcript_product=retrotransposon hotspot (RHS) protein 1 | location=Tb927_05_v5.1:117624-120113(+) | protein_length=829 | sequence_SO=chromosome | SO=protein_coding | is_pseudo=false;>Tb11.v5.0214.1-p1 | transcript=Tb11.v5…	1.03343	0.877193	0.95405	0.954891	2.65293	0.00568555	0.954892	Tb927.5.295b:mRNA-p1;Tb11.v5.0214.1-p1	25;25	25;25	15;15	2	25	25	15	12	23	23	12	23	23	4	13	13	40.3	40.3	25	95.127	829	829;829	4.61	6	10	19	10	13	47	6		0	132.77	By MS/MS	By MS/MS	By MS/MS	0.88621	1.0339	11.026
Tb927.2.1680:mRNA-p1;Tb927.2.1560:mRNA-p1	Tb927.2.1680:mRNA-p1;Tb927.2.1560:mRNA-p1	>Tb927.2.1560:mRNA-p1 | transcript=Tb927.2.1560:mRNA | gene=Tb927.2.1560 | organism=Trypanosoma_brucei_brucei_TREU927 | gene_product=peptidyl-prolyl cis-trans isomerase, putative | transcript_product=peptidyl-prolyl cis-trans isomerase, putative | location=Tb927_02_v5.1:304670-305260(-) | protein_length=196 | sequence_SO=chromosome | SO=protein_coding | is_pseudo=false;>Tb927.2.1680:mRNA-p1 | tra…	0.987167	0.907276	0.97054	0.954994	3.18789	0.0033607	0.954994	Tb927.2.1680:mRNA-p1;Tb927.2.1560:mRNA-p1	17;17	15;15	15;15	2	17	15	15	14	12	11	14	10	9	14	10	9	76.5	69.9	69.9	21.165	196	196;196	3.49	15	36	2			2	21	3	0	67.264	By MS/MS	By MS/MS	By MS/MS	0.8722	1.0112	5.6876
Tb927.9.11330:mRNA-p1	Tb927.9.11330:mRNA-p1	>Tb927.9.11330:mRNA-p1 | transcript=Tb927.9.11330:mRNA | gene=Tb927.9.11330 | organism=Trypanosoma_brucei_brucei_TREU927 | gene_product=proteasome beta 2 subunit, putative | transcript_product=proteasome beta 2 subunit, putative | location=Tb927_09_v5.1:1783387-1784154(+) | protein_length=255 | sequence_SO=chromosome | SO=protein_coding | is_pseudo=false	0.972573	0.967305	0.92522	0.955033	3.60895	0.00258744	0.955033	Tb927.9.11330:mRNA-p1	12	12	12	1	12	12	12	9	12	10	9	12	10	9	12	10	58	58	58	27.402	255	255	3.33	4	27					11	1	0	32.903	By MS/MS	By MS/MS	By MS/MS	0.93313	1.0183	11.816
Tb927.4.3400:mRNA-p1	Tb927.4.3400:mRNA-p1	>Tb927.4.3400:mRNA-p1 | transcript=Tb927.4.3400:mRNA | gene=Tb927.4.3400 | organism=Trypanosoma_brucei_brucei_TREU927 | gene_product=hypothetical protein, conserved | transcript_product=hypothetical protein, conserved | location=Tb927_04_v5.1:886658-888475(-) | protein_length=605 | sequence_SO=chromosome | SO=protein_coding | is_pseudo=false	0.915919	0.888731	1.0606	0.955083	2.50802	0.0071055	0.955083	Tb927.4.3400:mRNA-p1	7	7	7	1	7	7	7	3	5	4	3	5	4	3	5	4	17.2	17.2	17.2	66.689	605	605	4.94		1	1	3	7	1	3		0	21.501	By MS/MS	By MS/MS	By MS/MS	1.0199	1.0868	13.234
Tb11.v5.0697.1-p1;Tb927.3.2090:mRNA-p1	Tb11.v5.0697.1-p1;Tb927.3.2090:mRNA-p1	>Tb927.3.2090:mRNA-p1 | transcript=Tb927.3.2090:mRNA | gene=Tb927.3.2090 | organism=Trypanosoma_brucei_brucei_TREU927 | gene_product=Xaa-Pro aminopeptidase, putative | transcript_product=Xaa-Pro aminopeptidase, putative | location=Tb927_03_v5.1:550052-551899(-) | protein_length=615 | sequence_SO=chromosome | SO=protein_coding | is_pseudo=false;>Tb11.v5.0697.1-p1 | transcript=Tb11.v5.0697.1 | gene…	1.01095	0.696767	1.1576	0.955105	1.70643	0.0346307	0.955105	Tb11.v5.0697.1-p1;Tb927.3.2090:mRNA-p1	11;11	11;11	11;11	2	11	11	11	10	6	4	10	6	4	10	6	4	32.5	32.5	32.5	68.035	610	610;615	4.09	2		1	12	7	1			0	27.683	By MS/MS	By MS/MS	By MS/MS	0.96257	1.0843	19.073
Tb927.10.1230:mRNA-p1	Tb927.10.1230:mRNA-p1	>Tb927.10.1230:mRNA-p1 | transcript=Tb927.10.1230:mRNA | gene=Tb927.10.1230 | organism=Trypanosoma_brucei_brucei_TREU927 | gene_product=Enriched in surface-labeled proteome protein 23 | transcript_product=Enriched in surface-labeled proteome protein 23 | location=Tb927_10_v5.1:333298-334326(-) | protein_length=342 | sequence_SO=chromosome | SO=protein_coding | is_pseudo=false	0.976753	0.925326	0.96366	0.955246	3.58366	0.00258744	0.955246	Tb927.10.1230:mRNA-p1	8	8	8	1	8	8	8	5	6	3	5	6	3	5	6	3	26	26	26	37.682	342	342	3.36	2	7	7			5	1		0	10.387	By MS/MS	By MS/MS	By MS/MS	0.95777	1.0204	20.378
Tb927.11.15870:mRNA-p1	Tb927.11.15870:mRNA-p1	>Tb927.11.15870:mRNA-p1 | transcript=Tb927.11.15870:mRNA | gene=Tb927.11.15870 | organism=Trypanosoma_brucei_brucei_TREU927 | gene_product=hypothetical protein, conserved | transcript_product=hypothetical protein, conserved | location=Tb927_11_v5.1:4204325-4205479(-) | protein_length=384 | sequence_SO=chromosome | SO=protein_coding | is_pseudo=false	0.92081	0.990884	0.9543	0.955331	3.34839	0.00296451	0.955331	Tb927.11.15870:mRNA-p1	10	10	10	1	10	10	10	8	6	7	8	6	7	8	6	7	22.9	22.9	22.9	42.433	384	384	3.78	6	7	1	12	10	2	2	1	0	29.28	By MS/MS	By MS/MS	By MS/MS	0.90896	1.0948	7.5965
Tb927.8.1740:mRNA-p1	Tb927.8.1740:mRNA-p1	>Tb927.8.1740:mRNA-p1 | transcript=Tb927.8.1740:mRNA | gene=Tb927.8.1740 | organism=Trypanosoma_brucei_brucei_TREU927 | gene_product=Mitochondrial import inner membrane translocase subunit TIM62 | transcript_product=Mitochondrial import inner membrane translocase subunit TIM62 | location=Tb927_08_v5.1:574026-575789(-) | protein_length=587 | sequence_SO=chromosome | SO=protein_coding | is_pseudo=f…	1.05405	1.00873	0.80336	0.955379	2.19015	0.0125539	0.955379	Tb927.8.1740:mRNA-p1	9	9	9	1	9	9	9	9	5	6	9	5	6	9	5	6	23.2	23.2	23.2	62.143	587	587	4.07	2	1	1	12	11				0	26.687	By MS/MS	By MS/MS	By MS/MS	0.87768	0.96851	11.407
Tb927.8.5830:mRNA-p1	Tb927.8.5830:mRNA-p1	>Tb927.8.5830:mRNA-p1 | transcript=Tb927.8.5830:mRNA | gene=Tb927.8.5830 | organism=Trypanosoma_brucei_brucei_TREU927 | gene_product=SMP-30/Gluconolaconase/LRE-like region, putative | transcript_product=SMP-30/Gluconolaconase/LRE-like region, putative | location=Tb927_08_v5.1:1713778-1714812(+) | protein_length=344 | sequence_SO=chromosome | SO=protein_coding | is_pseudo=false	0.918611	1.06007	0.88783	0.955505	2.51335	0.00705488	0.955505	Tb927.8.5830:mRNA-p1	7	7	7	1	7	7	7	5	6	7	5	6	7	5	6	7	30.5	30.5	30.5	36.561	344	344	4.62				9	15				0	28.369	By MS/MS	By MS/MS	By MS/MS	0.74472	0.89536	24.119
Tb927.6.4520:mRNA-p1	Tb927.6.4520:mRNA-p1	>Tb927.6.4520:mRNA-p1 | transcript=Tb927.6.4520:mRNA | gene=Tb927.6.4520 | organism=Trypanosoma_brucei_brucei_TREU927 | gene_product=Tumour suppressor, Mitostatin, putative | transcript_product=Tumour suppressor, Mitostatin, putative | location=Tb927_06_v5.1:1265516-1266826(-) | protein_length=436 | sequence_SO=chromosome | SO=protein_coding | is_pseudo=false	0.960984	1.04432	0.86233	0.955878	2.52083	0.0069913	0.955878	Tb927.6.4520:mRNA-p1	8	8	8	1	8	8	8	5	4	7	5	4	7	5	4	7	21.6	21.6	21.6	52.589	436	436	4.95				1	18				0	14.13	By MS/MS	By MS/MS	By MS/MS	0.82026	0.92598	16.099
Tb927.10.4260:mRNA-p1	Tb927.10.4260:mRNA-p1	>Tb927.10.4260:mRNA-p1 | transcript=Tb927.10.4260:mRNA | gene=Tb927.10.4260 | organism=Trypanosoma_brucei_brucei_TREU927 | gene_product=hypothetical protein, conserved | transcript_product=hypothetical protein, conserved | location=Tb927_10_v5.1:1113513-1114925(+) | protein_length=470 | sequence_SO=chromosome | SO=protein_coding | is_pseudo=false	1.02735	0.891822	0.94856	0.95591	2.77325	0.0048254	0.95591	Tb927.10.4260:mRNA-p1	5	5	5	1	5	5	5	3	5	3	3	5	3	3	5	3	13	13	13	52.328	470	470	2.77	2	7	11			2			0	12.238	By MS/MS	By MS/MS	By MS/MS	1.0768	1.0625	21.584
Tb927.10.5010:mRNA-p1	Tb927.10.5010:mRNA-p1	>Tb927.10.5010:mRNA-p1 | transcript=Tb927.10.5010:mRNA | gene=Tb927.10.5010 | organism=Trypanosoma_brucei_brucei_TREU927 | gene_product=Elongation factor G1, mitochondrial, putative | transcript_product=Elongation factor G1, mitochondrial, putative | location=Tb927_10_v5.1:1240921-1243161(+) | protein_length=746 | sequence_SO=chromosome | SO=protein_coding | is_pseudo=false	1.05349	0.859476	0.95557	0.956177	2.46683	0.007596	0.956177	Tb927.10.5010:mRNA-p1	14	14	14	1	14	14	14	5	13	11	5	13	11	5	13	11	27.7	27.7	27.7	83.982	746	746	5.15			9	3	1	27			0	38.88	By MS/MS	By MS/MS	By MS/MS	1.0233	1.1017	16.721
Tb927.11.12220:mRNA-p1	Tb927.11.12220:mRNA-p1	>Tb927.11.12220:mRNA-p1 | transcript=Tb927.11.12220:mRNA | gene=Tb927.11.12220 | organism=Trypanosoma_brucei_brucei_TREU927 | gene_product=catalytic subunit of the vacuolar transporter chaperone 4 | transcript_product=catalytic subunit of the vacuolar transporter chaperone 4 | location=Tb927_11_v5.1:3267280-3269661(+) | protein_length=793 | sequence_SO=chromosome | SO=protein_coding | is_pseudo=f…	0.804182	0.995025	1.0694	0.956202	2.17043	0.0130771	0.956202	Tb927.11.12220:mRNA-p1	8	8	8	1	8	8	8	1	5	7	1	5	7	1	5	7	13	13	13	91.361	793	793	5.2	1	1	1			12			0	11.019	By MS/MS	By MS/MS	By MS/MS	0.95746	1.0844	13.284
Tb927.6.950:mRNA-p1	Tb927.6.950:mRNA-p1	>Tb927.6.950:mRNA-p1 | transcript=Tb927.6.950:mRNA | gene=Tb927.6.950 | organism=Trypanosoma_brucei_brucei_TREU927 | gene_product=cysteinyl-tRNA synthetase, putative | transcript_product=cysteinyl-tRNA synthetase, putative | location=Tb927_06_v5.1:402054-404411(-) | protein_length=785 | sequence_SO=chromosome | SO=protein_coding | is_pseudo=false	0.950661	0.989609	0.92904	0.956437	3.46453	0.00279553	0.956437	Tb927.6.950:mRNA-p1	33	33	33	1	33	33	33	24	28	24	24	28	24	24	28	24	52	52	52	89.376	785	785	4.51	3	5	41	27	7	59	3		0	99.401	By MS/MS	By MS/MS	By MS/MS	0.90191	0.98522	18.429
Tb927.5.2890.2:mRNA-p1;Tb927.5.2890.1:mRNA-p1	Tb927.5.2890.2:mRNA-p1;Tb927.5.2890.1:mRNA-p1	>Tb927.5.2890.1:mRNA-p1 | transcript=Tb927.5.2890.1:mRNA | gene=Tb927.5.2890 | organism=Trypanosoma_brucei_brucei_TREU927 | gene_product=AAA domain (dynein-related subfamily)/von Willebrand factor type A domain containing protein, putative | transcript_product=AAA domain (dynein-related subfamily)/von Willebrand factor type A domain containing protein, putative | location=Tb927_05_v5.1:963583-970…	1.00808	0.963855	0.89744	0.95646	2.94761	0.00405681	0.95646	Tb927.5.2890.2:mRNA-p1;Tb927.5.2890.1:mRNA-p1	13;13	13;13	13;13	2	13	13	13	9	6	7	9	6	7	9	6	7	9.3	9.3	9.3	236.85	2163	2163;2197	4.96		9		1	2	1	10	2	0	44.585	By MS/MS	By MS/MS	By MS/MS	0.87009	0.92542	17.148
Tb927.11.10370:mRNA-p1	Tb927.11.10370:mRNA-p1	>Tb927.11.10370:mRNA-p1 | transcript=Tb927.11.10370:mRNA | gene=Tb927.11.10370 | organism=Trypanosoma_brucei_brucei_TREU927 | gene_product=glycosyl hydrolase-like protein | transcript_product=glycosyl hydrolase-like protein | location=Tb927_11_v5.1:2764624-2767791(+) | protein_length=1055 | sequence_SO=chromosome | SO=protein_coding | is_pseudo=false	1.00007	1.01822	0.85121	0.956499	2.51637	0.00702023	0.956499	Tb927.11.10370:mRNA-p1	21	21	21	1	21	21	21	11	14	16	11	14	16	11	14	16	30.3	30.3	30.3	118.83	1055	1055	5.8	2	11				1	30	7	0	51.041	By MS/MS	By MS/MS	By MS/MS	0.89133	0.96235	17.007
Tb927.9.8450:mRNA-p1	Tb927.9.8450:mRNA-p1	>Tb927.9.8450:mRNA-p1 | transcript=Tb927.9.8450:mRNA | gene=Tb927.9.8450 | organism=Trypanosoma_brucei_brucei_TREU927 | gene_product=UMP/CMP kinase | transcript_product=UMP/CMP kinase | location=Tb927_09_v5.1:1374525-1375127(-) | protein_length=200 | sequence_SO=chromosome | SO=protein_coding | is_pseudo=false	0.942329	0.936768	0.99067	0.956589	3.49486	0.00273975	0.956589	Tb927.9.8450:mRNA-p1	18	18	18	1	18	18	18	15	15	14	15	15	14	15	15	14	89	89	89	22.44	200	200	3.4	15	43					19	6	0	61.92	By MS/MS	By MS/MS	By MS/MS	0.94801	1.0651	5.8272
Tb927.10.2810:mRNA-p1	Tb927.10.2810:mRNA-p1	>Tb927.10.2810:mRNA-p1 | transcript=Tb927.10.2810:mRNA | gene=Tb927.10.2810 | organism=Trypanosoma_brucei_brucei_TREU927 | gene_product=hypothetical protein, conserved | transcript_product=hypothetical protein, conserved | location=Tb927_10_v5.1:721079-722095(+) | protein_length=338 | sequence_SO=chromosome | SO=protein_coding | is_pseudo=false	0.950661	0.99453	0.92507	0.956754	3.34769	0.00296451	0.956754	Tb927.10.2810:mRNA-p1	11	11	11	1	11	11	11	8	6	7	8	6	7	8	6	7	37.3	37.3	37.3	38.589	338	338	3.9	5	3	8	13	1	12			0	25.018	By MS/MS	By MS/MS	By MS/MS	0.83179	1.0214	8.4593
Tb927.11.16730:mRNA-p1	Tb927.11.16730:mRNA-p1	>Tb927.11.16730:mRNA-p1 | transcript=Tb927.11.16730:mRNA | gene=Tb927.11.16730 | organism=Trypanosoma_brucei_brucei_TREU927 | gene_product=dihydrolipoyl dehydrogenase | transcript_product=dihydrolipoyl dehydrogenase | location=Tb927_11_v5.1:4452624-4454057(-) | protein_length=477 | sequence_SO=chromosome | SO=protein_coding | is_pseudo=false	1.05783	0.827678	0.98508	0.956863	2.30096	0.0102574	0.956863	Tb927.11.16730:mRNA-p1	31	31	31	1	31	31	31	28	27	29	28	27	29	28	27	29	76.9	76.9	76.9	50.433	477	477	4.27	38	22	33	59	114	19	21	16	0	214.16	By MS/MS	By MS/MS	By MS/MS	0.8178	1.0059	11.299
Tb927.9.5320:mRNA-p1	Tb927.9.5320:mRNA-p1	>Tb927.9.5320:mRNA-p1 | transcript=Tb927.9.5320:mRNA | gene=Tb927.9.5320 | organism=Trypanosoma_brucei_brucei_TREU927 | gene_product=nucleolar RNA binding protein, putative | transcript_product=nucleolar RNA binding protein, putative | location=Tb927_09_v5.1:929806-931089(+) | protein_length=427 | sequence_SO=chromosome | SO=protein_coding | is_pseudo=false	0.984446	0.948947	0.93764	0.957011	3.66351	0.00249165	0.957011	Tb927.9.5320:mRNA-p1	22	21	21	1	22	21	21	18	20	20	17	19	19	17	19	19	62.8	62.8	62.8	46.864	427	427	3.77	14	19	15	53	31	13		1	0	237.95	By MS/MS	By MS/MS	By MS/MS	0.87113	1.0355	15.337
Tb927.11.5910:mRNA-p1	Tb927.11.5910:mRNA-p1	>Tb927.11.5910:mRNA-p1 | transcript=Tb927.11.5910:mRNA | gene=Tb927.11.5910 | organism=Trypanosoma_brucei_brucei_TREU927 | gene_product=WASH complex subunit 7, N-terminal/WASH complex subunit 7/WASH complex subunit 7, C-terminal, putative | transcript_product=WASH complex subunit 7, N-terminal/WASH complex subunit 7/WASH complex subunit 7, C-terminal, putative | location=Tb927_11_v5.1:1675314-167…	0.955566	0.940999	0.9752	0.957255	3.97007	0.00216909	0.957255	Tb927.11.5910:mRNA-p1	21	21	21	1	21	21	21	17	12	9	17	12	9	17	12	9	22.4	22.4	22.4	143.97	1257	1257	4.81		18				4	21		0	80.401	By MS/MS	By MS/MS	By MS/MS	0.93442	1.0271	14.972
Tb927.5.3170:mRNA-p1	Tb927.5.3170:mRNA-p1	>Tb927.5.3170:mRNA-p1 | transcript=Tb927.5.3170:mRNA | gene=Tb927.5.3170 | organism=Trypanosoma_brucei_brucei_TREU927 | gene_product=ribose-phosphate pyrophosphokinase, putative | transcript_product=ribose-phosphate pyrophosphokinase, putative | location=Tb927_05_v5.1:1048044-1050005(-) | protein_length=653 | sequence_SO=chromosome | SO=protein_coding | is_pseudo=false	0.954654	0.943663	0.97361	0.957309	4.07852	0.00215878	0.957309	Tb927.5.3170:mRNA-p1	25	25	25	1	25	25	25	20	21	20	20	21	20	20	21	20	48.1	48.1	48.1	73.305	653	653	4.35	14	5	20	34	17	38	5	3	0	81.168	By MS/MS	By MS/MS	By MS/MS	0.94168	1.0432	14.353
Tb927.11.1840:mRNA-p1;Tb11.1380.1-p1	Tb927.11.1840:mRNA-p1;Tb11.1380.1-p1	>Tb927.11.1840:mRNA-p1 | transcript=Tb927.11.1840:mRNA | gene=Tb927.11.1840 | organism=Trypanosoma_brucei_brucei_TREU927 | gene_product=hypothetical protein, conserved | transcript_product=hypothetical protein, conserved | location=Tb927_11_v5.1:548222-549421(-) | protein_length=399 | sequence_SO=chromosome | SO=protein_coding | is_pseudo=false;>Tb11.1380.1-p1 | transcript=Tb11.1380.1 | gene=Tb11…	1.01766	0.94162	0.91285	0.957375	2.97278	0.00397127	0.957375	Tb927.11.1840:mRNA-p1;Tb11.1380.1-p1	26;26	26;26	26;26	2	26	26	26	22	24	22	22	24	22	22	24	22	56.6	56.6	56.6	45.633	399	399;399	3.6	19	28	20	60	41	3	5		0	199.36	By MS/MS	By MS/MS	By MS/MS	0.86585	0.97333	17.574
Tb927.10.6970:mRNA-p1;Tb927.10.6940:mRNA-p1	Tb927.10.6970:mRNA-p1;Tb927.10.6940:mRNA-p1	>Tb927.10.6940:mRNA-p1 | transcript=Tb927.10.6940:mRNA | gene=Tb927.10.6940 | organism=Trypanosoma_brucei_brucei_TREU927 | gene_product=Dipeptidyl-peptidase 8-like, putative | transcript_product=Dipeptidyl-peptidase 8-like, putative | location=Tb927_10_v5.1:1747152-1749704(+) | protein_length=850 | sequence_SO=chromosome | SO=protein_coding | is_pseudo=false;>Tb927.10.6970:mRNA-p1 | transcript=Tb…	0.939496	1.00632	0.92669	0.957502	3.17777	0.00338797	0.957502	Tb927.10.6970:mRNA-p1;Tb927.10.6940:mRNA-p1	21;21	21;21	21;21	2	21	21	21	18	14	14	18	14	14	18	14	14	39.2	39.2	39.2	93.683	850	850;850	4.78			25	6	1	40			0	77.097	By MS/MS	By MS/MS	By MS/MS	0.93817	1.0134	12.642
Tb927.6.2420:mRNA-p1	Tb927.6.2420:mRNA-p1	>Tb927.6.2420:mRNA-p1 | transcript=Tb927.6.2420:mRNA | gene=Tb927.6.2420 | organism=Trypanosoma_brucei_brucei_TREU927 | gene_product=p22 protein precursor | transcript_product=p22 protein precursor | location=Tb927_06_v5.1:743387-744070(+) | protein_length=227 | sequence_SO=chromosome | SO=protein_coding | is_pseudo=false	0.962001	0.94162	0.96889	0.957504	4.13606	0.00215366	0.957504	Tb927.6.2420:mRNA-p1	10	10	10	1	10	10	10	8	9	5	8	9	5	8	9	5	48	48	48	25.349	227	227	3.49	10	16					10	3	0	44.832	By MS/MS	By MS/MS	By MS/MS	0.98139	1.0313	13.832
Tb927.11.16130:mRNA-p1	Tb927.11.16130:mRNA-p1	>Tb927.11.16130:mRNA-p1 | transcript=Tb927.11.16130:mRNA | gene=Tb927.11.16130 | organism=Trypanosoma_brucei_brucei_TREU927 | gene_product=nucleoside diphosphate kinase | transcript_product=nucleoside diphosphate kinase | location=Tb927_11_v5.1:4272000-4272461(-) | protein_length=153 | sequence_SO=chromosome | SO=protein_coding | is_pseudo=false	1.01289	0.915835	0.94385	0.957526	3.04287	0.00369803	0.957526	Tb927.11.16130:mRNA-p1	14	14	14	1	14	14	14	13	10	13	13	10	13	13	10	13	83	83	83	16.857	153	153	4.02	37	25	5	2		6	20	24	0	95.924	By MS/MS	By MS/MS	By MS/MS	0.85192	0.99078	5.6987
Tb927.5.2320:mRNA-p1	Tb927.5.2320:mRNA-p1	>Tb927.5.2320:mRNA-p1 | transcript=Tb927.5.2320:mRNA | gene=Tb927.5.2320 | organism=Trypanosoma_brucei_brucei_TREU927 | gene_product=Mak10 subunit, NatC N(alpha)-terminal acetyltransferase, putative | transcript_product=Mak10 subunit, NatC N(alpha)-terminal acetyltransferase, putative | location=Tb927_05_v5.1:781961-784171(+) | protein_length=736 | sequence_SO=chromosome | SO=protein_coding | is_…	0.978665	1.00021	0.89382	0.957565	2.94002	0.00409103	0.957565	Tb927.5.2320:mRNA-p1	21	21	21	1	21	21	21	16	13	15	16	13	15	16	13	15	34	34	34	82.159	736	736	4.33	3	4	22	6	3	29			0	42.939	By MS/MS	By MS/MS	By MS/MS	0.89123	0.99717	70.155
Tb927.10.15270:mRNA-p1;Tb11.v5.0998.1-p1;Tb11.1240:mRNA-p1	Tb927.10.15270:mRNA-p1;Tb11.v5.0998.1-p1;Tb11.1240:mRNA-p1	>Tb927.10.15270:mRNA-p1 | transcript=Tb927.10.15270:mRNA | gene=Tb927.10.15270 | organism=Trypanosoma_brucei_brucei_TREU927 | gene_product=metallo- peptidase, Clan MG, Family M24 | transcript_product=metallo- peptidase, Clan MG, Family M24 | location=Tb927_10_v5.1:3724538-3725725(+) | protein_length=395 | sequence_SO=chromosome | SO=protein_coding | is_pseudo=false;>Tb11.v5.0998.1-p1 | transcript…	0.97352	0.959233	0.94	0.957584	3.98785	0.00216909	0.957584	Tb927.10.15270:mRNA-p1;Tb11.v5.0998.1-p1;Tb11.1240:mRNA-p1	4;4;4	4;4;4	4;4;4	3	4	4	4	4	2	2	4	2	2	4	2	2	19.5	19.5	19.5	43.784	395	395;395;395	4.22		1		4	4				0	9.9064	By MS/MS	By MS/MS	By MS/MS	0.86798	1.0272	8.1285
Tb927.3.2880:mRNA-p1	Tb927.3.2880:mRNA-p1	>Tb927.3.2880:mRNA-p1 | transcript=Tb927.3.2880:mRNA | gene=Tb927.3.2880 | organism=Trypanosoma_brucei_brucei_TREU927 | gene_product=Mitochondrial ATP synthase subunit, putative | transcript_product=Mitochondrial ATP synthase subunit, putative | location=Tb927_03_v5.1:743318-743632(-) | protein_length=104 | sequence_SO=chromosome | SO=protein_coding | is_pseudo=false	0.995818	0.848536	1.0287	0.957685	2.4777	0.0074664	0.957685	Tb927.3.2880:mRNA-p1	5	5	5	1	5	5	5	4	4	4	4	4	4	4	4	4	47.1	47.1	47.1	12.643	104	104	3.15	9							4	0	45.402	By MS/MS	By MS/MS	By MS/MS	0.87132	1.0389	5.6509
Tb927.7.4070:mRNA-p1	Tb927.7.4070:mRNA-p1	>Tb927.7.4070:mRNA-p1 | transcript=Tb927.7.4070:mRNA | gene=Tb927.7.4070 | organism=Trypanosoma_brucei_brucei_TREU927 | gene_product=cysteine peptidase, Clan CA, family C2, putative | transcript_product=cysteine peptidase, Clan CA, family C2, putative | location=Tb927_07_v5.1:1076026-1076388(+) | protein_length=120 | sequence_SO=chromosome | SO=protein_coding | is_pseudo=false	0.953016	0.948047	0.97241	0.957824	4.22034	0.00215366	0.957824	Tb927.7.4070:mRNA-p1	14	14	6	1	14	14	6	13	9	9	13	9	9	6	2	2	93.3	93.3	50	13.518	120	120	4.09	26	4	3	1			2	22	0	93.805	By MS/MS	By MS/MS	By MS/MS	0.87747	1.011	5.605
Tb927.9.5590:mRNA-p1	Tb927.9.5590:mRNA-p1	>Tb927.9.5590:mRNA-p1 | transcript=Tb927.9.5590:mRNA | gene=Tb927.9.5590 | organism=Trypanosoma_brucei_brucei_TREU927 | gene_product=DNA topoisomerase ii | transcript_product=DNA topoisomerase ii | location=Tb927_09_v5.1:961067-964732(+) | protein_length=1221 | sequence_SO=chromosome | SO=protein_coding | is_pseudo=false	1.01316	1.0095	0.85116	0.95794	2.5096	0.00708725	0.95794	Tb927.9.5590:mRNA-p1	21	21	21	1	21	21	21	18	12	13	18	12	13	18	12	13	23.2	23.2	23.2	137.56	1221	1221	4.96		18	1			2	26		0	74.656	By MS/MS	By MS/MS	By MS/MS	0.87761	0.97469	24.994
Tb927.11.16030:mRNA-p1	Tb927.11.16030:mRNA-p1	>Tb927.11.16030:mRNA-p1 | transcript=Tb927.11.16030:mRNA | gene=Tb927.11.16030 | organism=Trypanosoma_brucei_brucei_TREU927 | gene_product=proteasome regulatory non-ATP-ase subunit 7 | transcript_product=proteasome regulatory non-ATP-ase subunit 7 | location=Tb927_11_v5.1:4245537-4246736(-) | protein_length=399 | sequence_SO=chromosome | SO=protein_coding | is_pseudo=false	0.93932	1.01693	0.91758	0.957944	3.00463	0.00385026	0.957944	Tb927.11.16030:mRNA-p1	15	15	15	1	15	15	15	8	13	12	8	13	12	8	13	12	42.9	42.9	42.9	45.549	399	399	4.16		1		28	8				0	30.258	By MS/MS	By MS/MS	By MS/MS	0.89915	0.98016	14.544
Tb927.6.1040:mRNA-p1;Tb927.6.1030:mRNA-p1	Tb927.6.1040:mRNA-p1;Tb927.6.1030:mRNA-p1	>Tb927.6.1030:mRNA-p1 | transcript=Tb927.6.1030:mRNA | gene=Tb927.6.1030 | organism=Trypanosoma_brucei_brucei_TREU927 | gene_product=cysteine peptidase, Clan CA, family C1, Cathepsin L-like | transcript_product=cysteine peptidase, Clan CA, family C1, Cathepsin L-like | location=Tb927_06_v5.1:417146-418495(-) | protein_length=449 | sequence_SO=chromosome | SO=protein_coding | is_pseudo=false;>Tb92…	0.985319	0.9081	0.9808	0.958073	3.16665	0.00341965	0.958073	Tb927.6.1040:mRNA-p1;Tb927.6.1030:mRNA-p1	6;6	1;1	1;1	2	6	1	1	4	6	6	1	1	1	1	1	1	18.9	3.3	3.3	48.358	449	449;449	5.6			2	2	1	1	1	3	0	3.6347	By MS/MS	By MS/MS	By MS/MS	0.87942	1.0715	11.678
Tb927.11.15375:mRNA-p1	Tb927.11.15375:mRNA-p1	>Tb927.11.15375:mRNA-p1 | transcript=Tb927.11.15375:mRNA | gene=Tb927.11.15375 | organism=Trypanosoma_brucei_brucei_TREU927 | gene_product=hypothetical protein | transcript_product=hypothetical protein | location=Tb927_11_v5.1:4078601-4078993(-) | protein_length=130 | sequence_SO=chromosome | SO=protein_coding | is_pseudo=false	0.966931	0.972763	0.93459	0.958095	3.81385	0.00235621	0.958095	Tb927.11.15375:mRNA-p1	3	3	3	1	3	3	3	2	3	2	2	3	2	2	3	2	37.7	37.7	37.7	14.929	130	130	3.62	5							3	0	7.4876	By MS/MS	By MS/MS	By MS/MS	0.90301	0.91107	16.535
Tb927.7.3630:mRNA-p1	Tb927.7.3630:mRNA-p1	>Tb927.7.3630:mRNA-p1 | transcript=Tb927.7.3630:mRNA | gene=Tb927.7.3630 | organism=Trypanosoma_brucei_brucei_TREU927 | gene_product=TPR-repeat-containing chaperone protein DNAJ, putative | transcript_product=TPR-repeat-containing chaperone protein DNAJ, putative | location=Tb927_07_v5.1:944569-946155(-) | protein_length=528 | sequence_SO=chromosome | SO=protein_coding | is_pseudo=false	0.938615	0.904732	1.0311	0.958149	2.80971	0.00462772	0.958149	Tb927.7.3630:mRNA-p1	20	20	20	1	20	20	20	17	16	17	17	16	17	17	16	17	42	42	42	60.135	528	528	4.32	2	4	4	18	37	1			0	50.079	By MS/MS	By MS/MS	By MS/MS	0.95061	1.0409	11.251
Tb927.8.4540:mRNA-p1	Tb927.8.4540:mRNA-p1	>Tb927.8.4540:mRNA-p1 | transcript=Tb927.8.4540:mRNA | gene=Tb927.8.4540 | organism=Trypanosoma_brucei_brucei_TREU927 | gene_product=PAB1-binding protein , putative | transcript_product=PAB1-binding protein , putative | location=Tb927_08_v5.1:1347029-1348681(-) | protein_length=550 | sequence_SO=chromosome | SO=protein_coding | is_pseudo=false	1.02019	0.962094	0.89225	0.958178	2.82781	0.00451586	0.958178	Tb927.8.4540:mRNA-p1	11	11	11	1	11	11	11	5	9	9	5	9	9	5	9	9	37.1	37.1	37.1	59.599	550	550	3.75	13	4	5	10	2	14	3		0	63.876	By MS/MS	By MS/MS	By MS/MS	0.93034	0.98021	14.746
Tb927.8.1940:mRNA-p1	Tb927.8.1940:mRNA-p1	>Tb927.8.1940:mRNA-p1 | transcript=Tb927.8.1940:mRNA | gene=Tb927.8.1940 | organism=Trypanosoma_brucei_brucei_TREU927 | gene_product=endosomal integral membrane protein, putative | transcript_product=endosomal integral membrane protein, putative | location=Tb927_08_v5.1:622214-624100(-) | protein_length=628 | sequence_SO=chromosome | SO=protein_coding | is_pseudo=false	1.03976	0.887469	0.94749	0.95824	2.67172	0.00554484	0.95824	Tb927.8.1940:mRNA-p1	3	3	3	1	3	3	3	3	2	2	3	2	2	3	2	2	7.5	7.5	7.5	70.463	628	628	3.53	3	3	3	2	3	2	1		0	12.825	By MS/MS	By MS/MS	By MS/MS	0.83051	0.9838	2.9826
Tb927.7.3620:mRNA-p1	Tb927.7.3620:mRNA-p1	>Tb927.7.3620:mRNA-p1 | transcript=Tb927.7.3620:mRNA | gene=Tb927.7.3620 | organism=Trypanosoma_brucei_brucei_TREU927 | gene_product=tyrosyl-tRNA synthetase, putative | transcript_product=tyrosyl-tRNA synthetase, putative | location=Tb927_07_v5.1:940744-942837(-) | protein_length=697 | sequence_SO=chromosome | SO=protein_coding | is_pseudo=false	0.931446	0.943841	0.99977	0.958352	3.31827	0.00305779	0.958352	Tb927.7.3620:mRNA-p1	18	18	18	1	18	18	18	10	16	11	10	16	11	10	16	11	38.7	38.7	38.7	76.657	697	697	4.12	6	7	12	17	2	23		1	0	71.155	By MS/MS	By MS/MS	By MS/MS	0.94384	1.0385	16.671
Tb927.8.4060:mRNA-p1;Tb927.8.4110:mRNA-p1	Tb927.8.4060:mRNA-p1;Tb927.8.4110:mRNA-p1	>Tb927.8.4060:mRNA-p1 | transcript=Tb927.8.4060:mRNA | gene=Tb927.8.4060 | organism=Trypanosoma_brucei_brucei_TREU927 | gene_product=Flagellum adhesion protein 2, putative | transcript_product=Flagellum adhesion protein 2, putative | location=Tb927_08_v5.1:1206258-1208030(-) | protein_length=590 | sequence_SO=chromosome | SO=protein_coding | is_pseudo=false;>Tb927.8.4110:mRNA-p1 | transcript=Tb92…	0.926012	0.989315	0.95973	0.958352	3.43899	0.00279553	0.958352	Tb927.8.4060:mRNA-p1;Tb927.8.4110:mRNA-p1	9;7	9;7	9;7	2	9	9	9	7	5	6	7	5	6	7	5	6	20.7	20.7	20.7	64.417	590	590;590	4.86			7		4	11			0	28.465	By MS/MS	By MS/MS	By MS/MS	0.97077	1.0667	11.567
Tb11.1810b.1-p1;Tb11.1810.1-p1;Tb11.v5.0839.1-p1	Tb11.1810b.1-p1;Tb11.1810.1-p1	>Tb11.1810b.1-p1 | transcript=Tb11.1810b.1 | gene=Tb11.1810b | organism=Trypanosoma_brucei_brucei_TREU927 | gene_product=retrotransposon hot spot protein (RHS, pseudogene), putative | transcript_product=retrotransposon hot spot protein (RHS, pseudogene), putative | location=Tb927_11_bin_v5.1:778515-779279(+) | protein_length=254 | sequence_SO=contig | SO=protein_coding | is_pseudo=true;>Tb11.v5.0…	0.996314	0.974849	0.9039	0.958354	3.07167	0.00361941	0.958354	Tb11.1810b.1-p1;Tb11.1810.1-p1;Tb11.v5.0839.1-p1	14;14;3	3;3;1	3;3;1	3	14	3	3	12	10	9	2	2	2	2	2	2	68.9	12.2	12.2	29.007	254	254;254;144	5			2			4			0	10.618	By MS/MS	By matching	By MS/MS	0.88306	0.96336	7.2122
Tb927.10.8030:mRNA-p1	Tb927.10.8030:mRNA-p1	>Tb927.10.8030:mRNA-p1 | transcript=Tb927.10.8030:mRNA | gene=Tb927.10.8030 | organism=Trypanosoma_brucei_brucei_TREU927 | gene_product=Mitochondrial ATP synthase subunit 5 | transcript_product=Mitochondrial ATP synthase subunit 5 | location=Tb927_10_v5.1:2000894-2001661(-) | protein_length=255 | sequence_SO=chromosome | SO=protein_coding | is_pseudo=false	1.05577	0.966184	0.85342	0.958456	2.43066	0.00811162	0.958456	Tb927.10.8030:mRNA-p1	13	13	13	1	13	13	13	10	9	9	10	9	9	10	9	9	48.2	48.2	48.2	28.834	255	255	3.52	3	15	15				11		0	56.442	By MS/MS	By MS/MS	By MS/MS	0.89774	0.96817	10.712
Tb927.8.4500:mRNA-p1;Tb11.v5.0763.1-p1	Tb927.8.4500:mRNA-p1;Tb11.v5.0763.1-p1	>Tb927.8.4500:mRNA-p1 | transcript=Tb927.8.4500:mRNA | gene=Tb927.8.4500 | organism=Trypanosoma_brucei_brucei_TREU927 | gene_product=Eukaryotic translation initiation factor 4 gamma 5 | transcript_product=Eukaryotic translation initiation factor 4 gamma 5 | location=Tb927_08_v5.1:1331172-1333421(-) | protein_length=749 | sequence_SO=chromosome | SO=protein_coding | is_pseudo=false;>Tb11.v5.0763.1…	0.991375	0.99681	0.88741	0.958532	2.86132	0.00435778	0.958532	Tb927.8.4500:mRNA-p1;Tb11.v5.0763.1-p1	26;20	26;20	26;20	2	26	26	26	21	17	16	21	17	16	21	17	16	45.4	45.4	45.4	84.574	749	749;565	4.22	6	4	23	6	10	28			0	85.491	By MS/MS	By MS/MS	By MS/MS	0.87538	0.93588	17.663
Tb927.10.14840:mRNA-p1;Tb927.10.14830:mRNA-p1;Tb927.10.14820:mRNA-p1	Tb927.10.14840:mRNA-p1;Tb927.10.14830:mRNA-p1;Tb927.10.14820:mRNA-p1	>Tb927.10.14820:mRNA-p1 | transcript=Tb927.10.14820:mRNA | gene=Tb927.10.14820 | organism=Trypanosoma_brucei_brucei_TREU927 | gene_product=Mitochondrial ADP/ATP carrier protein 5c | transcript_product=Mitochondrial ADP/ATP carrier protein 5c | location=Tb927_10_v5.1:3612394-3613317(-) | protein_length=307 | sequence_SO=chromosome | SO=protein_coding | is_pseudo=false;>Tb927.10.14830:mRNA-p1 | tra…	1.00915	0.935716	0.93138	0.95875	3.15993	0.00343308	0.95875	Tb927.10.14840:mRNA-p1;Tb927.10.14830:mRNA-p1;Tb927.10.14820:mRNA-p1	17;17;17	17;17;17	17;17;17	3	17	17	17	15	16	16	15	16	16	15	16	16	59.6	59.6	59.6	34.074	307	307;307;307	3.64	18	25	59	17	7	23	9	6	0	90.51	By MS/MS	By MS/MS	By MS/MS	0.84103	0.99815	6.3647
Tb927.7.2170:mRNA-p1	Tb927.7.2170:mRNA-p1	>Tb927.7.2170:mRNA-p1 | transcript=Tb927.7.2170:mRNA | gene=Tb927.7.2170 | organism=Trypanosoma_brucei_brucei_TREU927 | gene_product=Nucleolar protein 168 | transcript_product=Nucleolar protein 168 | location=Tb927_07_v5.1:559785-564230(-) | protein_length=1481 | sequence_SO=chromosome | SO=protein_coding | is_pseudo=false	1.02495	0.903914	0.94748	0.95878	2.86649	0.00434984	0.95878	Tb927.7.2170:mRNA-p1	33	33	33	1	33	33	33	20	25	27	20	25	27	20	25	27	25.8	25.8	25.8	168.67	1481	1481	5.74		22				21	57	2	0	100.58	By MS/MS	By MS/MS	By MS/MS	0.90805	1.0176	21.206
Tb927.10.7410:mRNA-p1	Tb927.10.7410:mRNA-p1	>Tb927.10.7410:mRNA-p1 | transcript=Tb927.10.7410:mRNA | gene=Tb927.10.7410 | organism=Trypanosoma_brucei_brucei_TREU927 | gene_product=succinyl-CoA ligase [GDP-forming] beta-chain, putative | transcript_product=succinyl-CoA ligase [GDP-forming] beta-chain, putative | location=Tb927_10_v5.1:1869923-1871182(-) | protein_length=419 | sequence_SO=chromosome | SO=protein_coding | is_pseudo=false	1.04671	0.845809	0.98425	0.958925	2.41903	0.00829853	0.958925	Tb927.10.7410:mRNA-p1	28	28	28	1	28	28	28	24	25	25	24	25	25	24	25	25	80.2	80.2	80.2	44.905	419	419	3.58	47	39	38	81	39	13	12	10	0	218.25	By MS/MS	By MS/MS	By MS/MS	0.82592	1.0412	9.6667
Tb927.8.3100:mRNA-p1	Tb927.8.3100:mRNA-p1	>Tb927.8.3100:mRNA-p1 | transcript=Tb927.8.3100:mRNA | gene=Tb927.8.3100 | organism=Trypanosoma_brucei_brucei_TREU927 | gene_product=coronin, putative | transcript_product=coronin, putative | location=Tb927_08_v5.1:929087-930586(+) | protein_length=499 | sequence_SO=chromosome | SO=protein_coding | is_pseudo=false	0.92115	0.937647	1.0189	0.959232	3.00414	0.00385026	0.959232	Tb927.8.3100:mRNA-p1	15	15	15	1	15	15	15	12	14	13	12	14	13	12	14	13	51.7	51.7	51.7	54.719	499	499	3.57	19	14	9	26	32	3	2	1	0	73.93	By MS/MS	By MS/MS	By MS/MS	0.92337	1.0312	16.31
Tb927.5.3800:mRNA-p1	Tb927.5.3800:mRNA-p1	>Tb927.5.3800:mRNA-p1 | transcript=Tb927.5.3800:mRNA | gene=Tb927.5.3800 | organism=Trypanosoma_brucei_brucei_TREU927 | gene_product=glutamine hydrolysing (not ammonia-dependent) carbomoyl phosphate synthase, putative | transcript_product=glutamine hydrolysing (not ammonia-dependent) carbomoyl phosphate synthase, putative | location=Tb927_05_v5.1:1238877-1244378(+) | protein_length=1833 | sequenc…	1.06171	0.918105	0.89828	0.959364	2.54239	0.00675102	0.959364	Tb927.5.3800:mRNA-p1	72	72	72	1	72	72	72	69	35	38	69	35	38	69	35	38	54.4	54.4	54.4	204.09	1833	1833	4.34	18	99	25	13	6	29	75	21	0	223.34	By MS/MS	By MS/MS	By MS/MS	0.84672	0.96612	10.384
Tb927.2.4410:mRNA-p1;Tb927.10.1950:mRNA-p1	Tb927.2.4410:mRNA-p1	>Tb927.2.4410:mRNA-p1 | transcript=Tb927.2.4410:mRNA | gene=Tb927.2.4410 | organism=Trypanosoma_brucei_brucei_TREU927 | gene_product=Eukaryotic protein of unknown function (DUF846), putative | transcript_product=Eukaryotic protein of unknown function (DUF846), putative | location=Tb927_02_v5.1:783514-784188(-) | protein_length=224 | sequence_SO=chromosome | SO=protein_coding | is_pseudo=false;>Tb…	0.95648	1.05136	0.8705	0.959446	2.53012	0.00688688	0.959446	Tb927.2.4410:mRNA-p1;Tb927.10.1950:mRNA-p1	4;1	4;1	4;1	2	4	4	4	4	2	2	4	2	2	4	2	2	22.3	22.3	22.3	25.109	224	224;711	3.25		9					3		0	9.0566	By MS/MS	By MS/MS	By MS/MS	0.9364	1.0179	7.7384
Tb927.4.1920:mRNA-p1	Tb927.4.1920:mRNA-p1	>Tb927.4.1920:mRNA-p1 | transcript=Tb927.4.1920:mRNA | gene=Tb927.4.1920 | organism=Trypanosoma_brucei_brucei_TREU927 | gene_product=GPI transamidase subunit 16, putative | transcript_product=GPI transamidase subunit 16, putative | location=Tb927_04_v5.1:487281-489341(-) | protein_length=686 | sequence_SO=chromosome | SO=protein_coding | is_pseudo=false	0.959785	0.903832	1.0149	0.959506	2.95282	0.0040379	0.959506	Tb927.4.1920:mRNA-p1	13	13	13	1	13	13	13	9	11	12	9	11	12	9	11	12	31.3	31.3	31.3	75.806	686	686	4.84	1	1	4	20	5	26			0	103.16	By MS/MS	By MS/MS	By MS/MS	0.91782	1.0411	9.9944
Tb927.11.6390:mRNA-p1	Tb927.11.6390:mRNA-p1	>Tb927.11.6390:mRNA-p1 | transcript=Tb927.11.6390:mRNA | gene=Tb927.11.6390 | organism=Trypanosoma_brucei_brucei_TREU927 | gene_product=START domain containing protein, putative | transcript_product=START domain containing protein, putative | location=Tb927_11_v5.1:1796497-1797375(-) | protein_length=292 | sequence_SO=chromosome | SO=protein_coding | is_pseudo=false	0.928591	0.943931	1.0062	0.959574	3.21397	0.00331652	0.959574	Tb927.11.6390:mRNA-p1	18	18	18	1	18	18	18	17	15	16	17	15	16	17	15	16	74.3	74.3	74.3	32.852	292	292	3.22	29	18	38	2		19	7	3	0	81.679	By MS/MS	By MS/MS	By MS/MS	0.96872	1.0507	11.863
Tb927.11.11590:mRNA-p1	Tb927.11.11590:mRNA-p1	>Tb927.11.11590:mRNA-p1 | transcript=Tb927.11.11590:mRNA | gene=Tb927.11.11590 | organism=Trypanosoma_brucei_brucei_TREU927 | gene_product=Eukaryotic translation initiation factor 3 subunit E | transcript_product=Eukaryotic translation initiation factor 3 subunit E | location=Tb927_11_v5.1:3108534-3109775(+) | protein_length=413 | sequence_SO=chromosome | SO=protein_coding | is_pseudo=false	0.938791	0.923617	1.0165	0.959636	3.04699	0.00367853	0.959636	Tb927.11.11590:mRNA-p1	16	16	16	1	16	16	16	11	13	12	11	13	12	11	13	12	48.4	48.4	48.4	46.677	413	413	3.78	3	7	5	29	13	1			0	68.171	By MS/MS	By MS/MS	By MS/MS	0.99975	1.0805	11.382
Tb927.11.11770:mRNA-p1	Tb927.11.11770:mRNA-p1	>Tb927.11.11770:mRNA-p1 | transcript=Tb927.11.11770:mRNA | gene=Tb927.11.11770 | organism=Trypanosoma_brucei_brucei_TREU927 | gene_product=Eukaryotic translation initiation factor 4E-3 | transcript_product=Eukaryotic translation initiation factor 4E-3 | location=Tb927_11_v5.1:3155592-3156920(+) | protein_length=442 | sequence_SO=chromosome | SO=protein_coding | is_pseudo=false	1.01843	1.16485	0.6958	0.959694	1.69437	0.0355507	0.959694	Tb927.11.11770:mRNA-p1	4	4	4	1	4	4	4	2	3	2	2	3	2	2	3	2	10.9	10.9	10.9	47.963	442	442	2.77	2	4	4	1	2				0	3.8676	By MS/MS	By MS/MS	By MS/MS	0.83106	0.88537	22.548
Tb927.8.5070:mRNA-p1	Tb927.8.5070:mRNA-p1	>Tb927.8.5070:mRNA-p1 | transcript=Tb927.8.5070:mRNA | gene=Tb927.8.5070 | organism=Trypanosoma_brucei_brucei_TREU927 | gene_product=hypothetical protein, conserved | transcript_product=hypothetical protein, conserved | location=Tb927_08_v5.1:1497534-1497926(+) | protein_length=130 | sequence_SO=chromosome | SO=protein_coding | is_pseudo=false	1.07484	1.06782	0.73679	0.959816	1.87827	0.0239219	0.959816	Tb927.8.5070:mRNA-p1	9	9	9	1	9	9	9	7	6	5	7	6	5	7	6	5	45.4	45.4	45.4	14.678	130	130	4.32	11	1	1				4	8	0	8.5783	By MS/MS	By MS/MS	By MS/MS	0.89155	0.91372	11.708
Tb927.6.1530:mRNA-p1	Tb927.6.1530:mRNA-p1	>Tb927.6.1530:mRNA-p1 | transcript=Tb927.6.1530:mRNA | gene=Tb927.6.1530 | organism=Trypanosoma_brucei_brucei_TREU927 | gene_product=Glutamine amidotransferase class-I, putative | transcript_product=Glutamine amidotransferase class-I, putative | location=Tb927_06_v5.1:534862-535806(-) | protein_length=314 | sequence_SO=chromosome | SO=protein_coding | is_pseudo=false	1.03711	0.937822	0.90474	0.95989	2.7664	0.00487739	0.95989	Tb927.6.1530:mRNA-p1	9	9	9	1	9	9	9	8	5	4	8	5	4	8	5	4	43.9	43.9	43.9	34.917	314	314	3.81	6	8	7			11	4		0	30.889	By MS/MS	By MS/MS	By MS/MS	0.80672	0.96073	9.3787
Tb927.8.1190:mRNA-p1;Tb927.8.1170:mRNA-p1;Tb11.v5.0871.1-p1	Tb927.8.1190:mRNA-p1;Tb927.8.1170:mRNA-p1;Tb11.v5.0871.1-p1	>Tb927.8.1170:mRNA-p1 | transcript=Tb927.8.1170:mRNA | gene=Tb927.8.1170 | organism=Trypanosoma_brucei_brucei_TREU927 | gene_product=eukaryotic translation initiation factor 3 subunit h | transcript_product=eukaryotic translation initiation factor 3 subunit h | location=Tb927_08_v5.1:373426-374421(-) | protein_length=331 | sequence_SO=chromosome | SO=protein_coding | is_pseudo=false;>Tb927.8.1190…	0.94402	0.94518	0.99072	0.959973	3.59094	0.00258744	0.959973	Tb927.8.1190:mRNA-p1;Tb927.8.1170:mRNA-p1;Tb11.v5.0871.1-p1	10;10;8	10;10;8	10;10;8	3	10	10	10	9	7	5	9	7	5	9	7	5	49.8	49.8	49.8	36.419	331	331;331;310	3.74	11	7	11	11	1	10	2	4	0	38.775	By MS/MS	By MS/MS	By MS/MS	0.9693	1.0491	9.7053
Tb927.8.2740:mRNA-p1	Tb927.8.2740:mRNA-p1	>Tb927.8.2740:mRNA-p1 | transcript=Tb927.8.2740:mRNA | gene=Tb927.8.2740 | organism=Trypanosoma_brucei_brucei_TREU927 | gene_product=mitochondrial RNA binding protein | transcript_product=mitochondrial RNA binding protein | location=Tb927_08_v5.1:810553-811569(+) | protein_length=338 | sequence_SO=chromosome | SO=protein_coding | is_pseudo=false	0.960061	1.00084	0.91919	0.960031	3.22022	0.00331652	0.960031	Tb927.8.2740:mRNA-p1	15	15	15	1	15	15	15	13	11	10	13	11	10	13	11	10	55.3	55.3	55.3	38.497	338	338	3.92	9	8	21	12		19	4	2	0	69.048	By MS/MS	By MS/MS	By MS/MS	0.85934	0.9967	8.0957
Tb10.v4.0052:mRNA-p1;Tb927.10.10360:mRNA-p1;Tb10.v4.0053:mRNA-p1	Tb10.v4.0052:mRNA-p1;Tb927.10.10360:mRNA-p1;Tb10.v4.0053:mRNA-p1	>Tb927.10.10360:mRNA-p1 | transcript=Tb927.10.10360:mRNA | gene=Tb927.10.10360 | organism=Trypanosoma_brucei_brucei_TREU927 | gene_product=Microtubule-associated repetitive protein | transcript_product=Microtubule-associated repetitive protein | location=Tb927_10_v5.1:2548906-2558502(-) | protein_length=3198 | sequence_SO=chromosome | SO=protein_coding | is_pseudo=false;>Tb10.v4.0052:mRNA-p1 | tr…	1.01612	0.953107	0.91109	0.960104	2.99614	0.00386978	0.960104	Tb10.v4.0052:mRNA-p1;Tb927.10.10360:mRNA-p1;Tb10.v4.0053:mRNA-p1	22;19;13	22;19;13	5;5;4	3	22	22	5	20	17	15	20	17	15	3	5	4	91.1	91.1	39.9	561.21	4880	4880;3198;4119	4.51	57	50	44	35	31	39	57	56	0	81.992	By MS/MS	By MS/MS	By MS/MS	0.87582	0.97804	8.6089
Tb927.11.320:mRNA-p1	Tb927.11.320:mRNA-p1	>Tb927.11.320:mRNA-p1 | transcript=Tb927.11.320:mRNA | gene=Tb927.11.320 | organism=Trypanosoma_brucei_brucei_TREU927 | gene_product=dynein light chain 1, putative | transcript_product=dynein light chain 1, putative | location=Tb927_11_v5.1:73331-73603(-) | protein_length=90 | sequence_SO=chromosome | SO=protein_coding | is_pseudo=false	0.98824	1.06827	0.82418	0.960231	2.25562	0.0111345	0.960231	Tb927.11.320:mRNA-p1	3	3	3	1	3	3	3	3	3	2	3	3	2	3	3	2	44.4	44.4	44.4	10.427	90	90	4.06	9							7	0	54.052	By MS/MS	By MS/MS	By MS/MS	0.92429	0.97568	4.454
Tb927.7.4020:mRNA-p1	Tb927.7.4020:mRNA-p1	>Tb927.7.4020:mRNA-p1 | transcript=Tb927.7.4020:mRNA | gene=Tb927.7.4020 | organism=Trypanosoma_brucei_brucei_TREU927 | gene_product=protein phosphatase 2C, putative | transcript_product=protein phosphatase 2C, putative | location=Tb927_07_v5.1:1062389-1064629(+) | protein_length=746 | sequence_SO=chromosome | SO=protein_coding | is_pseudo=false	1.12135	0.855066	0.90472	0.96038	2.14457	0.013762	0.96038	Tb927.7.4020:mRNA-p1	3	3	3	1	3	3	3	2	2	1	2	2	1	2	2	1	9.1	9.1	9.1	78.079	746	746	4		1	4			3			0.0070358	1.1783	By MS/MS	By MS/MS	By matching	0.77129	0.90109	2.619
Tb927.9.5680:mRNA-p1	Tb927.9.5680:mRNA-p1	>Tb927.9.5680:mRNA-p1 | transcript=Tb927.9.5680:mRNA | gene=Tb927.9.5680 | organism=Trypanosoma_brucei_brucei_TREU927 | gene_product=inositol/phosphatidylinositol phosphatase, putative | transcript_product=inositol/phosphatidylinositol phosphatase, putative | location=Tb927_09_v5.1:973176-975530(+) | protein_length=784 | sequence_SO=chromosome | SO=protein_coding | is_pseudo=false	1.05091	0.818733	1.0116	0.960413	2.25697	0.0111135	0.960413	Tb927.9.5680:mRNA-p1	6	6	6	1	6	6	6	5	3	3	5	3	3	5	3	3	7.9	7.9	7.9	87.964	784	784	4.62			5	1	1	6			0	9.5312	By MS/MS	By MS/MS	By MS/MS	0.89074	1.0861	12.202
Tb927.10.740:mRNA-p1;Tb11.v5.0750.1-p1;Tb11.v5.0749.1-p1	Tb927.10.740:mRNA-p1	>Tb927.10.740:mRNA-p1 | transcript=Tb927.10.740:mRNA | gene=Tb927.10.740 | organism=Trypanosoma_brucei_brucei_TREU927 | gene_product=structural maintenance of chromosome 4, putative | transcript_product=structural maintenance of chromosome 4, putative | location=Tb927_10_v5.1:190483-194583(+) | protein_length=1366 | sequence_SO=chromosome | SO=protein_coding | is_pseudo=false;>Tb11.v5.0749.1-p1 |…	0.940999	0.924129	1.0164	0.960509	3.05996	0.00365155	0.960509	Tb927.10.740:mRNA-p1;Tb11.v5.0750.1-p1;Tb11.v5.0749.1-p1	27;10;3	27;10;3	26;10;3	3	27	27	26	18	17	20	18	17	20	18	17	19	23.1	23.1	23.1	154.7	1366	1366;586;368	5.3	2	18				4	35	2	0	78.711	By MS/MS	By MS/MS	By MS/MS	0.93563	0.99687	15.578
Tb927.8.760:mRNA-p1	Tb927.8.760:mRNA-p1	>Tb927.8.760:mRNA-p1 | transcript=Tb927.8.760:mRNA | gene=Tb927.8.760 | organism=Trypanosoma_brucei_brucei_TREU927 | gene_product=nucleolar RNA-binding protein | transcript_product=nucleolar RNA-binding protein | location=Tb927_08_v5.1:208921-209907(-) | protein_length=328 | sequence_SO=chromosome | SO=protein_coding | is_pseudo=false	1.01459	0.914077	0.95287	0.960512	3.03288	0.00372876	0.960512	Tb927.8.760:mRNA-p1	4	4	4	1	4	4	4	4	4	3	4	4	3	4	4	3	16.8	16.8	16.8	35.042	328	328	4	9	2	3	3	6	4		5	0	15.62	By MS/MS	By MS/MS	By MS/MS	0.83649	1.0238	5.154
Tb927.2.4210:mRNA-p1	Tb927.2.4210:mRNA-p1	>Tb927.2.4210:mRNA-p1 | transcript=Tb927.2.4210:mRNA | gene=Tb927.2.4210 | organism=Trypanosoma_brucei_brucei_TREU927 | gene_product=Phosphoenolpyruvate carboxykinase [ATP], glycosomal | transcript_product=Phosphoenolpyruvate carboxykinase [ATP], glycosomal | location=Tb927_02_v5.1:741129-742706(-) | protein_length=525 | sequence_SO=chromosome | SO=protein_coding | is_pseudo=false	1.00611	0.87604	0.99944	0.960529	2.71384	0.00523304	0.960529	Tb927.2.4210:mRNA-p1	41	41	41	1	41	41	41	36	34	33	36	34	33	36	34	33	80.4	80.4	80.4	58.564	525	525	3.95	62	40	55	98	126	13	26	17	0	297.8	By MS/MS	By MS/MS	By MS/MS	0.89543	1.0437	8.1139
Tb927.7.650:mRNA-p1	Tb927.7.650:mRNA-p1	>Tb927.7.650:mRNA-p1 | transcript=Tb927.7.650:mRNA | gene=Tb927.7.650 | organism=Trypanosoma_brucei_brucei_TREU927 | gene_product=Nucleolar protein 105 | transcript_product=Nucleolar protein 105 | location=Tb927_07_v5.1:134015-136969(-) | protein_length=984 | sequence_SO=chromosome | SO=protein_coding | is_pseudo=false	1.15742	0.866176	0.85807	0.960556	1.9853	0.0190204	0.960556	Tb927.7.650:mRNA-p1	6	6	6	1	6	6	6	3	4	3	3	4	3	3	4	3	10.6	10.6	10.6	105.93	984	984	4.82		4	1				6		0	11.12	By MS/MS	By MS/MS	By MS/MS	0.94117	1.0098	22.465
Tb927.9.2050:mRNA-p1	Tb927.9.2050:mRNA-p1	>Tb927.9.2050:mRNA-p1 | transcript=Tb927.9.2050:mRNA | gene=Tb927.9.2050 | organism=Trypanosoma_brucei_brucei_TREU927 | gene_product=membrane protein YIP1, putative | transcript_product=membrane protein YIP1, putative | location=Tb927_09_v5.1:459568-460818(-) | protein_length=416 | sequence_SO=chromosome | SO=protein_coding | is_pseudo=false	0.975039	0.844381	1.0624	0.960607	2.36443	0.00911938	0.960607	Tb927.9.2050:mRNA-p1	2	2	2	1	2	2	2	2	2	1	2	2	1	2	2	1	7.9	7.9	7.9	46.169	416	416	3.08	3	4	2			1	2		0	8.5608	By MS/MS	By MS/MS	By MS/MS	0.98054	1.0584	11.608
Tb927.10.12040:mRNA-p1;Tb11.v5.1057.1-p1	Tb927.10.12040:mRNA-p1;Tb11.v5.1057.1-p1	>Tb927.10.12040:mRNA-p1 | transcript=Tb927.10.12040:mRNA | gene=Tb927.10.12040 | organism=Trypanosoma_brucei_brucei_TREU927 | gene_product=mitogen-activated protein kinase 11, putative | transcript_product=mitogen-activated protein kinase 11, putative | location=Tb927_10_v5.1:2928033-2929274(+) | protein_length=413 | sequence_SO=chromosome | SO=protein_coding | is_pseudo=false;>Tb11.v5.1057.1-p1 …	0.956572	0.982415	0.94298	0.960655	3.8389	0.0023426	0.960655	Tb927.10.12040:mRNA-p1;Tb11.v5.1057.1-p1	15;15	15;15	15;15	2	15	15	15	11	10	7	11	10	7	11	10	7	45.8	45.8	45.8	47.389	413	413;413	3.57	2	11	6	20	12				0	32.61	By MS/MS	By MS/MS	By MS/MS	0.84228	1.0389	12.414
Tb927.10.9250:mRNA-p1	Tb927.10.9250:mRNA-p1	>Tb927.10.9250:mRNA-p1 | transcript=Tb927.10.9250:mRNA | gene=Tb927.10.9250 | organism=Trypanosoma_brucei_brucei_TREU927 | gene_product=adenylyl cyclase-associated protein, putative | transcript_product=adenylyl cyclase-associated protein, putative | location=Tb927_10_v5.1:2291789-2292598(+) | protein_length=269 | sequence_SO=chromosome | SO=protein_coding | is_pseudo=false	0.987362	0.913492	0.98129	0.960715	3.21696	0.00331652	0.960715	Tb927.10.9250:mRNA-p1	12	12	12	1	12	12	12	8	10	8	8	10	8	8	10	8	47.6	47.6	47.6	29.333	269	269	3.59	1	6	21	1		10			0	53.751	By MS/MS	By MS/MS	By MS/MS	0.92613	1.0355	12.313
Tb927.3.1740:mRNA-p1	Tb927.3.1740:mRNA-p1	>Tb927.3.1740:mRNA-p1 | transcript=Tb927.3.1740:mRNA | gene=Tb927.3.1740 | organism=Trypanosoma_brucei_brucei_TREU927 | gene_product=hypothetical protein, conserved | transcript_product=hypothetical protein, conserved | location=Tb927_03_v5.1:453791-455842(-) | protein_length=683 | sequence_SO=chromosome | SO=protein_coding | is_pseudo=false	1.05664	0.979144	0.84673	0.960837	2.39327	0.00867353	0.960837	Tb927.3.1740:mRNA-p1	9	9	9	1	9	9	9	7	5	4	7	5	4	7	5	4	21.7	21.7	21.7	76.97	683	683	4.19	2		8	2		9			0	24.414	By MS/MS	By MS/MS	By MS/MS	0.83992	0.92607	22.016
Tb927.4.4360:mRNA-p1	Tb927.4.4360:mRNA-p1	>Tb927.4.4360:mRNA-p1 | transcript=Tb927.4.4360:mRNA | gene=Tb927.4.4360 | organism=Trypanosoma_brucei_brucei_TREU927 | gene_product=monoglyceride lipase, putative | transcript_product=monoglyceride lipase, putative | location=Tb927_04_v5.1:1148067-1148999(-) | protein_length=310 | sequence_SO=chromosome | SO=protein_coding | is_pseudo=false	0.940734	0.87604	1.0668	0.961191	2.4713	0.00753742	0.961191	Tb927.4.4360:mRNA-p1	12	12	8	1	12	12	8	12	5	5	12	5	5	8	4	4	50.6	50.6	36.1	34.992	310	310	4.64		1	10			14			0	19.856	By MS/MS	By MS/MS	By MS/MS	0.88878	1.1172	9.7014
Tb927.10.3200:mRNA-p1	Tb927.10.3200:mRNA-p1	>Tb927.10.3200:mRNA-p1 | transcript=Tb927.10.3200:mRNA | gene=Tb927.10.3200 | organism=Trypanosoma_brucei_brucei_TREU927 | gene_product=U2 splicing auxiliary factor, putative | transcript_product=U2 splicing auxiliary factor, putative | location=Tb927_10_v5.1:829453-830196(+) | protein_length=247 | sequence_SO=chromosome | SO=protein_coding | is_pseudo=false	0.954745	0.921404	1.0077	0.961283	3.16594	0.00342025	0.961283	Tb927.10.3200:mRNA-p1	14	14	14	1	14	14	14	10	13	12	10	13	12	10	13	12	52.2	52.2	52.2	29.114	247	247	3.84	4	5	35			13	7		0	59.964	By MS/MS	By MS/MS	By MS/MS	0.87261	1.0443	12.598
Tb927.9.1520:mRNA-p1	Tb927.9.1520:mRNA-p1	>Tb927.9.1520:mRNA-p1 | transcript=Tb927.9.1520:mRNA | gene=Tb927.9.1520 | organism=Trypanosoma_brucei_brucei_TREU927 | gene_product=hypothetical protein, conserved | transcript_product=hypothetical protein, conserved | location=Tb927_09_v5.1:361377-361634(-) | protein_length=85 | sequence_SO=chromosome | SO=protein_coding | is_pseudo=false	1.03776	0.954198	0.8919	0.961288	2.71518	0.00523304	0.961288	Tb927.9.1520:mRNA-p1	5	5	5	1	5	5	5	5	5	5	5	5	5	5	5	5	72.9	72.9	72.9	9.7592	85	85	3.04	16						2	5	0	15.984	By MS/MS	By MS/MS	By MS/MS	0.86561	0.96361	8.3496
Tb927.9.15050:mRNA-p1	Tb927.9.15050:mRNA-p1	>Tb927.9.15050:mRNA-p1 | transcript=Tb927.9.15050:mRNA | gene=Tb927.9.15050 | organism=Trypanosoma_brucei_brucei_TREU927 | gene_product=nexin-dynein regulatory complex 4 | transcript_product=nexin-dynein regulatory complex 4 | location=Tb927_09_v5.1:2349174-2350559(+) | protein_length=461 | sequence_SO=chromosome | SO=protein_coding | is_pseudo=false	0.846812	1.20378	0.83334	0.961309	1.80826	0.0277813	0.961309	Tb927.9.15050:mRNA-p1	5	4	4	1	5	4	4	2	3	5	2	2	4	2	2	4	11.1	9.5	9.5	54.165	461	461	4.62			1	1	6				0	3.2613	By matching	By matching	By MS/MS	0.93654	0.83924	3.4499
Tb927.5.3820:mRNA-p1	Tb927.5.3820:mRNA-p1	>Tb927.5.3820:mRNA-p1 | transcript=Tb927.5.3820:mRNA | gene=Tb927.5.3820 | organism=Trypanosoma_brucei_brucei_TREU927 | gene_product=aspartate carbamoyltransferase, putative | transcript_product=aspartate carbamoyltransferase, putative | location=Tb927_05_v5.1:1248766-1249749(+) | protein_length=327 | sequence_SO=chromosome | SO=protein_coding | is_pseudo=false	0.98464	0.949848	0.9499	0.961463	3.8379	0.0023426	0.961463	Tb927.5.3820:mRNA-p1	20	20	20	1	20	20	20	18	14	14	18	14	14	18	14	14	79.8	79.8	79.8	35.91	327	327	3.55	12	8	34			22	1	1	0	97.838	By MS/MS	By MS/MS	By MS/MS	0.86624	1.0203	12.701
Tb927.2.5240:mRNA-p1	Tb927.2.5240:mRNA-p1	>Tb927.2.5240:mRNA-p1 | transcript=Tb927.2.5240:mRNA | gene=Tb927.2.5240 | organism=Trypanosoma_brucei_brucei_TREU927 | gene_product=pre-mRNA splicing factor 19 | transcript_product=pre-mRNA splicing factor 19 | location=Tb927_02_v5.1:921221-922750(+) | protein_length=509 | sequence_SO=chromosome | SO=protein_coding | is_pseudo=false	0.945448	0.966837	0.97235	0.961545	4.13788	0.00215366	0.961545	Tb927.2.5240:mRNA-p1	9	9	9	1	9	9	9	6	7	4	6	7	4	6	7	4	26.9	26.9	26.9	54.268	509	509	4.83			3	6	17	2	1	1	0	24.473	By MS/MS	By MS/MS	By MS/MS	0.90117	1.0466	10.312
Tb927.8.6110:mRNA-p1	Tb927.8.6110:mRNA-p1	>Tb927.8.6110:mRNA-p1 | transcript=Tb927.8.6110:mRNA | gene=Tb927.8.6110 | organism=Trypanosoma_brucei_brucei_TREU927 | gene_product=3-hydroxy-3-methylglutaryl-CoA synthase, putative | transcript_product=3-hydroxy-3-methylglutaryl-CoA synthase, putative | location=Tb927_08_v5.1:1785314-1786813(+) | protein_length=499 | sequence_SO=chromosome | SO=protein_coding | is_pseudo=false	0.993443	0.914244	0.97731	0.961666	3.20012	0.00332263	0.961666	Tb927.8.6110:mRNA-p1	32	32	32	1	32	32	32	25	21	27	25	21	27	25	21	27	63.1	63.1	63.1	54.669	499	499	3.91	26	22	29	19	96	2	3	6	0	196.43	By MS/MS	By MS/MS	By MS/MS	0.82589	1.0189	10.459
Tb927.11.16810:mRNA-p1	Tb927.11.16810:mRNA-p1	>Tb927.11.16810:mRNA-p1 | transcript=Tb927.11.16810:mRNA | gene=Tb927.11.16810 | organism=Trypanosoma_brucei_brucei_TREU927 | gene_product=dynein light intermediate chain D1bLIC, putative | transcript_product=dynein light intermediate chain D1bLIC, putative | location=Tb927_11_v5.1:4474449-4475705(-) | protein_length=418 | sequence_SO=chromosome | SO=protein_coding | is_pseudo=false	0.875733	0.989805	1.0195	0.961679	2.68407	0.00545629	0.961679	Tb927.11.16810:mRNA-p1	7	7	7	1	7	7	7	6	6	4	6	6	4	6	6	4	23.4	23.4	23.4	45.168	418	418	3.96	6	6	7	9	23	3	2		0	25.326	By MS/MS	By MS/MS	By MS/MS	1.0105	1.0749	14.036
Tb927.11.10560:mRNA-p1	Tb927.11.10560:mRNA-p1	>Tb927.11.10560:mRNA-p1 | transcript=Tb927.11.10560:mRNA | gene=Tb927.11.10560 | organism=Trypanosoma_brucei_brucei_TREU927 | gene_product=eukaryotic translation initiation factor 4 gamma 4 | transcript_product=eukaryotic translation initiation factor 4 gamma 4 | location=Tb927_11_v5.1:2812025-2814118(+) | protein_length=697 | sequence_SO=chromosome | SO=protein_coding | is_pseudo=false	1.00332	0.969086	0.91269	0.961699	3.12263	0.00351476	0.961699	Tb927.11.10560:mRNA-p1	22	22	22	1	22	22	22	19	17	17	19	17	17	19	17	17	33.6	33.6	33.6	79.7	697	697	3.33	3	5	53	14		8			0	36.288	By MS/MS	By MS/MS	By MS/MS	0.88654	0.99296	14.359
Tb927.4.470:mRNA-p1	Tb927.4.470:mRNA-p1	>Tb927.4.470:mRNA-p1 | transcript=Tb927.4.470:mRNA | gene=Tb927.4.470 | organism=Trypanosoma_brucei_brucei_TREU927 | gene_product=snoRNP protein GAR1, putative | transcript_product=snoRNP protein GAR1, putative | location=Tb927_04_v5.1:137456-138145(-) | protein_length=229 | sequence_SO=chromosome | SO=protein_coding | is_pseudo=false	1.00889	0.88098	0.99532	0.961729	2.75097	0.00500337	0.961729	Tb927.4.470:mRNA-p1	6	6	6	1	6	6	6	6	5	3	6	5	3	6	5	3	40.2	40.2	40.2	21.783	229	229	4.2	4	9	1			1	6	4	0	33.071	By MS/MS	By MS/MS	By MS/MS	0.93821	0.99495	16.366
Tb927.9.5150:mRNA-p1	Tb927.9.5150:mRNA-p1	>Tb927.9.5150:mRNA-p1 | transcript=Tb927.9.5150:mRNA | gene=Tb927.9.5150 | organism=Trypanosoma_brucei_brucei_TREU927 | gene_product=ribosomal protein S6, putative | transcript_product=ribosomal protein S6, putative | location=Tb927_09_v5.1:912912-913292(+) | protein_length=126 | sequence_SO=chromosome | SO=protein_coding | is_pseudo=false	0.9999	0.950841	0.93471	0.961817	3.38183	0.00288459	0.961817	Tb927.9.5150:mRNA-p1	8	8	8	1	8	8	8	7	6	6	7	6	6	7	6	6	61.1	61.1	61.1	13.572	126	126	3.71	18	1					1	11	0	119.18	By MS/MS	By MS/MS	By MS/MS	0.86166	0.99928	11.637
Tb927.8.7790:mRNA-p1	Tb927.8.7790:mRNA-p1	>Tb927.8.7790:mRNA-p1 | transcript=Tb927.8.7790:mRNA | gene=Tb927.8.7790 | organism=Trypanosoma_brucei_brucei_TREU927 | gene_product=zinc finger domain, LSD1 subclass, putative | transcript_product=zinc finger domain, LSD1 subclass, putative | location=Tb927_08_v5.1:2265937-2266302(+) | protein_length=121 | sequence_SO=chromosome | SO=protein_coding | is_pseudo=false	0.998203	0.907029	0.98066	0.961964	3.07471	0.0036123	0.961964	Tb927.8.7790:mRNA-p1	6	6	6	1	6	6	6	6	3	2	6	3	2	6	3	2	69.4	69.4	69.4	13.063	121	121	4.73	7							8	0	31.203	By MS/MS	By MS/MS	By MS/MS	0.95741	1.0228	14.063
Tb927.4.3060:mRNA-p1	Tb927.4.3060:mRNA-p1	>Tb927.4.3060:mRNA-p1 | transcript=Tb927.4.3060:mRNA | gene=Tb927.4.3060 | organism=Trypanosoma_brucei_brucei_TREU927 | gene_product=hypothetical protein, conserved | transcript_product=hypothetical protein, conserved | location=Tb927_04_v5.1:810076-810522(+) | protein_length=148 | sequence_SO=chromosome | SO=protein_coding | is_pseudo=false	0.997805	0.963206	0.92503	0.962013	3.32154	0.00305151	0.962013	Tb927.4.3060:mRNA-p1	11	11	11	1	11	11	11	9	9	7	9	9	7	9	9	7	40.5	40.5	40.5	17.732	148	148	3.8	12	17	2				10	8	0	17.009	By MS/MS	By MS/MS	By MS/MS	0.89767	0.96651	7.8237
Tb927.3.5430:mRNA-p1	Tb927.3.5430:mRNA-p1	>Tb927.3.5430:mRNA-p1 | transcript=Tb927.3.5430:mRNA | gene=Tb927.3.5430 | organism=Trypanosoma_brucei_brucei_TREU927 | gene_product=hypothetical protein, conserved | transcript_product=hypothetical protein, conserved | location=Tb927_03_v5.1:1519765-1520580(+) | protein_length=271 | sequence_SO=chromosome | SO=protein_coding | is_pseudo=false	0.973899	0.985999	0.92653	0.962143	3.44916	0.00279553	0.962143	Tb927.3.5430:mRNA-p1	6	6	6	1	6	6	6	5	4	3	5	4	3	5	4	3	27.7	27.7	27.7	31.212	271	271	3.79		9					5		0	22.093	By MS/MS	By MS/MS	By MS/MS	0.97431	1.0262	8.3153
Tb927.7.5660:mRNA-p1	Tb927.7.5660:mRNA-p1	>Tb927.7.5660:mRNA-p1 | transcript=Tb927.7.5660:mRNA | gene=Tb927.7.5660 | organism=Trypanosoma_brucei_brucei_TREU927 | gene_product=hypothetical protein, conserved | transcript_product=hypothetical protein, conserved | location=Tb927_07_v5.1:1530317-1532044(+) | protein_length=575 | sequence_SO=chromosome | SO=protein_coding | is_pseudo=false	0.985999	0.961908	0.93915	0.962352	3.70446	0.00243137	0.962352	Tb927.7.5660:mRNA-p1	11	11	11	1	11	11	11	11	3	5	11	3	5	11	3	5	26.1	26.1	26.1	65.139	575	575	4.55				11	10	1			0	31.023	By MS/MS	By MS/MS	By MS/MS	0.87055	1.0142	9.5459
Tb927.8.2820:mRNA-p1	Tb927.8.2820:mRNA-p1	>Tb927.8.2820:mRNA-p1 | transcript=Tb927.8.2820:mRNA | gene=Tb927.8.2820 | organism=Trypanosoma_brucei_brucei_TREU927 | gene_product=hypothetical protein, conserved | transcript_product=hypothetical protein, conserved | location=Tb927_08_v5.1:842913-846791(+) | protein_length=1292 | sequence_SO=chromosome | SO=protein_coding | is_pseudo=false	0.962001	0.92584	0.99977	0.962537	3.30863	0.00309747	0.962537	Tb927.8.2820:mRNA-p1	21	20	20	1	21	20	20	20	11	13	19	10	12	19	10	12	55	54.5	54.5	141.11	1292	1292	3.09	14	32	13	1	1	3	10	3	0	72.104	By MS/MS	By MS/MS	By MS/MS	0.98192	1.0672	6.7459
Tb927.2.5060:mRNA-p1	Tb927.2.5060:mRNA-p1	>Tb927.2.5060:mRNA-p1 | transcript=Tb927.2.5060:mRNA | gene=Tb927.2.5060 | organism=Trypanosoma_brucei_brucei_TREU927 | gene_product=GTP binding protein, putative | transcript_product=GTP binding protein, putative | location=Tb927_02_v5.1:895261-896445(-) | protein_length=394 | sequence_SO=chromosome | SO=protein_coding | is_pseudo=false	0.971062	0.977708	0.93898	0.962584	3.81176	0.00235621	0.962584	Tb927.2.5060:mRNA-p1	21	21	21	1	21	21	21	12	15	13	12	15	13	12	15	13	64.7	64.7	64.7	44.349	394	394	3.65	9	5	10	33	14	2	1		0	103.24	By MS/MS	By MS/MS	By MS/MS	0.90126	1.0262	13.292
Tb927.11.2190:mRNA-p1	Tb927.11.2190:mRNA-p1	>Tb927.11.2190:mRNA-p1 | transcript=Tb927.11.2190:mRNA | gene=Tb927.11.2190 | organism=Trypanosoma_brucei_brucei_TREU927 | gene_product=Domain of unknown function (DUF543), putative | transcript_product=Domain of unknown function (DUF543), putative | location=Tb927_11_v5.1:620154-620453(+) | protein_length=99 | sequence_SO=chromosome | SO=protein_coding | is_pseudo=false	1.01214	0.935891	0.93986	0.962629	3.17915	0.00338797	0.962629	Tb927.11.2190:mRNA-p1	5	5	5	1	5	5	5	4	5	5	4	5	5	4	5	5	30.3	30.3	30.3	11.175	99	99	2.94	13							5	0	8.774	By MS/MS	By MS/MS	By MS/MS	0.93396	1.0254	5.8415
Tb927.10.14780:mRNA-p1	Tb927.10.14780:mRNA-p1	>Tb927.10.14780:mRNA-p1 | transcript=Tb927.10.14780:mRNA | gene=Tb927.10.14780 | organism=Trypanosoma_brucei_brucei_TREU927 | gene_product=Canertinib-binding protein kinase 1 | transcript_product=Canertinib-binding protein kinase 1 | location=Tb927_10_v5.1:3604785-3605639(-) | protein_length=284 | sequence_SO=chromosome | SO=protein_coding | is_pseudo=false	1.00651	0.957304	0.92414	0.962652	3.2095	0.00332263	0.962652	Tb927.10.14780:mRNA-p1	19	19	19	1	19	19	19	16	14	13	16	14	13	16	14	13	65.8	65.8	65.8	31.375	284	284	3.61	12	7	40			21	5		0	131.56	By MS/MS	By MS/MS	By MS/MS	0.87098	1.0003	10.695
Tb927.11.5180:mRNA-p1	Tb927.11.5180:mRNA-p1	>Tb927.11.5180:mRNA-p1 | transcript=Tb927.11.5180:mRNA | gene=Tb927.11.5180 | organism=Trypanosoma_brucei_brucei_TREU927 | gene_product=hypothetical protein, conserved | transcript_product=hypothetical protein, conserved | location=Tb927_11_v5.1:1477270-1478022(+) | protein_length=250 | sequence_SO=chromosome | SO=protein_coding | is_pseudo=false	0.995818	1.04063	0.85198	0.962808	2.45907	0.00768512	0.962808	Tb927.11.5180:mRNA-p1	9	9	9	1	9	9	9	9	4	3	9	4	3	9	4	3	49.2	49.2	49.2	27.635	250	250	4.85	1	5	7			1	11	2	0	42.699	By MS/MS	By MS/MS	By MS/MS	0.91645	0.96866	13.283
Tb927.2.4130:mRNA-p1	Tb927.2.4130:mRNA-p1	>Tb927.2.4130:mRNA-p1 | transcript=Tb927.2.4130:mRNA | gene=Tb927.2.4130 | organism=Trypanosoma_brucei_brucei_TREU927 | gene_product=enoyl-CoA hydratase/Enoyl-CoA isomerase/3-hydroxyacyl-CoA dehydrogenase, putative | transcript_product=enoyl-CoA hydratase/Enoyl-CoA isomerase/3-hydroxyacyl-CoA dehydrogenase, putative | location=Tb927_02_v5.1:722501-724912(-) | protein_length=803 | sequence_SO=chro…	0.959693	0.88347	1.0454	0.962854	2.62869	0.00584996	0.962854	Tb927.2.4130:mRNA-p1	19	19	19	1	19	19	19	12	12	11	12	12	11	12	12	11	31.8	31.8	31.8	88.9	803	803	5.17			12	1		24	4		0	47.151	By MS/MS	By MS/MS	By MS/MS	0.98306	1.045	12.09
Tb927.2.100:mRNA-p1;Tb927.2.1344:pseudogenic_transcript-p1	Tb927.2.100:mRNA-p1	>Tb927.2.100:mRNA-p1 | transcript=Tb927.2.100:mRNA | gene=Tb927.2.100 | organism=Trypanosoma_brucei_brucei_TREU927 | gene_product=retrotransposon hot spot protein 1 (RHS1), putative | transcript_product=retrotransposon hot spot protein 1 (RHS1), putative | location=Tb927_02_v5.1:1683-4172(-) | protein_length=829 | sequence_SO=chromosome | SO=protein_coding | is_pseudo=false;>Tb927.2.1344:pseudoge…	1.00295	0.897666	0.98807	0.962895	2.93363	0.00410266	0.962895	Tb927.2.100:mRNA-p1;Tb927.2.1344:pseudogenic_transcript-p1	53;2	53;2	10;0	2	53	53	10	49	46	44	49	46	44	9	9	9	74.4	74.4	19.4	94.932	829	829;71	4.26	33	46	94	36	37	122	28	6	0	227.86	By MS/MS	By MS/MS	By MS/MS	0.92287	1.0493	10.02
Tb927.6.3050:mRNA-p1	Tb927.6.3050:mRNA-p1	>Tb927.6.3050:mRNA-p1 | transcript=Tb927.6.3050:mRNA | gene=Tb927.6.3050 | organism=Trypanosoma_brucei_brucei_TREU927 | gene_product=aldehyde dehydrogenase family, putative | transcript_product=aldehyde dehydrogenase family, putative | location=Tb927_06_v5.1:904935-906566(+) | protein_length=543 | sequence_SO=chromosome | SO=protein_coding | is_pseudo=false	0.940026	1.04182	0.90688	0.962908	2.7513	0.00500337	0.962908	Tb927.6.3050:mRNA-p1	14	14	14	1	14	14	14	12	10	13	12	10	13	12	10	13	35.5	35.5	35.5	59.689	543	543	4.59		2		19	30	3			0	77.515	By MS/MS	By MS/MS	By MS/MS	0.88281	0.95898	11.652
Tb927.11.4200:mRNA-p1	Tb927.11.4200:mRNA-p1	>Tb927.11.4200:mRNA-p1 | transcript=Tb927.11.4200:mRNA | gene=Tb927.11.4200 | organism=Trypanosoma_brucei_brucei_TREU927 | gene_product=mannose-specific lectin, putative | transcript_product=mannose-specific lectin, putative | location=Tb927_11_v5.1:1227821-1229458(-) | protein_length=545 | sequence_SO=chromosome | SO=protein_coding | is_pseudo=false	1.02838	0.840124	1.0204	0.962969	2.3926	0.00868141	0.962969	Tb927.11.4200:mRNA-p1	4	4	4	1	4	4	4	2	4	4	2	4	4	2	4	4	13.4	13.4	13.4	62.272	545	545	3.81	2	2	8		4	5			0	13.012	By MS/MS	By MS/MS	By MS/MS	0.90246	1.0263	3.2754
Tb927.11.1890:mRNA-p1	Tb927.11.1890:mRNA-p1	>Tb927.11.1890:mRNA-p1 | transcript=Tb927.11.1890:mRNA | gene=Tb927.11.1890 | organism=Trypanosoma_brucei_brucei_TREU927 | gene_product=Serine-threonine kinase receptor-associated protein, putative | transcript_product=Serine-threonine kinase receptor-associated protein, putative | location=Tb927_11_v5.1:554728-555708(-) | protein_length=326 | sequence_SO=chromosome | SO=protein_coding | is_pseud…	1.00094	0.983284	0.90541	0.963212	3.03292	0.00372876	0.963212	Tb927.11.1890:mRNA-p1	21	21	21	1	21	21	21	17	18	17	17	18	17	17	18	17	82.2	82.2	82.2	36.025	326	326	3.55	6	10	43	1		22			0	142.49	By MS/MS	By MS/MS	By MS/MS	0.8724	1.0099	17.682
Tb927.8.3750:mRNA-p1	Tb927.8.3750:mRNA-p1	>Tb927.8.3750:mRNA-p1 | transcript=Tb927.8.3750:mRNA | gene=Tb927.8.3750 | organism=Trypanosoma_brucei_brucei_TREU927 | gene_product=nucleolar protein 56 | transcript_product=nucleolar protein 56 | location=Tb927_08_v5.1:1120813-1122264(-) | protein_length=483 | sequence_SO=chromosome | SO=protein_coding | is_pseudo=false	0.960615	0.956846	0.9725	0.96332	4.62023	0.00186703	0.96332	Tb927.8.3750:mRNA-p1	25	25	24	1	25	25	24	22	23	20	22	23	20	21	22	19	64	64	64	54.358	483	483	4.06	12	16	25	33	84	3	2	2	0	133.58	By MS/MS	By MS/MS	By MS/MS	0.90409	1.0222	9.1489
Tb927.11.2300:mRNA-p1	Tb927.11.2300:mRNA-p1	>Tb927.11.2300:mRNA-p1 | transcript=Tb927.11.2300:mRNA | gene=Tb927.11.2300 | organism=Trypanosoma_brucei_brucei_TREU927 | gene_product=eukaryotic peptide chain release factor subunit 1, putative | transcript_product=eukaryotic peptide chain release factor subunit 1, putative | location=Tb927_11_v5.1:656382-657740(+) | protein_length=452 | sequence_SO=chromosome | SO=protein_coding | is_pseudo=fa…	0.912076	0.948317	1.0296	0.963331	2.88656	0.00427543	0.963331	Tb927.11.2300:mRNA-p1	18	18	18	1	18	18	18	12	17	15	12	17	15	12	17	15	50.2	50.2	50.2	50.976	452	452	3.71	14	11	11	15	45	1			0	54.616	By MS/MS	By MS/MS	By MS/MS	0.89926	1.0296	9.6989
Tb927.3.2230:mRNA-p1	Tb927.3.2230:mRNA-p1	>Tb927.3.2230:mRNA-p1 | transcript=Tb927.3.2230:mRNA | gene=Tb927.3.2230 | organism=Trypanosoma_brucei_brucei_TREU927 | gene_product=succinyl-CoA synthetase alpha subunit, putative | transcript_product=succinyl-CoA synthetase alpha subunit, putative | location=Tb927_03_v5.1:580931-581836(-) | protein_length=301 | sequence_SO=chromosome | SO=protein_coding | is_pseudo=false	1.04784	0.880747	0.96157	0.963387	2.60232	0.00609474	0.963387	Tb927.3.2230:mRNA-p1	18	18	18	1	18	18	18	17	13	15	17	13	15	17	13	15	63.8	63.8	63.8	31.464	301	301	3.64	32	31	52			33	19	6	0	85.941	By MS/MS	By MS/MS	By MS/MS	0.75153	0.97909	7.9934
Tb927.8.1570:mRNA-p1	Tb927.8.1570:mRNA-p1	>Tb927.8.1570:mRNA-p1 | transcript=Tb927.8.1570:mRNA | gene=Tb927.8.1570 | organism=Trypanosoma_brucei_brucei_TREU927 | gene_product=Uncharacterised protein family (UPF0172), putative | transcript_product=Uncharacterised protein family (UPF0172), putative | location=Tb927_08_v5.1:511166-511984(+) | protein_length=272 | sequence_SO=chromosome | SO=protein_coding | is_pseudo=false	0.94509	1.00197	0.94321	0.963425	3.39758	0.00286484	0.963425	Tb927.8.1570:mRNA-p1	11	11	11	1	11	11	11	10	9	7	10	9	7	10	9	7	54	54	54	28.825	272	272	3.8	11	12	3			9	7	3	0	71.215	By MS/MS	By MS/MS	By MS/MS	0.887	1.0213	78.252
Tb927.1.2750:mRNA-p1	Tb927.1.2750:mRNA-p1	>Tb927.1.2750:mRNA-p1 | transcript=Tb927.1.2750:mRNA | gene=Tb927.1.2750 | organism=Trypanosoma_brucei_brucei_TREU927 | gene_product=hypothetical protein, conserved | transcript_product=hypothetical protein, conserved | location=Tb927_01_v5.1:633365-633871(+) | protein_length=168 | sequence_SO=chromosome | SO=protein_coding | is_pseudo=false	0.989707	0.957763	0.94302	0.963497	3.6894	0.00245845	0.963497	Tb927.1.2750:mRNA-p1	9	9	9	1	9	9	9	8	7	7	8	7	7	8	7	7	62.5	62.5	62.5	18.698	168	168	3.97	6	16	1				10	5	0	71.333	By MS/MS	By MS/MS	By MS/MS	0.92029	1.0076	9.589
Tb927.10.15700:mRNA-p1	Tb927.10.15700:mRNA-p1	>Tb927.10.15700:mRNA-p1 | transcript=Tb927.10.15700:mRNA | gene=Tb927.10.15700 | organism=Trypanosoma_brucei_brucei_TREU927 | gene_product=hypothetical protein, conserved | transcript_product=hypothetical protein, conserved | location=Tb927_10_v5.1:3854999-3865357(+) | protein_length=3452 | sequence_SO=chromosome | SO=protein_coding | is_pseudo=false	1.05325	0.902527	0.93474	0.963507	2.64695	0.00572393	0.963506	Tb927.10.15700:mRNA-p1	3	3	3	1	3	3	3	2	2	2	2	2	2	2	2	2	21.3	21.3	21.3	377.23	3452	3452	4.75	1	2	1				2	2	0	3.7466	By MS/MS	By MS/MS	By MS/MS	0.88374	1.013	6.1422
Tb927.10.450:mRNA-p1	Tb927.10.450:mRNA-p1	>Tb927.10.450:mRNA-p1 | transcript=Tb927.10.450:mRNA | gene=Tb927.10.450 | organism=Trypanosoma_brucei_brucei_TREU927 | gene_product=Component of motile flagella 62 | transcript_product=Component of motile flagella 62 | location=Tb927_10_v5.1:116687-118612(+) | protein_length=641 | sequence_SO=chromosome | SO=protein_coding | is_pseudo=false	0.972006	0.973141	0.94569	0.963613	4.06254	0.00215878	0.963612	Tb927.10.450:mRNA-p1	49	49	49	1	49	49	49	24	37	46	24	37	46	24	37	46	71.5	71.5	71.5	71.879	641	641	5.78	41	27	3				46	113	0	323.31	By MS/MS	By MS/MS	By MS/MS	0.86792	1.0091	12.846
Tb927.11.12210:mRNA-p1	Tb927.11.12210:mRNA-p1	>Tb927.11.12210:mRNA-p1 | transcript=Tb927.11.12210:mRNA | gene=Tb927.11.12210 | organism=Trypanosoma_brucei_brucei_TREU927 | gene_product=Domain of unknown function (DUF4586), putative | transcript_product=Domain of unknown function (DUF4586), putative | location=Tb927_11_v5.1:3264668-3265543(+) | protein_length=291 | sequence_SO=chromosome | SO=protein_coding | is_pseudo=false	0.981065	1.00929	0.90055	0.963634	2.94275	0.00408572	0.963634	Tb927.11.12210:mRNA-p1	13	13	13	1	13	13	13	11	6	4	11	6	4	11	6	4	50.9	50.9	50.9	32.43	291	291	4.35	5	1	10			10	2	3	0	27.396	By MS/MS	By MS/MS	By MS/MS	0.8308	1.0021	14.309
Tb927.9.1960:mRNA-p1	Tb927.9.1960:mRNA-p1	>Tb927.9.1960:mRNA-p1 | transcript=Tb927.9.1960:mRNA | gene=Tb927.9.1960 | organism=Trypanosoma_brucei_brucei_TREU927 | gene_product=nitrilase, putative | transcript_product=nitrilase, putative | location=Tb927_09_v5.1:438953-439774(-) | protein_length=273 | sequence_SO=chromosome | SO=protein_coding | is_pseudo=false	1.00517	0.921659	0.96552	0.964115	3.20403	0.00332263	0.964115	Tb927.9.1960:mRNA-p1	11	11	11	1	11	11	11	11	7	5	11	7	5	11	7	5	46.5	46.5	46.5	30.298	273	273	3.64	9	1	12			14			0	31.149	By MS/MS	By MS/MS	By MS/MS	0.84332	1.0112	11.938
Tb927.7.4000:mRNA-p1	Tb927.7.4000:mRNA-p1	>Tb927.7.4000:mRNA-p1 | transcript=Tb927.7.4000:mRNA | gene=Tb927.7.4000 | organism=Trypanosoma_brucei_brucei_TREU927 | gene_product=glutathione synthetase, putative | transcript_product=glutathione synthetase, putative | location=Tb927_07_v5.1:1057299-1058966(+) | protein_length=555 | sequence_SO=chromosome | SO=protein_coding | is_pseudo=false	0.996314	0.778513	1.1179	0.964242	1.98152	0.019166	0.964242	Tb927.7.4000:mRNA-p1	4	4	4	1	4	4	4	4	3	2	4	3	2	4	3	2	15.3	15.3	15.3	61.304	555	555	4.8				4	5		1		0	6.1442	By MS/MS	By matching	By matching	1.0166	1.1246	19.866
Tb927.2.4230:mRNA-p1;Tb11.v5.0827.1-p1;Tb927.11.4040:mRNA-p1	Tb927.2.4230:mRNA-p1;Tb11.v5.0827.1-p1	>Tb927.2.4230:mRNA-p1 | transcript=Tb927.2.4230:mRNA | gene=Tb927.2.4230 | organism=Trypanosoma_brucei_brucei_TREU927 | gene_product=NUP-1 protein, putative | transcript_product=NUP-1 protein, putative | location=Tb927_02_v5.1:743768-754711(-) | protein_length=3647 | sequence_SO=chromosome | SO=protein_coding | is_pseudo=false;>Tb927.11.4040:mRNA-p1 | transcript=Tb927.11.4040:mRNA | gene=Tb927.11…	1.00193	0.955384	0.9358	0.964372	3.38367	0.00287829	0.964372	Tb927.2.4230:mRNA-p1;Tb11.v5.0827.1-p1;Tb927.11.4040:mRNA-p1	35;18;1	35;18;1	35;18;1	3	35	35	35	29	25	21	29	25	21	29	25	21	56.5	56.5	56.5	406.9	3647	3647;676;276	4.62	46	36	16	16	14	22	34	53	0	323.31	By MS/MS	By MS/MS	By MS/MS	0.89666	0.98481	9.5796
Tb927.11.12800:mRNA-p1;Tb927.11.12790:mRNA-p1;Tb927.11.12780.1-p1;Tb927.11.12820:mRNA-p1;Tb927.11.12810:mRNA-p1;Tb11.v5.0288.1-p1	Tb927.11.12800:mRNA-p1;Tb927.11.12790:mRNA-p1;Tb927.11.12780.1-p1;Tb927.11.12820:mRNA-p1;Tb927.11.12810:mRNA-p1;Tb11.v5.0288.1-p1	>Tb927.11.12780.1-p1 | transcript=Tb927.11.12780.1 | gene=Tb927.11.12780 | organism=Trypanosoma_brucei_brucei_TREU927 | gene_product=ribonucleoside-diphosphate reductase small chain, putative | transcript_product=ribonucleoside-diphosphate reductase small chain, putative | location=Tb927_11_v5.1:3422491-3423504(-) | protein_length=337 | sequence_SO=chromosome | SO=protein_coding | is_pseudo=false…	0.990295	1.03553	0.8675	0.964441	2.56893	0.0064476	0.964441	Tb927.11.12800:mRNA-p1;Tb927.11.12790:mRNA-p1;Tb927.11.12780.1-p1;Tb927.11.12820:mRNA-p1;Tb927.11.12810:mRNA-p1;Tb11.v5.0288.1-p1	18;18;18;17;17;15	18;18;18;17;17;15	18;18;18;17;17;15	6	18	18	18	15	14	15	15	14	15	15	14	15	59.6	59.6	59.6	39.061	337	337;337;337;337;337;337	3.85	2	1	36	3	1	17			0	71.413	By MS/MS	By MS/MS	By MS/MS	0.83786	0.95581	13.059
Tb927.7.2700:mRNA-p1	Tb927.7.2700:mRNA-p1	>Tb927.7.2700:mRNA-p1 | transcript=Tb927.7.2700:mRNA | gene=Tb927.7.2700 | organism=Trypanosoma_brucei_brucei_TREU927 | gene_product=NADH-cytochrome b5 reductase, putative | transcript_product=NADH-cytochrome b5 reductase, putative | location=Tb927_07_v5.1:705594-706457(-) | protein_length=287 | sequence_SO=chromosome | SO=protein_coding | is_pseudo=false	1.04283	0.871688	0.9793	0.964606	2.57341	0.00640837	0.964606	Tb927.7.2700:mRNA-p1	12	12	12	1	12	12	12	11	8	8	11	8	8	11	8	8	59.2	59.2	59.2	31.856	287	287	4.64			23				16		0	52.166	By MS/MS	By MS/MS	By MS/MS	0.89325	0.99271	11.878
Tb11.v5.0196.1-p1;Tb927.10.6030:mRNA-p1	Tb11.v5.0196.1-p1;Tb927.10.6030:mRNA-p1	>Tb927.10.6030:mRNA-p1 | transcript=Tb927.10.6030:mRNA | gene=Tb927.10.6030 | organism=Trypanosoma_brucei_brucei_TREU927 | gene_product=proteasome subunit alpha type-1, putative | transcript_product=proteasome subunit alpha type-1, putative | location=Tb927_10_v5.1:1517904-1518704(-) | protein_length=266 | sequence_SO=chromosome | SO=protein_coding | is_pseudo=false;>Tb11.v5.0196.1-p1 | transcrip…	0.964972	0.946432	0.98258	0.964661	3.93174	0.00217285	0.964661	Tb11.v5.0196.1-p1;Tb927.10.6030:mRNA-p1	18;17	18;17	18;17	2	18	18	18	17	17	15	17	17	15	17	17	15	84.6	84.6	84.6	29.335	266	266;266	4	17	10	41			14	20	6	0	87.534	By MS/MS	By MS/MS	By MS/MS	0.91004	1.0216	7.7058
Tb927.5.1130:mRNA-p1	Tb927.5.1130:mRNA-p1	>Tb927.5.1130:mRNA-p1 | transcript=Tb927.5.1130:mRNA | gene=Tb927.5.1130 | organism=Trypanosoma_brucei_brucei_TREU927 | gene_product=hypothetical protein, conserved | transcript_product=hypothetical protein, conserved | location=Tb927_05_v5.1:441341-442279(+) | protein_length=312 | sequence_SO=chromosome | SO=protein_coding | is_pseudo=false	0.958497	0.970591	0.9653	0.964796	4.88066	0.00186703	0.964796	Tb927.5.1130:mRNA-p1	6	6	6	1	6	6	6	4	4	4	4	4	4	4	4	4	26.3	26.3	26.3	34.299	312	312	3.62	2	1	8			5			0	15.152	By MS/MS	By MS/MS	By MS/MS	0.89491	1.0062	7.9018
Tb927.6.1500:mRNA-p1	Tb927.6.1500:mRNA-p1	>Tb927.6.1500:mRNA-p1 | transcript=Tb927.6.1500:mRNA | gene=Tb927.6.1500 | organism=Trypanosoma_brucei_brucei_TREU927 | gene_product=alkyl-dihydroxyacetone phosphate synthase | transcript_product=alkyl-dihydroxyacetone phosphate synthase | location=Tb927_06_v5.1:525229-527070(-) | protein_length=613 | sequence_SO=chromosome | SO=protein_coding | is_pseudo=false	0.975515	0.985513	0.93409	0.965039	3.57517	0.00258744	0.965039	Tb927.6.1500:mRNA-p1	19	19	19	1	19	19	19	16	15	17	16	15	17	16	15	17	39.6	39.6	39.6	69.067	613	613	4.27	2	3	4	22	33				0	38.768	By MS/MS	By MS/MS	By MS/MS	0.89774	1.0195	14.027
Tb927.8.1840:mRNA-p1	Tb927.8.1840:mRNA-p1	>Tb927.8.1840:mRNA-p1 | transcript=Tb927.8.1840:mRNA | gene=Tb927.8.1840 | organism=Trypanosoma_brucei_brucei_TREU927 | gene_product=Sec7 domain containing protein, putative | transcript_product=Sec7 domain containing protein, putative | location=Tb927_08_v5.1:597457-603648(-) | protein_length=2063 | sequence_SO=chromosome | SO=protein_coding | is_pseudo=false	1.00283	1.01946	0.87301	0.9651	2.63958	0.00577105	0.9651	Tb927.8.1840:mRNA-p1	48	48	48	1	48	48	48	42	20	13	42	20	13	42	20	13	31.6	31.6	31.6	225.88	2063	2063	4.67	3	45	9	1	2	13	21	24	0	142.75	By MS/MS	By MS/MS	By MS/MS	0.91294	0.98135	17.961
Tb927.8.8030:mRNA-p1	Tb927.8.8030:mRNA-p1	>Tb927.8.8030:mRNA-p1 | transcript=Tb927.8.8030:mRNA | gene=Tb927.8.8030 | organism=Trypanosoma_brucei_brucei_TREU927 | gene_product=emp24/gp25L/p24 family/GOLD, putative | transcript_product=emp24/gp25L/p24 family/GOLD, putative | location=Tb927_08_v5.1:2380374-2380991(+) | protein_length=205 | sequence_SO=chromosome | SO=protein_coding | is_pseudo=false	0.934929	1.18521	0.77546	0.965201	1.82613	0.0267884	0.965201	Tb927.8.8030:mRNA-p1	2	2	2	1	2	2	2	2	2	2	2	2	2	2	2	2	19	19	19	23.067	205	205	4.5		4				1	2	1	0	12.428	By MS/MS	By MS/MS	By MS/MS	0.81057	0.89272	20.95
Tb927.4.1500:mRNA-p1	Tb927.4.1500:mRNA-p1	>Tb927.4.1500:mRNA-p1 | transcript=Tb927.4.1500:mRNA | gene=Tb927.4.1500 | organism=Trypanosoma_brucei_brucei_TREU927 | gene_product=RNA editing associated helicase 2 | transcript_product=RNA editing associated helicase 2 | location=Tb927_04_v5.1:381487-387990(-) | protein_length=2167 | sequence_SO=chromosome | SO=protein_coding | is_pseudo=false	0.972006	0.909918	1.0139	0.965275	3.00978	0.00383794	0.965275	Tb927.4.1500:mRNA-p1	16	16	16	1	16	16	16	8	12	11	8	12	11	8	12	11	10.2	10.2	10.2	241.82	2167	2167	6.37		10				1	21	19	0	47.482	By MS/MS	By MS/MS	By MS/MS	1.0031	1.052	14.58
Tb927.7.1090:mRNA-p1	Tb927.7.1090:mRNA-p1	>Tb927.7.1090:mRNA-p1 | transcript=Tb927.7.1090:mRNA | gene=Tb927.7.1090 | organism=Trypanosoma_brucei_brucei_TREU927 | gene_product=SNF2 family N-terminal domain/Ring finger domain containing protein, putative | transcript_product=SNF2 family N-terminal domain/Ring finger domain containing protein, putative | location=Tb927_07_v5.1:277535-282373(+) | protein_length=1612 | sequence_SO=chromosome …	0.961446	0.786473	1.1495	0.965806	1.93649	0.0211004	0.965806	Tb927.7.1090:mRNA-p1	25	25	25	1	25	25	25	17	17	13	17	17	13	17	17	13	20.7	20.7	20.7	179.08	1612	1612	5.11	1	17	1	1	1	4	30		0	92.942	By MS/MS	By MS/MS	By MS/MS	1.003	1.1666	12.339
Tb11.v5.0326.1-p1	Tb11.v5.0326.1-p1	>Tb11.v5.0326.1-p1 | transcript=Tb11.v5.0326.1 | gene=Tb11.v5.0326 | organism=Trypanosoma_brucei_brucei_TREU927 | gene_product=retrotransposon hot spot (RHS) protein, putative | transcript_product=retrotransposon hot spot (RHS) protein, putative | location=Tb927_11_bin_v5.1:912792-913700(+) | protein_length=302 | sequence_SO=contig | SO=protein_coding | is_pseudo=false	1.08489	0.856091	0.95651	0.965831	2.33096	0.00973591	0.965831	Tb11.v5.0326.1-p1	10	4	4	1	10	4	4	8	8	9	3	2	3	3	2	3	43.4	19.9	19.9	34.883	302	302	4.09	2		3		2	4			0	7.6019	By MS/MS	By MS/MS	By MS/MS	0.83723	0.9579	7.1277
Tb927.8.6910:mRNA-p1	Tb927.8.6910:mRNA-p1	>Tb927.8.6910:mRNA-p1 | transcript=Tb927.8.6910:mRNA | gene=Tb927.8.6910 | organism=Trypanosoma_brucei_brucei_TREU927 | gene_product=cyclophilin, putative | transcript_product=cyclophilin, putative | location=Tb927_08_v5.1:1993116-1993703(-) | protein_length=195 | sequence_SO=chromosome | SO=protein_coding | is_pseudo=false	0.885975	0.802375	1.2092	0.96585	1.79325	0.0287284	0.96585	Tb927.8.6910:mRNA-p1	4	4	4	1	4	4	4	3	2	2	3	2	2	3	2	2	26.2	26.2	26.2	21.339	195	195	4.14		4					3		0	6.0791	By MS/MS	By MS/MS	By MS/MS	1.0102	1.1468	16.277
Tb927.11.11380:mRNA-p1	Tb927.11.11380:mRNA-p1	>Tb927.11.11380:mRNA-p1 | transcript=Tb927.11.11380:mRNA | gene=Tb927.11.11380 | organism=Trypanosoma_brucei_brucei_TREU927 | gene_product=hypothetical protein, conserved | transcript_product=hypothetical protein, conserved | location=Tb927_11_v5.1:3038643-3040295(+) | protein_length=550 | sequence_SO=chromosome | SO=protein_coding | is_pseudo=false	1.08927	0.89214	0.91639	0.965932	2.38691	0.00875182	0.965932	Tb927.11.11380:mRNA-p1	6	6	6	1	6	6	6	5	6	5	5	6	5	5	6	5	14.7	14.7	14.7	61.504	550	550	4.62		2	1	6	9	1	1	1	0	13.179	By MS/MS	By MS/MS	By MS/MS	0.92121	0.95868	15.573
Tb927.2.4710:mRNA-p1	Tb927.2.4710:mRNA-p1	>Tb927.2.4710:mRNA-p1 | transcript=Tb927.2.4710:mRNA | gene=Tb927.2.4710 | organism=Trypanosoma_brucei_brucei_TREU927 | gene_product=RNA-binding protein, putative | transcript_product=RNA-binding protein, putative | location=Tb927_02_v5.1:834116-835441(-) | protein_length=441 | sequence_SO=chromosome | SO=protein_coding | is_pseudo=false	0.986582	0.907029	1.0043	0.965971	3.01889	0.00378742	0.965971	Tb927.2.4710:mRNA-p1	16	16	16	1	16	16	16	13	14	12	13	14	12	13	14	12	40.1	40.1	40.1	49.983	441	441	4.08	16	11	15	35	35	8	8	5	0	97.996	By MS/MS	By MS/MS	By MS/MS	0.89256	1.0458	6.8965
Tb927.1.540:mRNA-p1	Tb927.1.540:mRNA-p1	>Tb927.1.540:mRNA-p1 | transcript=Tb927.1.540:mRNA | gene=Tb927.1.540 | organism=Trypanosoma_brucei_brucei_TREU927 | gene_product=DNA-directed RNA polymerase III, putative | transcript_product=DNA-directed RNA polymerase III, putative | location=Tb927_01_v5.1:204418-207807(-) | protein_length=1129 | sequence_SO=chromosome | SO=protein_coding | is_pseudo=false	1.05512	1.04258	0.80058	0.966093	2.13836	0.0139129	0.966093	Tb927.1.540:mRNA-p1	6	6	6	1	6	6	6	3	3	3	3	3	3	3	3	3	6.9	6.9	6.9	126.58	1129	1129	5.33		3					6		0	3.5592	By MS/MS	By MS/MS	By MS/MS	0.8711	0.94776	23.113
Tb927.8.2210:mRNA-p1	Tb927.8.2210:mRNA-p1	>Tb927.8.2210:mRNA-p1 | transcript=Tb927.8.2210:mRNA | gene=Tb927.8.2210 | organism=Trypanosoma_brucei_brucei_TREU927 | gene_product=pteridine reductase 1 | transcript_product=pteridine reductase 1 | location=Tb927_08_v5.1:677937-678743(+) | protein_length=268 | sequence_SO=chromosome | SO=protein_coding | is_pseudo=false	1.00212	0.934667	0.96199	0.96626	3.38638	0.00287805	0.96626	Tb927.8.2210:mRNA-p1	8	8	8	1	8	8	8	5	6	6	5	6	6	5	6	6	57.8	57.8	57.8	28.47	268	268	4	3	2	18			1	7	2	0	41.066	By MS/MS	By MS/MS	By MS/MS	0.88307	1.0215	7.3666
Tb927.3.910:mRNA-p1	Tb927.3.910:mRNA-p1	>Tb927.3.910:mRNA-p1 | transcript=Tb927.3.910:mRNA | gene=Tb927.3.910 | organism=Trypanosoma_brucei_brucei_TREU927 | gene_product=tubulin gamma chain | transcript_product=tubulin gamma chain | location=Tb927_03_v5.1:211340-212683(+) | protein_length=447 | sequence_SO=chromosome | SO=protein_coding | is_pseudo=false	0.954198	1.01748	0.92719	0.96629	3.11585	0.00351476	0.96629	Tb927.3.910:mRNA-p1	8	8	8	1	8	8	8	5	5	4	5	5	4	5	5	4	24.6	24.6	24.6	50.119	447	447	4.04	3	5	2	8	3	1	3	2	0	17.396	By MS/MS	By MS/MS	By MS/MS	0.85445	1.0236	22.672
Tb927.10.6440:mRNA-p1	Tb927.10.6440:mRNA-p1	>Tb927.10.6440:mRNA-p1 | transcript=Tb927.10.6440:mRNA | gene=Tb927.10.6440 | organism=Trypanosoma_brucei_brucei_TREU927 | gene_product=phosphomannomutase | transcript_product=phosphomannomutase | location=Tb927_10_v5.1:1635920-1636657(+) | protein_length=245 | sequence_SO=chromosome | SO=protein_coding | is_pseudo=false	0.934842	0.943663	1.0205	0.966335	3.10157	0.003548	0.966335	Tb927.10.6440:mRNA-p1	10	10	10	1	10	10	10	10	6	6	10	6	6	10	6	6	53.9	53.9	53.9	27.884	245	245	4.39		10	6				11	1	0	27.913	By MS/MS	By MS/MS	By MS/MS	1.0225	1.0697	15.91
Tb927.6.3140:mRNA-p1	Tb927.6.3140:mRNA-p1	>Tb927.6.3140:mRNA-p1 | transcript=Tb927.6.3140:mRNA | gene=Tb927.6.3140 | organism=Trypanosoma_brucei_brucei_TREU927 | gene_product=Ubiquitin family, putative | transcript_product=Ubiquitin family, putative | location=Tb927_06_v5.1:925945-926232(+) | protein_length=95 | sequence_SO=chromosome | SO=protein_coding | is_pseudo=false	0.947239	1.08226	0.86957	0.966357	2.38623	0.00875995	0.966357	Tb927.6.3140:mRNA-p1	5	5	5	1	5	5	5	4	4	3	4	4	3	4	4	3	72.6	72.6	72.6	10.622	95	95	3.69	8							5	0	37.328	By MS/MS	By MS/MS	By MS/MS	0.91358	0.9918	5.086
Tb927.11.9730:mRNA-p1;Tb927.10.12680:mRNA-p1	Tb927.11.9730:mRNA-p1;Tb927.10.12680:mRNA-p1	>Tb927.10.12680:mRNA-p1 | transcript=Tb927.10.12680:mRNA | gene=Tb927.10.12680 | organism=Trypanosoma_brucei_brucei_TREU927 | gene_product=60S ribosomal protein L34, putative | transcript_product=60S ribosomal protein L34, putative | location=Tb927_10_v5.1:3080353-3080865(-) | protein_length=170 | sequence_SO=chromosome | SO=protein_coding | is_pseudo=false;>Tb927.11.9730:mRNA-p1 | transcript=Tb9…	0.986096	0.96432	0.94897	0.966462	3.90596	0.00220918	0.966462	Tb927.11.9730:mRNA-p1;Tb927.10.12680:mRNA-p1	8;8	8;8	8;8	2	8	8	8	6	7	6	6	7	6	6	7	6	27.6	27.6	27.6	19.336	170	170;170	4.89	13	20	13	7	7	14	23	24	0	29.085	By MS/MS	By MS/MS	By MS/MS	0.92966	1.0111	8.9716
Tb927.10.5670:mRNA-p1	Tb927.10.5670:mRNA-p1	>Tb927.10.5670:mRNA-p1 | transcript=Tb927.10.5670:mRNA | gene=Tb927.10.5670 | organism=Trypanosoma_brucei_brucei_TREU927 | gene_product=N-acetyltransferase subunit Nat1, putative | transcript_product=N-acetyltransferase subunit Nat1, putative | location=Tb927_10_v5.1:1413412-1415547(+) | protein_length=711 | sequence_SO=chromosome | SO=protein_coding | is_pseudo=false	1.03712	0.974754	0.88754	0.966471	2.69715	0.00534835	0.966471	Tb927.10.5670:mRNA-p1	14	14	14	1	14	14	14	9	11	9	9	11	9	9	11	9	21.8	21.8	21.8	82.189	711	711	4.46	1	5	9	4	3	19			0	18.125	By MS/MS	By MS/MS	By MS/MS	0.85999	0.91359	12.046
Tb927.10.8540:mRNA-p1	Tb927.10.8540:mRNA-p1	>Tb927.10.8540:mRNA-p1 | transcript=Tb927.10.8540:mRNA | gene=Tb927.10.8540 | organism=Trypanosoma_brucei_brucei_TREU927 | gene_product=chaperone protein DnaJ, putative | transcript_product=chaperone protein DnaJ, putative | location=Tb927_10_v5.1:2118253-2119263(+) | protein_length=336 | sequence_SO=chromosome | SO=protein_coding | is_pseudo=false	1.03864	1.04793	0.8129	0.96649	2.20329	0.0122287	0.96649	Tb927.10.8540:mRNA-p1	17	17	17	1	17	17	17	13	9	7	13	9	7	13	9	7	61.3	61.3	61.3	36.435	336	336	3.92	4	11	11	4		14	3	1	0	48.534	By MS/MS	By MS/MS	By MS/MS	0.78497	0.92031	31.239
Tb927.8.900:mRNA-p1	Tb927.8.900:mRNA-p1	>Tb927.8.900:mRNA-p1 | transcript=Tb927.8.900:mRNA | gene=Tb927.8.900 | organism=Trypanosoma_brucei_brucei_TREU927 | gene_product=splicing factor TSR1 | transcript_product=splicing factor TSR1 | location=Tb927_08_v5.1:270276-271262(-) | protein_length=328 | sequence_SO=chromosome | SO=protein_coding | is_pseudo=false	0.994036	0.960707	0.94654	0.967094	3.674	0.00248839	0.967094	Tb927.8.900:mRNA-p1	8	8	8	1	8	8	8	6	6	7	6	6	7	6	6	7	25.6	25.6	25.6	37.469	328	328	4.1	3		3	16	5	1		2	0	26.913	By MS/MS	By MS/MS	By MS/MS	0.89998	1.0166	12.902
Tb927.3.4790:mRNA-p1;Tb927.3.4750:mRNA-p1	Tb927.3.4790:mRNA-p1;Tb927.3.4750:mRNA-p1	>Tb927.3.4750:mRNA-p1 | transcript=Tb927.3.4750:mRNA | gene=Tb927.3.4750 | organism=Trypanosoma_brucei_brucei_TREU927 | gene_product=Aminopeptidase M1, putative | transcript_product=Aminopeptidase M1, putative | location=Tb927_03_v5.1:1339741-1342356(-) | protein_length=871 | sequence_SO=chromosome | SO=protein_coding | is_pseudo=false;>Tb927.3.4790:mRNA-p1 | transcript=Tb927.3.4790:mRNA | gene=T…	0.981065	0.953016	0.9673	0.967127	4.15431	0.00215366	0.967127	Tb927.3.4790:mRNA-p1;Tb927.3.4750:mRNA-p1	36;36	36;36	36;36	2	36	36	36	33	27	26	33	27	26	33	27	26	49.5	49.5	49.5	97.251	871	871;871	4	26	19	58	29	13	58	11	3	0	141.74	By MS/MS	By MS/MS	By MS/MS	0.89872	0.99699	9.2941
Tb927.9.3000:mRNA-p1	Tb927.9.3000:mRNA-p1	>Tb927.9.3000:mRNA-p1 | transcript=Tb927.9.3000:mRNA | gene=Tb927.9.3000 | organism=Trypanosoma_brucei_brucei_TREU927 | gene_product=cytidine deaminase | transcript_product=cytidine deaminase | location=Tb927_09_v5.1:670740-671288(-) | protein_length=182 | sequence_SO=chromosome | SO=protein_coding | is_pseudo=false	0.888178	0.869112	1.1443	0.967197	2.0804	0.0156179	0.967197	Tb927.9.3000:mRNA-p1	5	5	5	1	5	5	5	4	4	4	4	4	4	4	4	4	41.8	41.8	41.8	19.171	182	182	3.67		8					4		0	14.535	By MS/MS	By MS/MS	By MS/MS	1.0769	1.1259	38.007
Tb927.6.2880:mRNA-p1	Tb927.6.2880:mRNA-p1	>Tb927.6.2880:mRNA-p1 | transcript=Tb927.6.2880:mRNA | gene=Tb927.6.2880 | organism=Trypanosoma_brucei_brucei_TREU927 | gene_product=kinesin, putative | transcript_product=kinesin, putative | location=Tb927_06_v5.1:863803-867060(+) | protein_length=1085 | sequence_SO=chromosome | SO=protein_coding | is_pseudo=false	0.976753	0.963577	0.96128	0.967203	4.60482	0.00186703	0.967203	Tb927.6.2880:mRNA-p1	10	10	10	1	10	10	10	10	3	2	10	3	2	10	3	2	12	12	12	122.12	1085	1085	3.95		8	4		4	1	3	1	0	41.445	By MS/MS	By MS/MS	By MS/MS	0.9088	1.014	9.6682
Tb927.11.6160:mRNA-p1	Tb927.11.6160:mRNA-p1	>Tb927.11.6160:mRNA-p1 | transcript=Tb927.11.6160:mRNA | gene=Tb927.11.6160 | organism=Trypanosoma_brucei_brucei_TREU927 | gene_product=eukaryotic release factor 3, putative | transcript_product=eukaryotic release factor 3, putative | location=Tb927_11_v5.1:1734600-1736696(-) | protein_length=698 | sequence_SO=chromosome | SO=protein_coding | is_pseudo=false	0.92816	0.952562	1.0212	0.967308	3.08196	0.00358626	0.967308	Tb927.11.6160:mRNA-p1	16	16	16	1	16	16	16	13	11	10	13	11	10	13	11	10	27.7	27.7	27.7	76.914	698	698	4.09	5	6	20	15	13	19	1		0	26.23	By MS/MS	By MS/MS	By MS/MS	1.0004	1.0308	12.107
Tb927.4.1930:mRNA-p1	Tb927.4.1930:mRNA-p1	>Tb927.4.1930:mRNA-p1 | transcript=Tb927.4.1930:mRNA | gene=Tb927.4.1930 | organism=Trypanosoma_brucei_brucei_TREU927 | gene_product=eukaryotic translation initiation factor 3 subunit g | transcript_product=eukaryotic translation initiation factor 3 subunit g | location=Tb927_04_v5.1:490448-491266(-) | protein_length=272 | sequence_SO=chromosome | SO=protein_coding | is_pseudo=false	1.01633	0.964599	0.92101	0.967314	3.0914	0.00357265	0.967314	Tb927.4.1930:mRNA-p1	11	11	11	1	11	11	11	9	6	7	9	6	7	9	6	7	44.5	44.5	44.5	31.293	272	272	3.49	6	6	14			9	1	1	0	67.637	By MS/MS	By MS/MS	By MS/MS	0.82151	0.97817	12.689
Tb11.v5.0154.1-p1	Tb11.v5.0154.1-p1	>Tb11.v5.0154.1-p1 | transcript=Tb11.v5.0154.1 | gene=Tb11.v5.0154 | organism=Trypanosoma_brucei_brucei_TREU927 | gene_product=WD domain, G-beta repeat, putative | transcript_product=WD domain, G-beta repeat, putative | location=Tb927_11_bin_v5.1:161952-164048(-) | protein_length=698 | sequence_SO=contig | SO=protein_coding | is_pseudo=false	0.989609	0.983478	0.92912	0.967402	3.40384	0.0028529	0.967402	Tb11.v5.0154.1-p1	28	28	2	1	28	28	2	25	24	21	25	24	21	2	1	1	51	51	4.2	77.689	698	698	3.73	22	21	53	15	10	49	2		0	160.76	By MS/MS	By MS/MS	By MS/MS	0.91199	0.96731	11.627
Tb927.10.15850:mRNA-p1;Tb11.v5.0427.1-p1;REV__Tb927.10.9140:mRNA-p1	Tb927.10.15850:mRNA-p1;Tb11.v5.0427.1-p1	>Tb927.10.15850:mRNA-p1 | transcript=Tb927.10.15850:mRNA | gene=Tb927.10.15850 | organism=Trypanosoma_brucei_brucei_TREU927 | gene_product=Peroxisome biogenesis factor 12 | transcript_product=Peroxisome biogenesis factor 12 | location=Tb927_10_v5.1:3912283-3913470(+) | protein_length=395 | sequence_SO=chromosome | SO=protein_coding | is_pseudo=false;>Tb11.v5.0427.1-p1 | transcript=Tb11.v5.0427.1 …	0.955566	0.947329	0.99939	0.967428	3.55471	0.00262428	0.967428	Tb927.10.15850:mRNA-p1;Tb11.v5.0427.1-p1;REV__Tb927.10.9140:mRNA-p1	9;9;1	9;9;1	9;9;1	3	9	9	9	6	6	4	6	6	4	6	6	4	26.3	26.3	26.3	43.172	395	395;395;644	3.62	4	1	2	13	6				0	48.612	By MS/MS	By MS/MS	By MS/MS	0.89379	1.049	13.842
Tb927.10.6640:mRNA-p1	Tb927.10.6640:mRNA-p1	>Tb927.10.6640:mRNA-p1 | transcript=Tb927.10.6640:mRNA | gene=Tb927.10.6640 | organism=Trypanosoma_brucei_brucei_TREU927 | gene_product=transmembrane emp24 domain-containing protein | transcript_product=transmembrane emp24 domain-containing protein | location=Tb927_10_v5.1:1681023-1681784(+) | protein_length=253 | sequence_SO=chromosome | SO=protein_coding | is_pseudo=false	0.943574	0.891822	1.0669	0.967432	2.54229	0.00675102	0.967432	Tb927.10.6640:mRNA-p1	10	10	10	1	10	10	10	9	6	7	9	6	7	9	6	7	51.8	51.8	51.8	28.188	253	253	3.75	12	19	5			1	13	6	0	67.954	By MS/MS	By MS/MS	By MS/MS	0.992	1.0902	8.4614
Tb927.11.9880:mRNA-p1	Tb927.11.9880:mRNA-p1	>Tb927.11.9880:mRNA-p1 | transcript=Tb927.11.9880:mRNA | gene=Tb927.11.9880 | organism=Trypanosoma_brucei_brucei_TREU927 | gene_product=Protein of unknown function (DUF2009), putative | transcript_product=Protein of unknown function (DUF2009), putative | location=Tb927_11_v5.1:2666967-2668322(+) | protein_length=451 | sequence_SO=chromosome | SO=protein_coding | is_pseudo=false	0.985125	0.931272	0.98609	0.967496	3.4555	0.00279553	0.967496	Tb927.11.9880:mRNA-p1	13	13	13	1	13	13	13	9	7	10	9	7	10	9	7	10	38.1	38.1	38.1	51.909	451	451	4	1	2	2	21	9				0	25.789	By MS/MS	By MS/MS	By MS/MS	0.95733	1.0711	13.872
Tb927.8.7980:mRNA-p1;Tb927.4.4380:mRNA-p1	Tb927.8.7980:mRNA-p1;Tb927.4.4380:mRNA-p1	>Tb927.4.4380:mRNA-p1 | transcript=Tb927.4.4380:mRNA | gene=Tb927.4.4380 | organism=Trypanosoma_brucei_brucei_TREU927 | gene_product=Pyrophosphate-energized vacuolar membrane proton pump 1 | transcript_product=Pyrophosphate-energized vacuolar membrane proton pump 1 | location=Tb927_04_v5.1:1155027-1157507(-) | protein_length=826 | sequence_SO=chromosome | SO=protein_coding | is_pseudo=false;>Tb92…	1.02309	0.861104	1.0183	0.967498	2.52119	0.0069913	0.967498	Tb927.8.7980:mRNA-p1;Tb927.4.4380:mRNA-p1	23;23	23;23	23;23	2	23	23	23	22	20	20	22	20	20	22	20	20	33.7	33.7	33.7	86.003	826	826;826	3.57	37	36	35	37	56	16	8	2	0	132.34	By MS/MS	By MS/MS	By MS/MS	0.88504	1.0453	17.48
Tb927.10.1420:mRNA-p1;Tb11.v5.0783.1-p1	Tb927.10.1420:mRNA-p1;Tb11.v5.0783.1-p1	>Tb927.10.1420:mRNA-p1 | transcript=Tb927.10.1420:mRNA | gene=Tb927.10.1420 | organism=Trypanosoma_brucei_brucei_TREU927 | gene_product=metallo-peptidase, Clan MG, Family M24 | transcript_product=metallo-peptidase, Clan MG, Family M24 | location=Tb927_10_v5.1:371916-373307(-) | protein_length=463 | sequence_SO=chromosome | SO=protein_coding | is_pseudo=false;>Tb11.v5.0783.1-p1 | transcript=Tb11.v…	0.956206	0.965344	0.98096	0.967503	4.25342	0.00215366	0.967503	Tb927.10.1420:mRNA-p1;Tb11.v5.0783.1-p1	7;5	7;5	7;5	2	7	7	7	4	6	5	4	6	5	4	6	5	24.6	24.6	24.6	51.382	463	463;171	4.48	2			7	17	1			0	10.562	By MS/MS	By MS/MS	By MS/MS	0.89917	1.0458	15.315
Tb927.10.1250:mRNA-p1	Tb927.10.1250:mRNA-p1	>Tb927.10.1250:mRNA-p1 | transcript=Tb927.10.1250:mRNA | gene=Tb927.10.1250 | organism=Trypanosoma_brucei_brucei_TREU927 | gene_product=Aminoacyl-tRNA editing domain containing protein, putative | transcript_product=Aminoacyl-tRNA editing domain containing protein, putative | location=Tb927_10_v5.1:336118-336903(-) | protein_length=261 | sequence_SO=chromosome | SO=protein_coding | is_pseudo=false	0.958681	0.95048	0.9935	0.967554	3.73115	0.00235621	0.967554	Tb927.10.1250:mRNA-p1	8	8	8	1	8	8	8	6	4	5	6	4	5	6	4	5	44.4	44.4	44.4	29.381	261	261	4.4		4	10			5	6		0	41.046	By MS/MS	By MS/MS	By MS/MS	0.91372	1.0226	18.766
Tb927.11.14090:mRNA-p1	Tb927.11.14090:mRNA-p1	>Tb927.11.14090:mRNA-p1 | transcript=Tb927.11.14090:mRNA | gene=Tb927.11.14090 | organism=Trypanosoma_brucei_brucei_TREU927 | gene_product=Double RNA binding domain protein 18 | transcript_product=Double RNA binding domain protein 18 | location=Tb927_11_v5.1:3731214-3732656(+) | protein_length=480 | sequence_SO=chromosome | SO=protein_coding | is_pseudo=false	0.988338	0.921234	0.99326	0.967611	3.23962	0.00328367	0.967611	Tb927.11.14090:mRNA-p1	14	14	14	1	14	14	14	8	12	13	8	12	13	8	12	13	37.3	37.3	37.3	51.674	480	480	3.78	15	14	21	14	17	8	9	3	0	43.698	By MS/MS	By MS/MS	By MS/MS	0.87796	1.018	11.038
Tb927.10.2240:mRNA-p1	Tb927.10.2240:mRNA-p1	>Tb927.10.2240:mRNA-p1 | transcript=Tb927.10.2240:mRNA | gene=Tb927.10.2240 | organism=Trypanosoma_brucei_brucei_TREU927 | gene_product=RNA binding protein | transcript_product=RNA binding protein | location=Tb927_10_v5.1:578334-580100(+) | protein_length=588 | sequence_SO=chromosome | SO=protein_coding | is_pseudo=false	0.96581	0.995223	0.94207	0.967701	3.59813	0.00258744	0.967701	Tb927.10.2240:mRNA-p1	22	22	22	1	22	22	22	18	18	19	18	18	19	18	18	19	44.7	44.7	44.7	66.352	588	588	3.78	21	38	33	23	24	30	13	2	0	157.95	By MS/MS	By MS/MS	By MS/MS	0.92418	0.98363	7.0689
Tb927.5.960:mRNA-p1	Tb927.5.960:mRNA-p1	>Tb927.5.960:mRNA-p1 | transcript=Tb927.5.960:mRNA | gene=Tb927.5.960 | organism=Trypanosoma_brucei_brucei_TREU927 | gene_product=atpase family aaa domain-containing protein 1 | transcript_product=atpase family aaa domain-containing protein 1 | location=Tb927_05_v5.1:380194-381201(+) | protein_length=335 | sequence_SO=chromosome | SO=protein_coding | is_pseudo=false	1.02779	0.948497	0.9269	0.967729	2.9987	0.00386858	0.967729	Tb927.5.960:mRNA-p1	9	9	9	1	9	9	9	8	4	3	8	4	3	8	4	3	34.9	34.9	34.9	37.159	335	335	4.38	1		7			8			0	20.808	By MS/MS	By MS/MS	By MS/MS	0.79203	0.99573	7.4623
Tb927.10.5050:mRNA-p1	Tb927.10.5050:mRNA-p1	>Tb927.10.5050:mRNA-p1 | transcript=Tb927.10.5050:mRNA | gene=Tb927.10.5050 | organism=Trypanosoma_brucei_brucei_TREU927 | gene_product=mitochondrial ATP synthase epsilon chain | transcript_product=mitochondrial ATP synthase epsilon chain | location=Tb927_10_v5.1:1249171-1249398(+) | protein_length=75 | sequence_SO=chromosome | SO=protein_coding | is_pseudo=false	1.05251	0.959693	0.89179	0.967998	2.63683	0.00579125	0.967997	Tb927.10.5050:mRNA-p1	3	3	3	1	3	3	3	2	3	3	2	3	3	2	3	3	37.3	37.3	37.3	8.6908	75	75	3.33	6							3	0	4.2731	By MS/MS	By MS/MS	By MS/MS	0.85276	0.995	6.8387
Tb927.11.9870:mRNA-p1	Tb927.11.9870:mRNA-p1	>Tb927.11.9870:mRNA-p1 | transcript=Tb927.11.9870:mRNA | gene=Tb927.11.9870 | organism=Trypanosoma_brucei_brucei_TREU927 | gene_product=hypothetical protein, conserved | transcript_product=hypothetical protein, conserved | location=Tb927_11_v5.1:2664546-2665748(+) | protein_length=400 | sequence_SO=chromosome | SO=protein_coding | is_pseudo=false	0.956297	0.990099	0.95799	0.968129	3.88948	0.00225912	0.968129	Tb927.11.9870:mRNA-p1	3	3	3	1	3	3	3	2	2	3	2	2	3	2	2	3	12.5	12.5	12.5	44.629	400	400	4	1	4		1	1		2	1	0	5.1208	By MS/MS	By MS/MS	By MS/MS	0.9167	0.96028	12.938
Tb927.4.220:pseudogenic_transcript-p1	Tb927.4.220:pseudogenic_transcript-p1	>Tb927.4.220:pseudogenic_transcript-p1 | transcript=Tb927.4.220:pseudogenic_transcript | gene=Tb927.4.220 | organism=Trypanosoma_brucei_brucei_TREU927 | gene_product=retrotransposon hot spot protein 2 (RHS2), interrupted, degenerate | transcript_product=retrotransposon hot spot protein 2 (RHS2), interrupted, degenerate | location=Tb927_04_v5.1:41068-42102(-) | protein_length=345 | sequence_SO=chr…	1.096	0.81011	0.99845	0.968186	2.12921	0.0141615	0.968186	Tb927.4.220:pseudogenic_transcript-p1	9	1	0	1	9	1	0	8	8	8	1	1	1	0	0	0	21.4	1.7	0	38.91	345	345	4.36		1	3	2	2	2	1		1	-2	By MS/MS	By MS/MS	By MS/MS	0.98543	1.0801	22.337
Tb927.11.13190:mRNA-p1	Tb927.11.13190:mRNA-p1	>Tb927.11.13190:mRNA-p1 | transcript=Tb927.11.13190:mRNA | gene=Tb927.11.13190 | organism=Trypanosoma_brucei_brucei_TREU927 | gene_product=elongation factor 1 gamma, putative | transcript_product=elongation factor 1 gamma, putative | location=Tb927_11_v5.1:3538300-3539514(-) | protein_length=404 | sequence_SO=chromosome | SO=protein_coding | is_pseudo=false	0.981451	0.949577	0.9738	0.968276	4.00692	0.00216909	0.968276	Tb927.11.13190:mRNA-p1	42	42	1	1	42	42	1	29	41	40	29	41	40	1	1	1	84.4	84.4	6.4	46.275	404	404	3.39	89	101	82	130	75	19	18	15	0	299.61	By MS/MS	By MS/MS	By MS/MS	0.91121	1.0042	7.7333
Tb927.4.2110:mRNA-p1	Tb927.4.2110:mRNA-p1	>Tb927.4.2110:mRNA-p1 | transcript=Tb927.4.2110:mRNA | gene=Tb927.4.2110 | organism=Trypanosoma_brucei_brucei_TREU927 | gene_product=protein phosphatase 2C, putative | transcript_product=protein phosphatase 2C, putative | location=Tb927_04_v5.1:546879-547823(+) | protein_length=314 | sequence_SO=chromosome | SO=protein_coding | is_pseudo=false	1.00249	0.866476	1.0362	0.968387	2.54402	0.00673818	0.968387	Tb927.4.2110:mRNA-p1	8	8	8	1	8	8	8	8	4	2	8	4	2	8	4	2	31.5	31.5	31.5	33.456	314	314	4.21	4	2	3			8	1	1	0	33.979	By MS/MS	By MS/MS	By MS/MS	0.8406	0.99752	13.702
Tb927.8.1860:mRNA-p1	Tb927.8.1860:mRNA-p1	>Tb927.8.1860:mRNA-p1 | transcript=Tb927.8.1860:mRNA | gene=Tb927.8.1860 | organism=Trypanosoma_brucei_brucei_TREU927 | gene_product=pitrilysin-like metalloprotease | transcript_product=pitrilysin-like metalloprotease | location=Tb927_08_v5.1:605805-608897(-) | protein_length=1030 | sequence_SO=chromosome | SO=protein_coding | is_pseudo=false	0.932836	0.905551	1.067	0.968462	2.57779	0.00637569	0.968462	Tb927.8.1860:mRNA-p1	14	14	14	1	14	14	14	10	10	12	10	10	12	10	10	12	21.1	21.1	21.1	114.53	1030	1030	5		6	15	11	3	5	27		0	79.977	By MS/MS	By MS/MS	By MS/MS	0.96729	1.1181	10.031
Tb927.7.1790:mRNA-p1	Tb927.7.1790:mRNA-p1	>Tb927.7.1790:mRNA-p1 | transcript=Tb927.7.1790:mRNA | gene=Tb927.7.1790 | organism=Trypanosoma_brucei_brucei_TREU927 | gene_product=Adenine phosphoribosyltransferase, putative | transcript_product=Adenine phosphoribosyltransferase, putative | location=Tb927_07_v5.1:438274-438966(+) | protein_length=230 | sequence_SO=chromosome | SO=protein_coding | is_pseudo=false	1.07183	0.837521	0.9961	0.968485	2.29734	0.0103099	0.968485	Tb927.7.1790:mRNA-p1	10	10	10	1	10	10	10	8	8	8	8	8	8	8	8	8	59.6	59.6	59.6	25.624	230	230	4.03		19					13		0	73.389	By MS/MS	By MS/MS	By MS/MS	0.84954	1.024	13.504
Tb11.v5.1039.1-p1;Tb927.10.2990:mRNA-p1	Tb11.v5.1039.1-p1;Tb927.10.2990:mRNA-p1	>Tb927.10.2990:mRNA-p1 | transcript=Tb927.10.2990:mRNA | gene=Tb927.10.2990 | organism=Trypanosoma_brucei_brucei_TREU927 | gene_product=nuclear cap binding complex subunit CBP110 | transcript_product=nuclear cap binding complex subunit CBP110 | location=Tb927_10_v5.1:779644-782658(+) | protein_length=1004 | sequence_SO=chromosome | SO=protein_coding | is_pseudo=false;>Tb11.v5.1039.1-p1 | transcri…	0.948137	0.929195	1.0282	0.968511	3.00878	0.00383849	0.968511	Tb11.v5.1039.1-p1;Tb927.10.2990:mRNA-p1	17;17	17;17	17;17	2	17	17	17	11	15	13	11	15	13	11	15	13	22.5	22.5	22.5	100.4	911	911;1004	5.21	2	4	14	1	2	5	28		0	60.799	By MS/MS	By MS/MS	By MS/MS	0.96018	1.0422	10.195
Tb927.11.16080:mRNA-p1	Tb927.11.16080:mRNA-p1	>Tb927.11.16080:mRNA-p1 | transcript=Tb927.11.16080:mRNA | gene=Tb927.11.16080 | organism=Trypanosoma_brucei_brucei_TREU927 | gene_product=Soluble NSF attachment protein, SNAP, putative | transcript_product=Soluble NSF attachment protein, SNAP, putative | location=Tb927_11_v5.1:4255530-4256411(-) | protein_length=293 | sequence_SO=chromosome | SO=protein_coding | is_pseudo=false	1.01715	0.910415	0.978	0.968521	2.98531	0.00391411	0.968521	Tb927.11.16080:mRNA-p1	8	8	8	1	8	8	8	6	6	5	6	6	5	6	6	5	34.8	34.8	34.8	32.904	293	293	4.06			11			6			0	39.236	By MS/MS	By MS/MS	By MS/MS	0.82496	1.0176	13.789
Tb927.9.12730:mRNA-p1	Tb927.9.12730:mRNA-p1	>Tb927.9.12730:mRNA-p1 | transcript=Tb927.9.12730:mRNA | gene=Tb927.9.12730 | organism=Trypanosoma_brucei_brucei_TREU927 | gene_product=chaperone protein DnaJ, putative | transcript_product=chaperone protein DnaJ, putative | location=Tb927_09_v5.1:2002344-2003699(+) | protein_length=451 | sequence_SO=chromosome | SO=protein_coding | is_pseudo=false	0.964785	1.01235	0.92852	0.968552	3.20241	0.00332263	0.968552	Tb927.9.12730:mRNA-p1	9	9	9	1	9	9	9	6	7	6	6	7	6	6	7	6	24.4	24.4	24.4	48.592	451	451	3.88	1	3	4	17	9				0	20.596	By MS/MS	By MS/MS	By MS/MS	0.8392	0.99014	11.226
Tb927.10.8640:mRNA-p1	Tb927.10.8640:mRNA-p1	>Tb927.10.8640:mRNA-p1 | transcript=Tb927.10.8640:mRNA | gene=Tb927.10.8640 | organism=Trypanosoma_brucei_brucei_TREU927 | gene_product=Galactose oxidase, central domain containing protein, putative | transcript_product=Galactose oxidase, central domain containing protein, putative | location=Tb927_10_v5.1:2139640-2140740(+) | protein_length=366 | sequence_SO=chromosome | SO=protein_coding | is_p…	0.932923	0.94688	1.0259	0.968568	3.04961	0.00366532	0.968568	Tb927.10.8640:mRNA-p1	4	4	4	1	4	4	4	4	1	2	4	1	2	4	1	2	15.6	15.6	15.6	39.2	366	366	4.08		3	3	2		5			0	11.194	By MS/MS	By MS/MS	By MS/MS	0.88977	1.0724	8.0708
Tb927.10.560:mRNA-p1	Tb927.10.560:mRNA-p1	>Tb927.10.560:mRNA-p1 | transcript=Tb927.10.560:mRNA | gene=Tb927.10.560 | organism=Trypanosoma_brucei_brucei_TREU927 | gene_product=40S ribosomal proteins S11, putative | transcript_product=40S ribosomal proteins S11, putative | location=Tb927_10_v5.1:147113-147637(+) | protein_length=174 | sequence_SO=chromosome | SO=protein_coding | is_pseudo=false	0.94518	1.01604	0.94449	0.968571	3.2218	0.00331009	0.968571	Tb927.10.560:mRNA-p1	14	1	1	1	14	1	1	13	14	12	1	1	1	1	1	1	53.4	6.9	6.9	20.087	174	174	3.43	2	4	4	1			2	1	0	15.93	By MS/MS	By MS/MS	By MS/MS	0.90405	0.99918	16.562
Tb927.10.10010:mRNA-p1	Tb927.10.10010:mRNA-p1	>Tb927.10.10010:mRNA-p1 | transcript=Tb927.10.10010:mRNA | gene=Tb927.10.10010 | organism=Trypanosoma_brucei_brucei_TREU927 | gene_product=mRNA turnover protein 4 homolog, putative | transcript_product=mRNA turnover protein 4 homolog, putative | location=Tb927_10_v5.1:2468708-2469388(+) | protein_length=226 | sequence_SO=chromosome | SO=protein_coding | is_pseudo=false	1.01461	0.993838	0.89788	0.968776	2.8619	0.00435778	0.968776	Tb927.10.10010:mRNA-p1	12	12	12	1	12	12	12	10	12	8	10	12	8	10	12	8	65.5	65.5	65.5	25.628	226	226	3.26	8	22					11	1	0	70.752	By MS/MS	By MS/MS	By MS/MS	1.0128	0.96019	12.832
Tb927.2.1210:mRNA-p1	Tb927.2.1210:mRNA-p1	>Tb927.2.1210:mRNA-p1 | transcript=Tb927.2.1210:mRNA | gene=Tb927.2.1210 | organism=Trypanosoma_brucei_brucei_TREU927 | gene_product=retrotransposon hot spot protein 4 (RHS4), putative | transcript_product=retrotransposon hot spot protein 4 (RHS4), putative | location=Tb927_02_v5.1:219959-222601(-) | protein_length=880 | sequence_SO=chromosome | SO=protein_coding | is_pseudo=false	0.988826	0.917263	1.0003	0.968796	3.1437	0.00348682	0.968796	Tb927.2.1210:mRNA-p1	36	20	2	1	36	20	2	31	32	31	18	18	16	2	2	2	38.9	21.4	2.4	99.688	880	880	4.34	6	10	24	17	3	38	6		0	84.624	By MS/MS	By MS/MS	By MS/MS	0.96751	1.0189	14.034
Tb927.5.4350:mRNA-p1	Tb927.5.4350:mRNA-p1	>Tb927.5.4350:mRNA-p1 | transcript=Tb927.5.4350:mRNA | gene=Tb927.5.4350 | organism=Trypanosoma_brucei_brucei_TREU927 | gene_product=Nudix hydrolase 2, putative | transcript_product=Nudix hydrolase 2, putative | location=Tb927_05_v5.1:1354450-1354962(-) | protein_length=170 | sequence_SO=chromosome | SO=protein_coding | is_pseudo=false	1.10445	0.861549	0.94082	0.968939	2.26734	0.01089	0.968939	Tb927.5.4350:mRNA-p1	7	7	7	1	7	7	7	7	6	6	7	6	6	7	6	6	57.1	57.1	57.1	19.639	170	170	3.21	6	14					8		0	19.868	By MS/MS	By MS/MS	By MS/MS	0.8243	0.91797	13.243
Tb927.6.1470:mRNA-p1	Tb927.6.1470:mRNA-p1	>Tb927.6.1470:mRNA-p1 | transcript=Tb927.6.1470:mRNA | gene=Tb927.6.1470 | organism=Trypanosoma_brucei_brucei_TREU927 | gene_product=hypothetical protein, conserved | transcript_product=hypothetical protein, conserved | location=Tb927_06_v5.1:517183-517854(-) | protein_length=223 | sequence_SO=chromosome | SO=protein_coding | is_pseudo=false	0.956206	0.984349	0.96628	0.968945	4.14156	0.00215366	0.968945	Tb927.6.1470:mRNA-p1	7	7	7	1	7	7	7	6	6	6	6	6	6	6	6	6	24.7	24.7	24.7	27.521	223	223	4.2	1	5	14				7	3	0	8.3297	By MS/MS	By MS/MS	By MS/MS	0.94371	0.97334	5.2397
Tb927.8.7040:mRNA-p1	Tb927.8.7040:mRNA-p1	>Tb927.8.7040:mRNA-p1 | transcript=Tb927.8.7040:mRNA | gene=Tb927.8.7040 | organism=Trypanosoma_brucei_brucei_TREU927 | gene_product=hypothetical protein, conserved | transcript_product=hypothetical protein, conserved | location=Tb927_08_v5.1:2022925-2023494(+) | protein_length=189 | sequence_SO=chromosome | SO=protein_coding | is_pseudo=false	1	0.958957	0.94788	0.968946	3.57255	0.00258744	0.968946	Tb927.8.7040:mRNA-p1	5	5	5	1	5	5	5	5	4	4	5	4	4	5	4	4	38.6	38.6	38.6	21.365	189	189	3.56	10	11	2	1		1	8	3	0	96.779	By MS/MS	By MS/MS	By MS/MS	0.84753	1	7.5352
Tb927.10.350:mRNA-p1;Tb11.v5.0564.1-p1	Tb927.10.350:mRNA-p1;Tb11.v5.0564.1-p1	>Tb927.10.350:mRNA-p1 | transcript=Tb927.10.350:mRNA | gene=Tb927.10.350 | organism=Trypanosoma_brucei_brucei_TREU927 | gene_product=protein kinase PK4, putative | transcript_product=protein kinase PK4, putative | location=Tb927_10_v5.1:96402-97940(+) | protein_length=512 | sequence_SO=chromosome | SO=protein_coding | is_pseudo=false;>Tb11.v5.0564.1-p1 | transcript=Tb11.v5.0564.1 | gene=Tb11.v5.0…	0.936154	0.860289	1.1106	0.969014	2.23678	0.0115266	0.969014	Tb927.10.350:mRNA-p1;Tb11.v5.0564.1-p1	6;6	6;6	6;6	2	6	6	6	3	5	4	3	5	4	3	5	4	15.6	15.6	15.6	58.557	512	512;512	4.12	1	4		4	5			2	0	14.993	By MS/MS	By MS/MS	By MS/MS	0.95745	1.102	15.461
Tb927.10.10880:mRNA-p1	Tb927.10.10880:mRNA-p1	>Tb927.10.10880:mRNA-p1 | transcript=Tb927.10.10880:mRNA | gene=Tb927.10.10880 | organism=Trypanosoma_brucei_brucei_TREU927 | gene_product=ATP-binding cassette sub-family F member 1, putative | transcript_product=ATP-binding cassette sub-family F member 1, putative | location=Tb927_10_v5.1:2652457-2654511(-) | protein_length=684 | sequence_SO=chromosome | SO=protein_coding | is_pseudo=false	1.03436	0.893735	0.97905	0.969049	2.75036	0.00500633	0.969049	Tb927.10.10880:mRNA-p1	11	11	11	1	11	11	11	8	8	9	8	8	9	8	8	9	26.5	26.5	26.5	77.697	684	684	4.91			9	4	12	18			0	27.726	By MS/MS	By MS/MS	By MS/MS	0.92918	1.0335	10.353
Tb927.2.1330:pseudogenic_transcript-p1	Tb927.2.1330:pseudogenic_transcript-p1	>Tb927.2.1330:pseudogenic_transcript-p1 | transcript=Tb927.2.1330:pseudogenic_transcript | gene=Tb927.2.1330 | organism=Trypanosoma_brucei_brucei_TREU927 | gene_product=retrotransposon hot spot protein 6 (RHS6), degenerate | transcript_product=retrotransposon hot spot protein 6 (RHS6), degenerate | location=Tb927_02_v5.1:245650-247458(+) | protein_length=602 | sequence_SO=chromosome | SO=protein_…	1.0163	0.920641	0.9703	0.969081	3.09075	0.00357265	0.969081	Tb927.2.1330:pseudogenic_transcript-p1	11	2	2	1	11	2	2	11	10	10	2	2	2	2	2	2	22.6	4.7	4.7	65.638	602	602	4.25	2		6	6	2	8			0	18.632	By MS/MS	By MS/MS	By MS/MS	0.8028	0.98306	18.964
Tb927.7.5930:mRNA-p1;Tb927.7.5990:mRNA-p1;Tb927.7.5970:mRNA-p1	Tb927.7.5930:mRNA-p1	>Tb927.7.5930:mRNA-p1 | transcript=Tb927.7.5930:mRNA | gene=Tb927.7.5930 | organism=Trypanosoma_brucei_brucei_TREU927 | gene_product=Protein Associated with Differentiation 1 | transcript_product=Protein Associated with Differentiation 1 | location=Tb927_07_v5.1:1590223-1592013(+) | protein_length=596 | sequence_SO=chromosome | SO=protein_coding | is_pseudo=false;>Tb927.7.5970:mRNA-p1 | transcrip…	1.08302	0.826105	0.99835	0.96916	2.21982	0.0118608	0.96916	Tb927.7.5930:mRNA-p1;Tb927.7.5990:mRNA-p1;Tb927.7.5970:mRNA-p1	9;4;4	9;4;4	3;0;0	3	9	9	3	7	6	7	7	6	7	2	1	2	16.1	16.1	6.5	66.232	596	596;585;585	3.97	6	7	10	21	19	6	3		0	35.206	By MS/MS	By MS/MS	By MS/MS	0.88357	0.99026	19.896
Tb927.5.3350:mRNA-p1	Tb927.5.3350:mRNA-p1	>Tb927.5.3350:mRNA-p1 | transcript=Tb927.5.3350:mRNA | gene=Tb927.5.3350 | organism=Trypanosoma_brucei_brucei_TREU927 | gene_product=iron superoxide dismutase A, mitochondrial | transcript_product=iron superoxide dismutase A, mitochondrial | location=Tb927_05_v5.1:1120795-1121511(-) | protein_length=238 | sequence_SO=chromosome | SO=protein_coding | is_pseudo=false	1.01405	0.921319	0.97252	0.969298	3.11653	0.00351476	0.969298	Tb927.5.3350:mRNA-p1	12	12	12	1	12	12	12	11	11	10	11	11	10	11	11	10	68.5	68.5	68.5	26.824	238	238	3.28	1	39					14		0	76.617	By MS/MS	By MS/MS	By MS/MS	0.91908	1.0143	13.516
Tb927.10.9700:mRNA-p1;Tb11.v5.0773.1-p1	Tb927.10.9700:mRNA-p1	>Tb927.10.9700:mRNA-p1 | transcript=Tb927.10.9700:mRNA | gene=Tb927.10.9700 | organism=Trypanosoma_brucei_brucei_TREU927 | gene_product=predicted C2 domain protein | transcript_product=predicted C2 domain protein | location=Tb927_10_v5.1:2398220-2401765(+) | protein_length=1181 | sequence_SO=chromosome | SO=protein_coding | is_pseudo=false;>Tb11.v5.0773.1-p1 | transcript=Tb11.v5.0773.1 | gene=Tb1…	0.945984	0.966744	0.99532	0.969349	3.66234	0.00249165	0.969349	Tb927.10.9700:mRNA-p1;Tb11.v5.0773.1-p1	23;8	23;8	23;8	2	23	23	23	23	6	5	23	6	5	23	6	5	23.5	23.5	23.5	132.58	1181	1181;419	3.62		23	2			2	10		0	44.531	By MS/MS	By MS/MS	By MS/MS	0.96752	1.0502	14.773
Tb927.10.15720:mRNA-p1	Tb927.10.15720:mRNA-p1	>Tb927.10.15720:mRNA-p1 | transcript=Tb927.10.15720:mRNA | gene=Tb927.10.15720 | organism=Trypanosoma_brucei_brucei_TREU927 | gene_product=proteasome regulatory non-ATP-ase subunit 9 | transcript_product=proteasome regulatory non-ATP-ase subunit 9 | location=Tb927_10_v5.1:3869048-3870265(+) | protein_length=405 | sequence_SO=chromosome | SO=protein_coding | is_pseudo=false	0.991768	0.897989	1.0183	0.969352	2.84943	0.00440322	0.969352	Tb927.10.15720:mRNA-p1	16	16	16	1	16	16	16	10	14	12	10	14	12	10	14	12	52.1	52.1	52.1	45.989	405	405	3.52		21	5	26	11	1	1		0	59.102	By MS/MS	By MS/MS	By MS/MS	0.96217	1.0683	14.879
Tb927.6.1800:mRNA-p1	Tb927.6.1800:mRNA-p1	>Tb927.6.1800:mRNA-p1 | transcript=Tb927.6.1800:mRNA | gene=Tb927.6.1800 | organism=Trypanosoma_brucei_brucei_TREU927 | gene_product=protein phosphatase 2C, putative | transcript_product=protein phosphatase 2C, putative | location=Tb927_06_v5.1:602262-603410(-) | protein_length=382 | sequence_SO=chromosome | SO=protein_coding | is_pseudo=false	0.894374	1.02429	0.98987	0.96951	2.79516	0.004715	0.96951	Tb927.6.1800:mRNA-p1	17	17	17	1	17	17	17	14	16	13	14	16	13	14	16	13	62.6	62.6	62.6	41.135	382	382	3.22	22	13	25	34	18	4			0	112.38	By MS/MS	By MS/MS	By MS/MS	0.9503	1.0018	14.243
Tb927.3.4670:mRNA-p1	Tb927.3.4670:mRNA-p1	>Tb927.3.4670:mRNA-p1 | transcript=Tb927.3.4670:mRNA | gene=Tb927.3.4670 | organism=Trypanosoma_brucei_brucei_TREU927 | gene_product=cdc2-related kinase 10, putative | transcript_product=cdc2-related kinase 10, putative | location=Tb927_03_v5.1:1321695-1322981(-) | protein_length=428 | sequence_SO=chromosome | SO=protein_coding | is_pseudo=false	1.07458	0.710985	1.123	0.96952	1.75661	0.031126	0.96952	Tb927.3.4670:mRNA-p1	3	3	3	1	3	3	3	2	2	2	2	2	2	2	2	2	7.5	7.5	7.5	47.953	428	428	4.25		1		3	4				0	3.8264	By MS/MS	By MS/MS	By MS/MS	0.81975	0.96029	20.853
Tb927.11.13180:mRNA-p1	Tb927.11.13180:mRNA-p1	>Tb927.11.13180:mRNA-p1 | transcript=Tb927.11.13180:mRNA | gene=Tb927.11.13180 | organism=Trypanosoma_brucei_brucei_TREU927 | gene_product=Present in the outer mitochondrial membrane proteome 10 | transcript_product=Present in the outer mitochondrial membrane proteome 10 | location=Tb927_11_v5.1:3535940-3537622(-) | protein_length=560 | sequence_SO=chromosome | SO=protein_coding | is_pseudo=false	0.990295	0.901226	1.0176	0.969707	2.88263	0.0042865	0.969707	Tb927.11.13180:mRNA-p1	17	17	17	1	17	17	17	15	12	12	15	12	12	15	12	12	45.4	45.4	45.4	61.21	560	560	3.53	18	10	9	22	23	2	1	3	0	69.176	By MS/MS	By MS/MS	By MS/MS	0.95921	1.0495	20.505
Tb927.5.2960:mRNA-p1	Tb927.5.2960:mRNA-p1	>Tb927.5.2960:mRNA-p1 | transcript=Tb927.5.2960:mRNA | gene=Tb927.5.2960 | organism=Trypanosoma_brucei_brucei_TREU927 | gene_product=phosphoribosylpyrophosphate synthetase, putative | transcript_product=phosphoribosylpyrophosphate synthetase, putative | location=Tb927_05_v5.1:989472-990632(+) | protein_length=386 | sequence_SO=chromosome | SO=protein_coding | is_pseudo=false	0.890869	0.948407	1.0699	0.969725	2.53045	0.00688688	0.969725	Tb927.5.2960:mRNA-p1	8	8	8	1	8	8	8	2	8	6	2	8	6	2	8	6	36.8	36.8	36.8	41.855	386	386	4.26	1		2	13	3	4			0	17.29	By MS/MS	By MS/MS	By MS/MS	0.98635	1.0278	21.41
Tb927.6.2550:mRNA-p1	Tb927.6.2550:mRNA-p1	>Tb927.6.2550:mRNA-p1 | transcript=Tb927.6.2550:mRNA | gene=Tb927.6.2550 | organism=Trypanosoma_brucei_brucei_TREU927 | gene_product=RNA-binding protein, putative | transcript_product=RNA-binding protein, putative | location=Tb927_06_v5.1:771666-773933(+) | protein_length=755 | sequence_SO=chromosome | SO=protein_coding | is_pseudo=false	0.913325	0.925583	1.0705	0.969803	2.56901	0.0064476	0.969803	Tb927.6.2550:mRNA-p1	19	19	19	1	19	19	19	17	12	10	17	12	10	17	12	10	30.9	30.9	30.9	82.867	755	755	3.54	8	17	23	8	8	12	4		0	59.277	By MS/MS	By MS/MS	By MS/MS	0.96276	1.0804	15.993
Tb927.11.740:mRNA-p1	Tb927.11.740:mRNA-p1	>Tb927.11.740:mRNA-p1 | transcript=Tb927.11.740:mRNA | gene=Tb927.11.740 | organism=Trypanosoma_brucei_brucei_TREU927 | gene_product=eukaryotic translation initiation factor 5A | transcript_product=eukaryotic translation initiation factor 5A | location=Tb927_11_v5.1:184546-185046(+) | protein_length=166 | sequence_SO=chromosome | SO=protein_coding | is_pseudo=false	0.934317	0.977899	0.99731	0.969842	3.43344	0.00279553	0.969842	Tb927.11.740:mRNA-p1	10	10	10	1	10	10	10	8	8	8	8	8	8	8	8	8	75.9	75.9	75.9	17.82	166	166	3.06	26	31	2	6	3	3	13	3	0	62.266	By MS/MS	By MS/MS	By MS/MS	0.90433	1.0152	5.4021
Tb927.9.10830:mRNA-p1	Tb927.9.10830:mRNA-p1	>Tb927.9.10830:mRNA-p1 | transcript=Tb927.9.10830:mRNA | gene=Tb927.9.10830 | organism=Trypanosoma_brucei_brucei_TREU927 | gene_product=metal dependent 5???-nucleotidase | transcript_product=metal dependent 5???-nucleotidase | location=Tb927_09_v5.1:1708634-1709182(-) | protein_length=182 | sequence_SO=chromosome | SO=protein_coding | is_pseudo=false	0.994728	1.07887	0.8362	0.969931	2.27274	0.0107874	0.969931	Tb927.9.10830:mRNA-p1	7	7	7	1	7	7	7	6	4	4	6	4	4	6	4	4	58.2	58.2	58.2	20.983	182	182	4.14		8					6		0	24.418	By MS/MS	By MS/MS	By MS/MS	0.88029	0.99237	9.8149
Tb927.10.14550:mRNA-p1;REV__Tb927.6.1430:mRNA-p1	Tb927.10.14550:mRNA-p1	>Tb927.10.14550:mRNA-p1 | transcript=Tb927.10.14550:mRNA | gene=Tb927.10.14550 | organism=Trypanosoma_brucei_brucei_TREU927 | gene_product=ATP-dependent RNA helicase HEL67 | transcript_product=ATP-dependent RNA helicase HEL67 | location=Tb927_10_v5.1:3565010-3566866(-) | protein_length=618 | sequence_SO=chromosome | SO=protein_coding | is_pseudo=false	0.980392	0.969462	0.96005	0.969968	4.43512	0.00204538	0.969968	Tb927.10.14550:mRNA-p1;REV__Tb927.6.1430:mRNA-p1	26;1	25;1	25;1	2	26	25	25	21	25	25	20	24	24	20	24	24	46.8	45.3	45.3	66.588	618	618;769	3.92	18	24	23	62	66	12	5	1	0	135.7	By MS/MS	By MS/MS	By MS/MS	0.90218	1.0143	6.6737
Tb927.11.2320:mRNA-p1	Tb927.11.2320:mRNA-p1	>Tb927.11.2320:mRNA-p1 | transcript=Tb927.11.2320:mRNA | gene=Tb927.11.2320 | organism=Trypanosoma_brucei_brucei_TREU927 | gene_product=Hereditary spastic paraplegia protein strumpellin, putative | transcript_product=Hereditary spastic paraplegia protein strumpellin, putative | location=Tb927_11_v5.1:663645-667298(+) | protein_length=1217 | sequence_SO=chromosome | SO=protein_coding | is_pseudo=f…	0.957213	0.933881	1.0192	0.970098	3.16243	0.00342777	0.970098	Tb927.11.2320:mRNA-p1	27	27	27	1	27	27	27	17	18	19	17	18	19	17	18	19	27.9	27.9	27.9	138.83	1217	1217	5.18		18	5		3	3	35	1	0	91.08	By MS/MS	By MS/MS	By MS/MS	0.92529	1.0603	10.817
Tb927.5.780:mRNA-p1	Tb927.5.780:mRNA-p1	>Tb927.5.780:mRNA-p1 | transcript=Tb927.5.780:mRNA | gene=Tb927.5.780 | organism=Trypanosoma_brucei_brucei_TREU927 | gene_product=hypothetical protein, conserved | transcript_product=hypothetical protein, conserved | location=Tb927_05_v5.1:323439-325001(+) | protein_length=520 | sequence_SO=chromosome | SO=protein_coding | is_pseudo=false	0.907194	0.93301	1.0703	0.970168	2.56686	0.00646221	0.970168	Tb927.5.780:mRNA-p1	9	9	9	1	9	9	9	5	7	7	5	7	7	5	7	7	26	26	26	55.35	520	520	3.05	11	9	3	8	11	1			0	29.708	By MS/MS	By MS/MS	By MS/MS	1.032	1.0929	6.89
Tb927.10.13110:mRNA-p1	Tb927.10.13110:mRNA-p1	>Tb927.10.13110:mRNA-p1 | transcript=Tb927.10.13110:mRNA | gene=Tb927.10.13110 | organism=Trypanosoma_brucei_brucei_TREU927 | gene_product=Outer arm dynein light chain 7 | transcript_product=Outer arm dynein light chain 7 | location=Tb927_10_v5.1:3191431-3191787(-) | protein_length=118 | sequence_SO=chromosome | SO=protein_coding | is_pseudo=false	0.977135	0.916758	1.0169	0.970264	3.04623	0.00368059	0.970264	Tb927.10.13110:mRNA-p1	8	8	8	1	8	8	8	7	7	7	7	7	7	7	7	7	76.3	76.3	76.3	12.826	118	118	3.61	21	5					3	12	0	82.67	By MS/MS	By MS/MS	By MS/MS	0.85234	1.0161	13.216
Tb927.5.2290:mRNA-p1	Tb927.5.2290:mRNA-p1	>Tb927.5.2290:mRNA-p1 | transcript=Tb927.5.2290:mRNA | gene=Tb927.5.2290 | organism=Trypanosoma_brucei_brucei_TREU927 | gene_product=ATP-dependent RNA helicase, putative | transcript_product=ATP-dependent RNA helicase, putative | location=Tb927_05_v5.1:766450-773163(+) | protein_length=2237 | sequence_SO=chromosome | SO=protein_coding | is_pseudo=false	1.02605	0.978378	0.90637	0.970266	2.8918	0.00425246	0.970266	Tb927.5.2290:mRNA-p1	52	52	51	1	52	52	51	42	29	26	42	29	26	41	28	25	33.4	33.4	33	249.28	2237	2237	5.09	9	47	5	5	2	7	33	44	0	117.41	By MS/MS	By MS/MS	By MS/MS	0.89789	0.97461	14.121
Tb927.10.5760:mRNA-p1	Tb927.10.5760:mRNA-p1	>Tb927.10.5760:mRNA-p1 | transcript=Tb927.10.5760:mRNA | gene=Tb927.10.5760 | organism=Trypanosoma_brucei_brucei_TREU927 | gene_product=adenylate kinase, putative | transcript_product=adenylate kinase, putative | location=Tb927_10_v5.1:1429344-1429991(-) | protein_length=215 | sequence_SO=chromosome | SO=protein_coding | is_pseudo=false	0.840477	0.819605	1.2508	0.970294	1.69256	0.0356803	0.970294	Tb927.10.5760:mRNA-p1	4	4	4	1	4	4	4	4	2	2	4	2	2	4	2	2	23.3	23.3	23.3	24.31	215	215	4.4	1	4					5		0	7.2534	By MS/MS	By MS/MS	By MS/MS	1.1236	1.2624	12.63
Tb927.10.11930:mRNA-p1	Tb927.10.11930:mRNA-p1	>Tb927.10.11930:mRNA-p1 | transcript=Tb927.10.11930:mRNA | gene=Tb927.10.11930 | organism=Trypanosoma_brucei_brucei_TREU927 | gene_product=beta-D-hydroxybutyrate dehydrogenase | transcript_product=beta-D-hydroxybutyrate dehydrogenase | location=Tb927_10_v5.1:2907661-2908443(+) | protein_length=260 | sequence_SO=chromosome | SO=protein_coding | is_pseudo=false	1.04791	0.890076	0.97348	0.970489	2.65772	0.00563581	0.970489	Tb927.10.11930:mRNA-p1	9	9	9	1	9	9	9	7	9	8	7	9	8	7	9	8	48.5	48.5	48.5	27.645	260	260	3.22	4	14	19				8		0	42.409	By MS/MS	By MS/MS	By MS/MS	0.9693	1.0258	8.5069
Tb927.10.1510:mRNA-p1	Tb927.10.1510:mRNA-p1	>Tb927.10.1510:mRNA-p1 | transcript=Tb927.10.1510:mRNA | gene=Tb927.10.1510 | organism=Trypanosoma_brucei_brucei_TREU927 | gene_product=CCR4-NOT transcription complex subunit 1 | transcript_product=CCR4-NOT transcription complex subunit 1 | location=Tb927_10_v5.1:406644-413624(-) | protein_length=2326 | sequence_SO=chromosome | SO=protein_coding | is_pseudo=false	0.996314	0.974564	0.94063	0.970503	3.55503	0.00262428	0.970502	Tb927.10.1510:mRNA-p1	110	110	109	1	110	110	109	100	81	79	100	81	79	99	80	78	54.8	54.8	54.5	259.12	2326	2326	4.65	114	160	72	38	44	84	151	150	0	323.31	By MS/MS	By MS/MS	By MS/MS	0.91105	0.99943	6.8062
Tb927.11.2490:mRNA-p1	Tb927.11.2490:mRNA-p1	>Tb927.11.2490:mRNA-p1 | transcript=Tb927.11.2490:mRNA | gene=Tb927.11.2490 | organism=Trypanosoma_brucei_brucei_TREU927 | gene_product=Unc104-like kinesin, putative | transcript_product=Unc104-like kinesin, putative | location=Tb927_11_v5.1:730054-734772(-) | protein_length=1572 | sequence_SO=chromosome | SO=protein_coding | is_pseudo=false	0.907112	1.03524	0.96917	0.970507	2.8387	0.00446138	0.970507	Tb927.11.2490:mRNA-p1	23	23	23	1	23	23	23	21	8	5	21	8	5	21	8	5	18.8	18.8	18.8	172.38	1572	1572	3.91		21	4	4		3	12		0	85.376	By MS/MS	By MS/MS	By MS/MS	1.0016	1.0791	15.19
Tb927.10.11080:mRNA-p1	Tb927.10.11080:mRNA-p1	>Tb927.10.11080:mRNA-p1 | transcript=Tb927.10.11080:mRNA | gene=Tb927.10.11080 | organism=Trypanosoma_brucei_brucei_TREU927 | gene_product=paraflagellar rod protein | transcript_product=paraflagellar rod protein | location=Tb927_10_v5.1:2705276-2708770(-) | protein_length=1164 | sequence_SO=chromosome | SO=protein_coding | is_pseudo=false	0.921999	0.967773	1.0219	0.970557	3.05365	0.00366532	0.970557	Tb927.10.11080:mRNA-p1	12	12	12	1	12	12	12	11	6	7	11	6	7	11	6	7	61.6	61.6	61.6	134.45	1164	1164	4.84	14	7	3			5	9	17	0	48.569	By MS/MS	By MS/MS	By MS/MS	0.90937	1.053	15.477
Tb927.4.750:mRNA-p1	Tb927.4.750:mRNA-p1	>Tb927.4.750:mRNA-p1 | transcript=Tb927.4.750:mRNA | gene=Tb927.4.750 | organism=Trypanosoma_brucei_brucei_TREU927 | gene_product=50S ribosomal protein L7Ae, putative | transcript_product=50S ribosomal protein L7Ae, putative | location=Tb927_04_v5.1:207428-207865(-) | protein_length=145 | sequence_SO=chromosome | SO=protein_coding | is_pseudo=false	1.00613	0.946701	0.95903	0.970619	3.45862	0.00279553	0.970619	Tb927.4.750:mRNA-p1	11	11	10	1	11	11	10	8	8	8	8	8	8	8	7	7	75.2	75.2	70.3	16.32	145	145	4.19	20	2					8	12	0	25.662	By MS/MS	By MS/MS	By MS/MS	0.85845	0.98157	10.221
Tb927.7.5700:mRNA-p1	Tb927.7.5700:mRNA-p1	>Tb927.7.5700:mRNA-p1 | transcript=Tb927.7.5700:mRNA | gene=Tb927.7.5700 | organism=Trypanosoma_brucei_brucei_TREU927 | gene_product=peripherally associated ATOM36 | transcript_product=peripherally associated ATOM36 | location=Tb927_07_v5.1:1540476-1541438(+) | protein_length=320 | sequence_SO=chromosome | SO=protein_coding | is_pseudo=false	0.935016	0.993345	0.98398	0.97078	3.45982	0.00279553	0.97078	Tb927.7.5700:mRNA-p1	13	13	13	1	13	13	13	11	8	8	11	8	8	11	8	8	47.2	47.2	47.2	35.717	320	320	3.62	7	8	20	1		14	3		0	67.492	By MS/MS	By MS/MS	By MS/MS	0.99148	1.0585	13.581
Tb927.10.14040:mRNA-p1	Tb927.10.14040:mRNA-p1	>Tb927.10.14040:mRNA-p1 | transcript=Tb927.10.14040:mRNA | gene=Tb927.10.14040 | organism=Trypanosoma_brucei_brucei_TREU927 | gene_product=vacuolar ATP synthase subunit c, putative | transcript_product=vacuolar ATP synthase subunit c, putative | location=Tb927_10_v5.1:3419254-3420396(-) | protein_length=380 | sequence_SO=chromosome | SO=protein_coding | is_pseudo=false	0.893735	0.936154	1.0825	0.970796	2.46204	0.00765845	0.970796	Tb927.10.14040:mRNA-p1	21	21	21	1	21	21	21	15	17	13	15	17	13	15	17	13	62.1	62.1	62.1	43.414	380	380	4.05	1	4	8	33	16	1		1	0	84.736	By MS/MS	By MS/MS	By MS/MS	0.91209	1.0875	13.935
Tb927.10.2700:mRNA-p1	Tb927.10.2700:mRNA-p1	>Tb927.10.2700:mRNA-p1 | transcript=Tb927.10.2700:mRNA | gene=Tb927.10.2700 | organism=Trypanosoma_brucei_brucei_TREU927 | gene_product=predicted WD40 repeat protein | transcript_product=predicted WD40 repeat protein | location=Tb927_10_v5.1:696024-698114(+) | protein_length=696 | sequence_SO=chromosome | SO=protein_coding | is_pseudo=false	1.07592	0.897424	0.93951	0.97095	2.51368	0.00705428	0.97095	Tb927.10.2700:mRNA-p1	17	17	17	1	17	17	17	11	15	13	11	15	13	11	15	13	40.1	40.1	40.1	75.239	696	696	5.71	14	3					1	33	0	72.013	By MS/MS	By MS/MS	By MS/MS	0.98733	1.0149	15.032
Tb927.6.1260:mRNA-p1;Tb11.v5.0742.1-p1	Tb927.6.1260:mRNA-p1;Tb11.v5.0742.1-p1	>Tb927.6.1260:mRNA-p1 | transcript=Tb927.6.1260:mRNA | gene=Tb927.6.1260 | organism=Trypanosoma_brucei_brucei_TREU927 | gene_product=proteasome beta-1 subunit, putative | transcript_product=proteasome beta-1 subunit, putative | location=Tb927_06_v5.1:469738-470586(-) | protein_length=282 | sequence_SO=chromosome | SO=protein_coding | is_pseudo=false;>Tb11.v5.0742.1-p1 | transcript=Tb11.v5.0742.1 …	1.0335	0.928333	0.95119	0.971006	2.96664	0.00399702	0.971006	Tb927.6.1260:mRNA-p1;Tb11.v5.0742.1-p1	8;8	8;8	8;8	2	8	8	8	7	6	6	7	6	6	7	6	6	46.1	46.1	46.1	30.441	282	282;282	3.63	4	11	3			1	7	1	0	36.899	By MS/MS	By MS/MS	By MS/MS	0.83713	0.95843	8.3837
Tb927.1.3110:mRNA-p1	Tb927.1.3110:mRNA-p1	>Tb927.1.3110:mRNA-p1 | transcript=Tb927.1.3110:mRNA | gene=Tb927.1.3110 | organism=Trypanosoma_brucei_brucei_TREU927 | gene_product=soluble N-ethylmaleimide sensitive factor (NSF) attachment protein, putative | transcript_product=soluble N-ethylmaleimide sensitive factor (NSF) attachment protein, putative | location=Tb927_01_v5.1:677766-678611(+) | protein_length=281 | sequence_SO=chromosome | S…	0.978091	0.981643	0.95339	0.971041	4.07721	0.00215878	0.971041	Tb927.1.3110:mRNA-p1	7	7	7	1	7	7	7	5	6	4	5	6	4	5	6	4	28.5	28.5	28.5	32.136	281	281	4.2		1	11			7	1		0	16.797	By MS/MS	By MS/MS	By MS/MS	0.878	0.97423	4.7417
Tb927.9.12150:mRNA-p1	Tb927.9.12150:mRNA-p1	>Tb927.9.12150:mRNA-p1 | transcript=Tb927.9.12150:mRNA | gene=Tb927.9.12150 | organism=Trypanosoma_brucei_brucei_TREU927 | gene_product=transport protein particle (TRAPP) subunit, putative | transcript_product=transport protein particle (TRAPP) subunit, putative | location=Tb927_09_v5.1:1898906-1899514(+) | protein_length=202 | sequence_SO=chromosome | SO=protein_coding | is_pseudo=false	1.00741	1.02464	0.88125	0.971102	2.66565	0.00558631	0.971102	Tb927.9.12150:mRNA-p1	5	5	5	1	5	5	5	4	4	4	4	4	4	4	4	4	27.7	27.7	27.7	23.01	202	202	3.3	6	9		2			4	2	0	28.645	By MS/MS	By MS/MS	By MS/MS	0.84251	0.97645	7.4223
Tb927.5.2850:mRNA-p1	Tb927.5.2850:mRNA-p1	>Tb927.5.2850:mRNA-p1 | transcript=Tb927.5.2850:mRNA | gene=Tb927.5.2850 | organism=Trypanosoma_brucei_brucei_TREU927 | gene_product=radial spoke protein RSP2, putative | transcript_product=radial spoke protein RSP2, putative | location=Tb927_05_v5.1:954147-955703(-) | protein_length=518 | sequence_SO=chromosome | SO=protein_coding | is_pseudo=false	1.01375	0.990786	0.90928	0.971271	2.97336	0.00397028	0.971271	Tb927.5.2850:mRNA-p1	13	13	13	1	13	13	13	8	8	8	8	8	8	8	8	8	31.1	31.1	31.1	57.586	518	518	4.57	2		2	10	8	7	1		0	15.806	By MS/MS	By MS/MS	By MS/MS	0.88502	0.95798	16.76
Tb927.9.1680:mRNA-p1	Tb927.9.1680:mRNA-p1	>Tb927.9.1680:mRNA-p1 | transcript=Tb927.9.1680:mRNA | gene=Tb927.9.1680 | organism=Trypanosoma_brucei_brucei_TREU927 | gene_product=Lys-63-specific deubiquitinase BRCC36, putative | transcript_product=Lys-63-specific deubiquitinase BRCC36, putative | location=Tb927_09_v5.1:387107-387940(-) | protein_length=277 | sequence_SO=chromosome | SO=protein_coding | is_pseudo=false	1.02016	0.885191	1.0085	0.971283	2.70546	0.0052801	0.971283	Tb927.9.1680:mRNA-p1	8	8	8	1	8	8	8	8	1	1	8	1	1	8	1	1	33.2	33.2	33.2	31.173	277	277	4.38	3	2	2			7	1	1	0	22.947	By MS/MS	By MS/MS	By MS/MS	0.88748	0.98024	12.226
Tb927.10.15520:mRNA-p1;Tb11.v5.0812.1-p1	Tb927.10.15520:mRNA-p1;Tb11.v5.0812.1-p1	>Tb927.10.15520:mRNA-p1 | transcript=Tb927.10.15520:mRNA | gene=Tb927.10.15520 | organism=Trypanosoma_brucei_brucei_TREU927 | gene_product=signal recognition particle protein, putative | transcript_product=signal recognition particle protein, putative | location=Tb927_10_v5.1:3807791-3809821(+) | protein_length=676 | sequence_SO=chromosome | SO=protein_coding | is_pseudo=false;>Tb11.v5.0812.1-p1 …	1.02305	0.876271	1.0147	0.97134	2.62117	0.00591996	0.97134	Tb927.10.15520:mRNA-p1;Tb11.v5.0812.1-p1	13;7	13;7	13;7	2	13	13	13	5	10	10	5	10	10	5	10	10	24.3	24.3	24.3	76.262	676	676;340	5.18			3	8	8	21			0	60.004	By MS/MS	By MS/MS	By MS/MS	1.0078	1.0001	15.45
Tb927.7.2400:mRNA-p1	Tb927.7.2400:mRNA-p1	>Tb927.7.2400:mRNA-p1 | transcript=Tb927.7.2400:mRNA | gene=Tb927.7.2400 | organism=Trypanosoma_brucei_brucei_TREU927 | gene_product=tyrosyl-tRNA synthetase, putative | transcript_product=tyrosyl-tRNA synthetase, putative | location=Tb927_07_v5.1:617417-618694(-) | protein_length=425 | sequence_SO=chromosome | SO=protein_coding | is_pseudo=false	0.877809	1.02019	1.0163	0.971433	2.63537	0.00580217	0.971433	Tb927.7.2400:mRNA-p1	6	6	6	1	6	6	6	5	4	4	5	4	4	5	4	4	22.1	22.1	22.1	45.797	425	425	3.41	3	5	2	6	5		1		0	24.613	By MS/MS	By MS/MS	By MS/MS	0.99563	1.063	11.663
Tb927.3.780:mRNA-p1	Tb927.3.780:mRNA-p1	>Tb927.3.780:mRNA-p1 | transcript=Tb927.3.780:mRNA | gene=Tb927.3.780 | organism=Trypanosoma_brucei_brucei_TREU927 | gene_product=proteasome alpha 7 subunit | transcript_product=proteasome alpha 7 subunit | location=Tb927_03_v5.1:187245-187958(-) | protein_length=237 | sequence_SO=chromosome | SO=protein_coding | is_pseudo=false	0.910415	1.05021	0.95369	0.971439	2.74369	0.00502841	0.971439	Tb927.3.780:mRNA-p1	14	14	14	1	14	14	14	12	10	10	12	10	10	12	10	10	65	65	65	25.463	237	237	3.29	17	19	6				15	2	0	86.855	By MS/MS	By MS/MS	By MS/MS	0.93576	1.0116	11.959
Tb927.8.4280:mRNA-p1	Tb927.8.4280:mRNA-p1	>Tb927.8.4280:mRNA-p1 | transcript=Tb927.8.4280:mRNA | gene=Tb927.8.4280 | organism=Trypanosoma_brucei_brucei_TREU927 | gene_product=nuclear transport factor 2, putative | transcript_product=nuclear transport factor 2, putative | location=Tb927_08_v5.1:1272380-1272754(-) | protein_length=124 | sequence_SO=chromosome | SO=protein_coding | is_pseudo=false	0.975515	0.912492	1.0265	0.971502	2.93934	0.00409151	0.971502	Tb927.8.4280:mRNA-p1	10	10	10	1	10	10	10	8	9	9	8	9	9	8	9	9	91.9	91.9	91.9	13.907	124	124	2.81	31	1						11	0	67.197	By MS/MS	By MS/MS	By MS/MS	0.94331	1.0211	12.557
Tb927.11.12680:mRNA-p1	Tb927.11.12680:mRNA-p1	>Tb927.11.12680:mRNA-p1 | transcript=Tb927.11.12680:mRNA | gene=Tb927.11.12680 | organism=Trypanosoma_brucei_brucei_TREU927 | gene_product=prefoldin subunit 2, putative | transcript_product=prefoldin subunit 2, putative | location=Tb927_11_v5.1:3396629-3397066(+) | protein_length=145 | sequence_SO=chromosome | SO=protein_coding | is_pseudo=false	0.977708	0.906865	1.0306	0.971724	2.86713	0.00434984	0.971724	Tb927.11.12680:mRNA-p1	3	3	3	1	3	3	3	2	2	2	2	2	2	2	2	2	23.4	23.4	23.4	15.902	145	145	2.78	4	2	1				2		0	6.1299	By MS/MS	By MS/MS	By MS/MS	1.076	0.99986	13.239
Tb927.3.1280:mRNA-p1	Tb927.3.1280:mRNA-p1	>Tb927.3.1280:mRNA-p1 | transcript=Tb927.3.1280:mRNA | gene=Tb927.3.1280 | organism=Trypanosoma_brucei_brucei_TREU927 | gene_product=NPL4 family, putative | transcript_product=NPL4 family, putative | location=Tb927_03_v5.1:315296-316522(+) | protein_length=408 | sequence_SO=chromosome | SO=protein_coding | is_pseudo=false	0.998303	1.08071	0.8366	0.97187	2.26775	0.0108861	0.97187	Tb927.3.1280:mRNA-p1	3	3	3	1	3	3	3	3	2	2	3	2	2	3	2	2	10.3	10.3	10.3	45.907	408	408	5.91	2				2	1	1	5	0	22.207	By MS/MS	By MS/MS	By MS/MS	0.83011	0.80624	31.062
Tb927.11.1710:mRNA-p1	Tb927.11.1710:mRNA-p1	>Tb927.11.1710:mRNA-p1 | transcript=Tb927.11.1710:mRNA | gene=Tb927.11.1710 | organism=Trypanosoma_brucei_brucei_TREU927 | gene_product=guide RNA-binding protein of 21 kDa | transcript_product=guide RNA-binding protein of 21 kDa | location=Tb927_11_v5.1:520974-521594(-) | protein_length=206 | sequence_SO=chromosome | SO=protein_coding | is_pseudo=false	0.973236	0.970214	0.97244	0.971963	6.06277	0.00147036	0.971963	Tb927.11.1710:mRNA-p1	13	13	13	1	13	13	13	10	13	13	10	13	13	10	13	13	49	49	49	23.253	206	206	3.07	14	42	8	3	1	2	15	1	0	51.772	By MS/MS	By MS/MS	By MS/MS	0.86834	1.0174	12.983
Tb927.10.2440:mRNA-p1	Tb927.10.2440:mRNA-p1	>Tb927.10.2440:mRNA-p1 | transcript=Tb927.10.2440:mRNA | gene=Tb927.10.2440 | organism=Trypanosoma_brucei_brucei_TREU927 | gene_product=Metacaspase-4 | transcript_product=Metacaspase-4 | location=Tb927_10_v5.1:630862-631923(-) | protein_length=353 | sequence_SO=chromosome | SO=protein_coding | is_pseudo=false	0.914997	0.973425	1.0276	0.972007	2.95194	0.0040379	0.972007	Tb927.10.2440:mRNA-p1	12	12	12	1	12	12	12	11	12	11	11	12	11	11	12	11	45	45	45	38.969	353	353	3.52	39	23	51	29	18	12	9	13	0	80.563	By MS/MS	By MS/MS	By MS/MS	0.95364	1.0487	10.912
Tb927.5.1700:mRNA-p1;Tb927.3.5290:mRNA-p1	Tb927.5.1700:mRNA-p1	>Tb927.3.5290:mRNA-p1 | transcript=Tb927.3.5290:mRNA | gene=Tb927.3.5290 | organism=Trypanosoma_brucei_brucei_TREU927 | gene_product=hypothetical protein, conserved | transcript_product=hypothetical protein, conserved | location=Tb927_03_v5.1:1484186-1487020(+) | protein_length=944 | sequence_SO=chromosome | SO=protein_coding | is_pseudo=false;>Tb927.5.1700:mRNA-p1 | transcript=Tb927.5.1700:mRNA …	1.01121	0.917515	0.98733	0.97202	3.07814	0.00360666	0.97202	Tb927.5.1700:mRNA-p1;Tb927.3.5290:mRNA-p1	8;1	8;1	8;1	2	8	8	8	7	6	5	7	6	5	7	6	5	36.9	36.9	36.9	27.593	255	255;944	3.71	7	6	10			1	9	1	0	32.843	By MS/MS	By MS/MS	By MS/MS	0.90423	1.0095	13.436
Tb927.11.6130:mRNA-p1	Tb927.11.6130:mRNA-p1	>Tb927.11.6130:mRNA-p1 | transcript=Tb927.11.6130:mRNA | gene=Tb927.11.6130 | organism=Trypanosoma_brucei_brucei_TREU927 | gene_product=SKP1-like protein | transcript_product=SKP1-like protein | location=Tb927_11_v5.1:1730561-1731109(-) | protein_length=182 | sequence_SO=chromosome | SO=protein_coding | is_pseudo=false	1.05444	0.990589	0.87114	0.972057	2.5171	0.00701381	0.972057	Tb927.11.6130:mRNA-p1	9	9	9	1	9	9	9	7	6	5	7	6	5	7	6	5	66.5	66.5	66.5	21.125	182	182	3.38	5	15					9		0	95.941	By MS/MS	By MS/MS	By MS/MS	0.88665	0.87287	29.476
Tb927.6.1730:mRNA-p1	Tb927.6.1730:mRNA-p1	>Tb927.6.1730:mRNA-p1 | transcript=Tb927.6.1730:mRNA | gene=Tb927.6.1730 | organism=Trypanosoma_brucei_brucei_TREU927 | gene_product=hypothetical protein, conserved | transcript_product=hypothetical protein, conserved | location=Tb927_06_v5.1:577316-581146(-) | protein_length=1276 | sequence_SO=chromosome | SO=protein_coding | is_pseudo=false	0.935104	0.9995	0.98183	0.972145	3.40866	0.00284009	0.972145	Tb927.6.1730:mRNA-p1	22	22	9	1	22	22	9	19	13	10	19	13	10	8	5	4	20.3	20.3	7.9	139.22	1276	1276	4.51	1	23	12		2	16	22		0	76.74	By MS/MS	By MS/MS	By MS/MS	0.96837	1.0445	7.106
Tb927.9.6250:mRNA-p1	Tb927.9.6250:mRNA-p1	>Tb927.9.6250:mRNA-p1 | transcript=Tb927.9.6250:mRNA | gene=Tb927.9.6250 | organism=Trypanosoma_brucei_brucei_TREU927 | gene_product=arginine kinase | transcript_product=arginine kinase | location=Tb927_09_v5.1:1029465-1030577(+) | protein_length=370 | sequence_SO=chromosome | SO=protein_coding | is_pseudo=false	0.992556	0.975991	0.9482	0.972249	3.75178	0.00235621	0.972249	Tb927.9.6250:mRNA-p1	35	4	1	1	35	4	1	31	34	32	4	4	4	1	1	1	64.9	4.9	2.2	41.597	370	370	3.4	7	1	2	8	6			1	0	6.9735	By MS/MS	By MS/MS	By MS/MS	0.82972	0.96858	8.8989
Tb927.11.10140:mRNA-p1	Tb927.11.10140:mRNA-p1	>Tb927.11.10140:mRNA-p1 | transcript=Tb927.11.10140:mRNA | gene=Tb927.11.10140 | organism=Trypanosoma_brucei_brucei_TREU927 | gene_product=hypothetical protein, conserved | transcript_product=hypothetical protein, conserved | location=Tb927_11_v5.1:2714706-2715515(+) | protein_length=269 | sequence_SO=chromosome | SO=protein_coding | is_pseudo=false	0.806582	1.12834	0.98187	0.972263	2.04445	0.0168447	0.972263	Tb927.11.10140:mRNA-p1	4	4	4	1	4	4	4	3	2	2	3	2	2	3	2	2	21.6	21.6	21.6	30.3	269	269	4.71			4				3		0	9.1872	By MS/MS	By MS/MS	By MS/MS	1.0105	0.94549	21.67
Tb927.10.9190.1:mRNA-p1;Tb927.10.9190.2:mRNA-p1	Tb927.10.9190.1:mRNA-p1;Tb927.10.9190.2:mRNA-p1	>Tb927.10.9190.1:mRNA-p1 | transcript=Tb927.10.9190.1:mRNA | gene=Tb927.10.9190 | organism=Trypanosoma_brucei_brucei_TREU927 | gene_product=isoleucyl-tRNA synthetase, putative | transcript_product=isoleucyl-tRNA synthetase, putative | location=Tb927_10_v5.1:2274813-2278046(+) | protein_length=1077 | sequence_SO=chromosome | SO=protein_coding | is_pseudo=false;>Tb927.10.9190.2:mRNA-p1 | transcript…	1.02103	0.924984	0.97103	0.972349	3.09012	0.00357265	0.972349	Tb927.10.9190.1:mRNA-p1;Tb927.10.9190.2:mRNA-p1	66;65	66;65	66;65	2	66	66	66	50	56	53	50	56	53	50	56	53	63.5	63.5	63.5	123.47	1077	1077;1143	4.59	14	82	53	15	36	33	121	1	0	275.78	By MS/MS	By MS/MS	By MS/MS	0.91034	1.0358	11.812
Tb927.6.4370:mRNA-p1	Tb927.6.4370:mRNA-p1	>Tb927.6.4370:mRNA-p1 | transcript=Tb927.6.4370:mRNA | gene=Tb927.6.4370 | organism=Trypanosoma_brucei_brucei_TREU927 | gene_product=eukaryotic translation initiation factor 3 subunit d | transcript_product=eukaryotic translation initiation factor 3 subunit d | location=Tb927_06_v5.1:1229843-1231363(-) | protein_length=506 | sequence_SO=chromosome | SO=protein_coding | is_pseudo=false	1.00148	0.941176	0.97506	0.972573	3.49231	0.00273975	0.972573	Tb927.6.4370:mRNA-p1	17	17	17	1	17	17	17	13	14	13	13	14	13	13	14	13	43.1	43.1	43.1	57.974	506	506	3.56	13	13	4	20	24	2	1	1	0	60.969	By MS/MS	By MS/MS	By MS/MS	0.96883	1.0291	8.3145
Tb927.11.16480:mRNA-p1	Tb927.11.16480:mRNA-p1	>Tb927.11.16480:mRNA-p1 | transcript=Tb927.11.16480:mRNA | gene=Tb927.11.16480 | organism=Trypanosoma_brucei_brucei_TREU927 | gene_product=enoyl-CoA hydratase/isomerase family protein, putative | transcript_product=enoyl-CoA hydratase/isomerase family protein, putative | location=Tb927_11_v5.1:4369403-4370491(-) | protein_length=362 | sequence_SO=chromosome | SO=protein_coding | is_pseudo=false	0.972384	0.952744	0.99289	0.972673	3.84785	0.0023426	0.972673	Tb927.11.16480:mRNA-p1	17	17	17	1	17	17	17	14	15	15	14	15	15	14	15	15	51.7	51.7	51.7	40.234	362	362	4.48	1	3	3	35		18	2		0	55.564	By MS/MS	By MS/MS	By MS/MS	0.88581	0.99809	9.3703
Tb927.9.2590:mRNA-p1	Tb927.9.2590:mRNA-p1	>Tb927.9.2590:mRNA-p1 | transcript=Tb927.9.2590:mRNA | gene=Tb927.9.2590 | organism=Trypanosoma_brucei_brucei_TREU927 | gene_product=hypothetical protein, conserved | transcript_product=hypothetical protein, conserved | location=Tb927_09_v5.1:572247-575513(-) | protein_length=1088 | sequence_SO=chromosome | SO=protein_coding | is_pseudo=false	0.990197	0.968429	0.9598	0.972809	4.06339	0.00215878	0.972809	Tb927.9.2590:mRNA-p1	30	30	30	1	30	30	30	25	21	19	25	21	19	25	21	19	34.7	34.7	34.7	121.33	1088	1088	4.92	9	2	27	9	6	24	36		0	97.2	By MS/MS	By MS/MS	By MS/MS	0.88592	1.0302	14.498
Tb927.4.3560:mRNA-p1;Tb927.4.3610:mRNA-p1	Tb927.4.3560:mRNA-p1;Tb927.4.3610:mRNA-p1	>Tb927.4.3560:mRNA-p1 | transcript=Tb927.4.3560:mRNA | gene=Tb927.4.3560 | organism=Trypanosoma_brucei_brucei_TREU927 | gene_product=protein phoshatase 1, putative | transcript_product=protein phoshatase 1, putative | location=Tb927_04_v5.1:913574-914554(-) | protein_length=326 | sequence_SO=chromosome | SO=protein_coding | is_pseudo=false;>Tb927.4.3610:mRNA-p1 | transcript=Tb927.4.3610:mRNA | ge…	0.990491	0.928678	0.99927	0.972813	3.28319	0.00317558	0.972813	Tb927.4.3560:mRNA-p1;Tb927.4.3610:mRNA-p1	8;5	8;5	8;5	2	8	8	8	7	5	3	7	5	3	7	5	3	31.3	31.3	31.3	36.828	326	326;209	4.71			8			7	2		0	12.636	By MS/MS	By MS/MS	By MS/MS	0.89858	1.038	14.542
Tb927.5.2250:mRNA-p1;Tb927.5.2220:mRNA-p1;Tb927.5.2190:mRNA-p1	Tb927.5.2250:mRNA-p1;Tb927.5.2220:mRNA-p1;Tb927.5.2190:mRNA-p1	>Tb927.5.2190:mRNA-p1 | transcript=Tb927.5.2190:mRNA | gene=Tb927.5.2190 | organism=Trypanosoma_brucei_brucei_TREU927 | gene_product=META domain/Domain of unknown function (DUF1935), putative | transcript_product=META domain/Domain of unknown function (DUF1935), putative | location=Tb927_05_v5.1:751885-753225(+) | protein_length=446 | sequence_SO=chromosome | SO=protein_coding | is_pseudo=false;>…	0.959601	0.924556	1.0344	0.972852	2.95589	0.00402919	0.972852	Tb927.5.2250:mRNA-p1;Tb927.5.2220:mRNA-p1;Tb927.5.2190:mRNA-p1	13;13;13	13;13;13	13;13;13	3	13	13	13	7	11	8	7	11	8	7	11	8	30.7	30.7	30.7	48.809	446	446;446;446	3.81	1	3	5	21	7				0	64.148	By MS/MS	By MS/MS	By MS/MS	0.95504	1.0272	12.217
Tb927.10.180:mRNA-p1	Tb927.10.180:mRNA-p1	>Tb927.10.180:mRNA-p1 | transcript=Tb927.10.180:mRNA | gene=Tb927.10.180 | organism=Trypanosoma_brucei_brucei_TREU927 | gene_product=ATP synthase F1 subunit gamma protein, putative | transcript_product=ATP synthase F1 subunit gamma protein, putative | location=Tb927_10_v5.1:72375-73292(+) | protein_length=305 | sequence_SO=chromosome | SO=protein_coding | is_pseudo=false	1.00082	0.953834	0.96395	0.972868	3.66692	0.00249165	0.972868	Tb927.10.180:mRNA-p1	16	16	16	1	16	16	16	15	13	14	15	13	14	15	13	14	51.8	51.8	51.8	34.37	305	305	3.64	5	17	29			19	3	1	0	136.45	By MS/MS	By MS/MS	By MS/MS	0.81175	1.0415	8.2612
Tb927.3.4040:mRNA-p1	Tb927.3.4040:mRNA-p1	>Tb927.3.4040:mRNA-p1 | transcript=Tb927.3.4040:mRNA | gene=Tb927.3.4040 | organism=Trypanosoma_brucei_brucei_TREU927 | gene_product=Ankyrin repeats (3 copies), putative | transcript_product=Ankyrin repeats (3 copies), putative | location=Tb927_03_v5.1:1140259-1142118(-) | protein_length=619 | sequence_SO=chromosome | SO=protein_coding | is_pseudo=false	0.978953	1.00582	0.93408	0.972952	3.33508	0.00300361	0.972952	Tb927.3.4040:mRNA-p1	11	11	11	1	11	11	11	10	8	7	10	8	7	10	8	7	23.6	23.6	23.6	67.631	619	619	3.98	6	3	12	14	7	14			0	54.661	By MS/MS	By MS/MS	By MS/MS	0.91915	0.99527	7.4079
Tb927.6.1270:mRNA-p1	Tb927.6.1270:mRNA-p1	>Tb927.6.1270:mRNA-p1 | transcript=Tb927.6.1270:mRNA | gene=Tb927.6.1270 | organism=Trypanosoma_brucei_brucei_TREU927 | gene_product=PITH domain-containing protein | transcript_product=PITH domain-containing protein | location=Tb927_06_v5.1:470831-471478(-) | protein_length=215 | sequence_SO=chromosome | SO=protein_coding | is_pseudo=false	0.93214	0.969462	1.0175	0.973034	3.19107	0.00334635	0.973034	Tb927.6.1270:mRNA-p1	5	5	5	1	5	5	5	3	4	2	3	4	2	3	4	2	47	47	47	23.703	215	215	3.5		7					3		0	28.702	By MS/MS	By MS/MS	By MS/MS	0.93117	1.0397	21.494
Tb927.10.14390:mRNA-p1	Tb927.10.14390:mRNA-p1	>Tb927.10.14390:mRNA-p1 | transcript=Tb927.10.14390:mRNA | gene=Tb927.10.14390 | organism=Trypanosoma_brucei_brucei_TREU927 | gene_product=Histone chaperone Rttp106-like, putative | transcript_product=Histone chaperone Rttp106-like, putative | location=Tb927_10_v5.1:3499574-3501241(-) | protein_length=555 | sequence_SO=chromosome | SO=protein_coding | is_pseudo=false	0.978665	0.941354	0.9993	0.973106	3.51782	0.002725	0.973106	Tb927.10.14390:mRNA-p1	31	31	31	1	31	31	31	20	26	29	20	26	29	20	26	29	64.9	64.9	64.9	60.759	555	555	5.52	25	27	6			2	38	67	0	152.73	By MS/MS	By MS/MS	By MS/MS	0.91881	1.0281	6.1181
Tb927.1.450:pseudogenic_transcript-p1	Tb927.1.450:pseudogenic_transcript-p1	>Tb927.1.450:pseudogenic_transcript-p1 | transcript=Tb927.1.450:pseudogenic_transcript | gene=Tb927.1.450 | organism=Trypanosoma_brucei_brucei_TREU927 | gene_product=retrotransposon hot spot protein (RHS, pseudogene), putative | transcript_product=retrotransposon hot spot protein (RHS, pseudogene), putative | location=Tb927_01_v5.1:167799-174089(-) | protein_length=2097 | sequence_SO=chromosome |…	0.957121	0.929023	1.0335	0.973215	2.98836	0.00389543	0.973215	Tb927.1.450:pseudogenic_transcript-p1	16	3	1	1	16	3	1	12	14	14	2	3	3	0	1	1	7.4	1.2	0.6	229.01	2097	2097	4.33	2	2	4	2	2	8	1		0	15.489	By MS/MS	By MS/MS	By MS/MS	1.0621	1.0335	3.1789
Tb927.8.5460:mRNA-p1;Tb11.v5.0797.1-p1;Tb927.8.5440:mRNA-p1;Tb927.8.5465:mRNA-p1;Tb11.v5.0798.1-p1;Tb927.8.5470:mRNA-p1	Tb927.8.5460:mRNA-p1;Tb11.v5.0797.1-p1;Tb927.8.5440:mRNA-p1;Tb927.8.5465:mRNA-p1;Tb11.v5.0798.1-p1	>Tb927.8.5440:mRNA-p1 | transcript=Tb927.8.5440:mRNA | gene=Tb927.8.5440 | organism=Trypanosoma_brucei_brucei_TREU927 | gene_product=flagellar calcium-binding 24 kDa protein | transcript_product=flagellar calcium-binding 24 kDa protein | location=Tb927_08_v5.1:1613150-1613806(+) | protein_length=218 | sequence_SO=chromosome | SO=protein_coding | is_pseudo=false;>Tb927.8.5460:mRNA-p1 | transcript=…	0.994827	0.989609	0.9357	0.973379	3.42391	0.00280154	0.973379	Tb927.8.5460:mRNA-p1;Tb11.v5.0797.1-p1;Tb927.8.5440:mRNA-p1;Tb927.8.5465:mRNA-p1;Tb11.v5.0798.1-p1;Tb927.8.5470:mRNA-p1	11;10;8;7;7;4	11;10;8;7;7;4	11;10;8;7;7;4	6	11	11	11	10	10	11	10	10	11	10	10	11	31	31	31	45.718	407	407;283;218;218;218;233	3.93	16	22	17	26	15	4	15	8	0	152.92	By MS/MS	By MS/MS	By MS/MS	0.8475	0.96409	5.2879
Tb927.10.3570:mRNA-p1;Tb11.v5.1042.1-p1	Tb927.10.3570:mRNA-p1	>Tb927.10.3570:mRNA-p1 | transcript=Tb927.10.3570:mRNA | gene=Tb927.10.3570 | organism=Trypanosoma_brucei_brucei_TREU927 | gene_product=RNA editing exonuclease 2 | transcript_product=RNA editing exonuclease 2 | location=Tb927_10_v5.1:924539-927262(+) | protein_length=907 | sequence_SO=chromosome | SO=protein_coding | is_pseudo=false;>Tb11.v5.1042.1-p1 | transcript=Tb11.v5.1042.1 | gene=Tb11.v5.10…	0.850412	1.01052	1.0597	0.973544	2.37826	0.00889984	0.973544	Tb927.10.3570:mRNA-p1;Tb11.v5.1042.1-p1	10;3	10;3	10;3	2	10	10	10	4	5	6	4	5	6	4	5	6	16.2	16.2	16.2	99.416	907	907;351	4.56	2		4		1	9			0	18.674	By MS/MS	By MS/MS	By MS/MS	1.0085	0.97606	18.51
Tb927.5.1090:mRNA-p1	Tb927.5.1090:mRNA-p1	>Tb927.5.1090:mRNA-p1 | transcript=Tb927.5.1090:mRNA | gene=Tb927.5.1090 | organism=Trypanosoma_brucei_brucei_TREU927 | gene_product=threonyl-tRNA synthetase, putative | transcript_product=threonyl-tRNA synthetase, putative | location=Tb927_05_v5.1:409713-412112(+) | protein_length=799 | sequence_SO=chromosome | SO=protein_coding | is_pseudo=false	0.983284	0.948317	0.98911	0.97357	3.76662	0.00235621	0.97357	Tb927.5.1090:mRNA-p1	47	47	46	1	47	47	46	36	43	41	36	43	41	36	42	40	71.8	71.8	71.1	90.983	799	799	4.4	9	35	61	30	20	95	16	2	0	231.5	By MS/MS	By MS/MS	By MS/MS	0.91311	1.0232	9.2518
Tb927.1.2260:mRNA-p1	Tb927.1.2260:mRNA-p1	>Tb927.1.2260:mRNA-p1 | transcript=Tb927.1.2260:mRNA | gene=Tb927.1.2260 | organism=Trypanosoma_brucei_brucei_TREU927 | gene_product=small myristoylated protein 1-2 | transcript_product=small myristoylated protein 1-2 | location=Tb927_01_v5.1:564977-565366(+) | protein_length=129 | sequence_SO=chromosome | SO=protein_coding | is_pseudo=false	0.995322	0.887863	1.0376	0.973595	2.68004	0.00549439	0.973595	Tb927.1.2260:mRNA-p1	11	11	7	1	11	11	7	10	10	10	10	10	10	6	6	6	75.2	75.2	55	14.03	129	129	3.34	36	5					2	18	0	43.063	By MS/MS	By MS/MS	By MS/MS	0.92291	1.0395	11.803
Tb927.6.1140:mRNA-p1	Tb927.6.1140:mRNA-p1	>Tb927.6.1140:mRNA-p1 | transcript=Tb927.6.1140:mRNA | gene=Tb927.6.1140 | organism=Trypanosoma_brucei_brucei_TREU927 | gene_product=dolichyl-P-Man:GDP-Man5GlcNAc2-PP-dolichyl alpha-1,2-mannosyltransferase, putative | transcript_product=dolichyl-P-Man:GDP-Man5GlcNAc2-PP-dolichyl alpha-1,2-mannosyltransferase, putative | location=Tb927_06_v5.1:443904-445928(-) | protein_length=674 | sequence_SO=ch…	0.933794	0.998602	0.98849	0.973629	3.36937	0.00291488	0.973629	Tb927.6.1140:mRNA-p1	3	3	3	1	3	3	3	3	3	1	3	3	1	3	3	1	8.2	8.2	8.2	75.202	674	674	3.84	1	4	6	2	1	2	3		0	3.7141	By MS/MS	By MS/MS	By MS/MS	0.97464	1.0559	3.537
Tb11.v5.0826.1-p1;Tb927.7.6860:mRNA-p1	Tb11.v5.0826.1-p1;Tb927.7.6860:mRNA-p1	>Tb927.7.6860:mRNA-p1 | transcript=Tb927.7.6860:mRNA | gene=Tb927.7.6860 | organism=Trypanosoma_brucei_brucei_TREU927 | gene_product=expression site-associated gene 5 (ESAG5) protein, putative | transcript_product=expression site-associated gene 5 (ESAG5) protein, putative | location=Tb927_07_v5.1:1929788-1931230(+) | protein_length=480 | sequence_SO=chromosome | SO=protein_coding | is_pseudo=fal…	0.998303	0.99167	0.93131	0.973761	3.31998	0.00305151	0.973761	Tb11.v5.0826.1-p1;Tb927.7.6860:mRNA-p1	7;7	7;7	7;7	2	7	7	7	5	6	7	5	6	7	5	6	7	11.9	11.9	11.9	50.162	464	464;480	4.09	6	4	5	8	10	8	3		0	30.941	By MS/MS	By MS/MS	By MS/MS	0.85645	1.0051	5.7751
Tb927.3.3000:mRNA-p1	Tb927.3.3000:mRNA-p1	>Tb927.3.3000:mRNA-p1 | transcript=Tb927.3.3000:mRNA | gene=Tb927.3.3000 | organism=Trypanosoma_brucei_brucei_TREU927 | gene_product=Putative intraflagellar transport protein C3 | transcript_product=Putative intraflagellar transport protein C3 | location=Tb927_03_v5.1:769604-771304(-) | protein_length=566 | sequence_SO=chromosome | SO=protein_coding | is_pseudo=false	0.982898	0.940026	0.9984	0.973775	3.49316	0.00273975	0.973775	Tb927.3.3000:mRNA-p1	28	28	28	1	28	28	28	21	20	24	21	20	24	21	20	24	65	65	65	64.892	566	566	3.86	17	19	20	43	50	9	6		0	90.988	By MS/MS	By MS/MS	By MS/MS	0.87588	1.0113	18
Tb927.4.2760:mRNA-p1	Tb927.4.2760:mRNA-p1	>Tb927.4.2760:mRNA-p1 | transcript=Tb927.4.2760:mRNA | gene=Tb927.4.2760 | organism=Trypanosoma_brucei_brucei_TREU927 | gene_product=Protein of unknown function (DUF3808), putative | transcript_product=Protein of unknown function (DUF3808), putative | location=Tb927_04_v5.1:731459-733477(+) | protein_length=672 | sequence_SO=chromosome | SO=protein_coding | is_pseudo=false	0.980777	0.995818	0.94505	0.973881	3.62178	0.00256894	0.973881	Tb927.4.2760:mRNA-p1	10	10	10	1	10	10	10	4	7	8	4	7	8	4	7	8	19.8	19.8	19.8	75.492	672	672	5.19		1	1	6	3	16			0	19.106	By MS/MS	By MS/MS	By MS/MS	0.89815	0.94746	23.276
Tb927.11.6190:mRNA-p1	Tb927.11.6190:mRNA-p1	>Tb927.11.6190:mRNA-p1 | transcript=Tb927.11.6190:mRNA | gene=Tb927.11.6190 | organism=Trypanosoma_brucei_brucei_TREU927 | gene_product=hypothetical protein, conserved | transcript_product=hypothetical protein, conserved | location=Tb927_11_v5.1:1743323-1743760(-) | protein_length=145 | sequence_SO=chromosome | SO=protein_coding | is_pseudo=false	0.888573	0.990197	1.0431	0.973957	2.6655	0.00558631	0.973957	Tb927.11.6190:mRNA-p1	8	8	8	1	8	8	8	8	2	2	8	2	2	8	2	2	68.3	68.3	68.3	16.047	145	145	5.67	4							8	0	17.48	By MS/MS	By MS/MS	By MS/MS	0.97658	1.1254	25.952
Tb927.6.850:mRNA-p1;Tb11.v5.0689.1-p1	Tb927.6.850:mRNA-p1;Tb11.v5.0689.1-p1	>Tb927.6.850:mRNA-p1 | transcript=Tb927.6.850:mRNA | gene=Tb927.6.850 | organism=Trypanosoma_brucei_brucei_TREU927 | gene_product=ccr4-not transcription complex subunit 2 | transcript_product=ccr4-not transcription complex subunit 2 | location=Tb927_06_v5.1:361953-362945(-) | protein_length=330 | sequence_SO=chromosome | SO=protein_coding | is_pseudo=false;>Tb11.v5.0689.1-p1 | transcript=Tb11.v5.…	0.852297	0.988631	1.0811	0.974009	2.33511	0.00966618	0.974009	Tb927.6.850:mRNA-p1;Tb11.v5.0689.1-p1	4;3	4;3	4;3	2	4	4	4	4	3	3	4	3	3	4	3	3	20.3	20.3	20.3	37.396	330	330;413	3.87	1	7	4	1	4	4	2		0	19.933	By MS/MS	By MS/MS	By MS/MS	1.021	1.0672	16.846
Tb927.11.12850:mRNA-p1	Tb927.11.12850:mRNA-p1	>Tb927.11.12850:mRNA-p1 | transcript=Tb927.11.12850:mRNA | gene=Tb927.11.12850 | organism=Trypanosoma_brucei_brucei_TREU927 | gene_product=oligopeptidase b | transcript_product=oligopeptidase b | location=Tb927_11_v5.1:3447971-3450118(-) | protein_length=715 | sequence_SO=chromosome | SO=protein_coding | is_pseudo=false	0.950299	0.941354	1.0304	0.974018	3.07383	0.00361511	0.974018	Tb927.11.12850:mRNA-p1	32	32	32	1	32	32	32	22	29	31	22	29	31	22	29	31	49.7	49.7	49.7	80.572	715	715	4.8	4	14	33	21	34	92	5	1	0	174.47	By MS/MS	By MS/MS	By MS/MS	0.89262	1.0647	11.819
Tb927.11.6470:mRNA-p1	Tb927.11.6470:mRNA-p1	>Tb927.11.6470:mRNA-p1 | transcript=Tb927.11.6470:mRNA | gene=Tb927.11.6470 | organism=Trypanosoma_brucei_brucei_TREU927 | gene_product=hypothetical protein, conserved | transcript_product=hypothetical protein, conserved | location=Tb927_11_v5.1:1829187-1829624(-) | protein_length=145 | sequence_SO=chromosome | SO=protein_coding | is_pseudo=false	0.931359	0.975324	1.0155	0.974061	3.20645	0.00332263	0.974061	Tb927.11.6470:mRNA-p1	7	7	7	1	7	7	7	6	5	5	6	5	5	6	5	5	71	71	71	15.746	145	145	4.04	13							10	0	63.868	By MS/MS	By MS/MS	By MS/MS	0.95725	1.0408	21.35
Tb927.5.3810:mRNA-p1	Tb927.5.3810:mRNA-p1	>Tb927.5.3810:mRNA-p1 | transcript=Tb927.5.3810:mRNA | gene=Tb927.5.3810 | organism=Trypanosoma_brucei_brucei_TREU927 | gene_product=orotidine-5-phosphate decarboxylase/orotate phosphoribosyltransferase, putative | transcript_product=orotidine-5-phosphate decarboxylase/orotate phosphoribosyltransferase, putative | location=Tb927_05_v5.1:1246276-1247652(+) | protein_length=458 | sequence_SO=chromo…	1.00326	0.993147	0.92579	0.974066	3.20587	0.00332263	0.974066	Tb927.5.3810:mRNA-p1	24	24	24	1	24	24	24	20	19	18	20	19	18	20	19	18	49.1	49.1	49.1	49.955	458	458	3.6	11	11	21	40	27	2			0	75.705	By MS/MS	By MS/MS	By MS/MS	0.83884	0.97769	11.716
Tb927.11.2360:mRNA-p1	Tb927.11.2360:mRNA-p1	>Tb927.11.2360:mRNA-p1 | transcript=Tb927.11.2360:mRNA | gene=Tb927.11.2360 | organism=Trypanosoma_brucei_brucei_TREU927 | gene_product=phenylalanyl-tRNA synthetase (beta subunit), putative | transcript_product=phenylalanyl-tRNA synthetase (beta subunit), putative | location=Tb927_11_v5.1:676961-678835(+) | protein_length=624 | sequence_SO=chromosome | SO=protein_coding | is_pseudo=false	0.969932	0.972195	0.98015	0.974092	4.99492	0.00186703	0.974092	Tb927.11.2360:mRNA-p1	26	26	26	1	26	26	26	22	21	19	22	21	19	22	21	19	53.5	53.5	53.5	70.311	624	624	4.57	9	4	6	27	8	42		1	0	81.177	By MS/MS	By MS/MS	By MS/MS	0.96455	1.0153	8.2539
Tb927.7.3750:mRNA-p1	Tb927.7.3750:mRNA-p1	>Tb927.7.3750:mRNA-p1 | transcript=Tb927.7.3750:mRNA | gene=Tb927.7.3750 | organism=Trypanosoma_brucei_brucei_TREU927 | gene_product=TFIIF-stimulated CTD phosphatase, putative | transcript_product=TFIIF-stimulated CTD phosphatase, putative | location=Tb927_07_v5.1:982009-982605(-) | protein_length=198 | sequence_SO=chromosome | SO=protein_coding | is_pseudo=false	0.925069	1.02009	0.97749	0.974215	3.09987	0.00354831	0.974215	Tb927.7.3750:mRNA-p1	6	6	6	1	6	6	6	6	4	4	6	4	4	6	4	4	37.9	37.9	37.9	22.571	198	198	3.9	2	10					8		0	14.848	By MS/MS	By MS/MS	By MS/MS	1.0125	1.0327	10.96
Tb927.11.5440:mRNA-p1	Tb927.11.5440:mRNA-p1	>Tb927.11.5440:mRNA-p1 | transcript=Tb927.11.5440:mRNA | gene=Tb927.11.5440 | organism=Trypanosoma_brucei_brucei_TREU927 | gene_product=NADP-dependent malic enzyme, cytosolic | transcript_product=NADP-dependent malic enzyme, cytosolic | location=Tb927_11_v5.1:1546913-1548607(+) | protein_length=564 | sequence_SO=chromosome | SO=protein_coding | is_pseudo=false	1.05392	0.920471	0.9484	0.974263	2.76067	0.00492638	0.974263	Tb927.11.5440:mRNA-p1	25	25	25	1	25	25	25	21	22	24	21	22	24	21	22	24	56.4	56.4	56.4	61.506	564	564	4.01	12	14	16	57	65	3	1	2	0	120.42	By MS/MS	By MS/MS	By MS/MS	0.87685	0.97188	11.463
Tb927.8.3840:mRNA-p1	Tb927.8.3840:mRNA-p1	>Tb927.8.3840:mRNA-p1 | transcript=Tb927.8.3840:mRNA | gene=Tb927.8.3840 | organism=Trypanosoma_brucei_brucei_TREU927 | gene_product=hypothetical protein, conserved | transcript_product=hypothetical protein, conserved | location=Tb927_08_v5.1:1143111-1145336(-) | protein_length=741 | sequence_SO=chromosome | SO=protein_coding | is_pseudo=false	0.990786	0.91617	1.0159	0.974285	3.02524	0.00376281	0.974285	Tb927.8.3840:mRNA-p1	20	20	20	1	20	20	20	19	8	7	19	8	7	19	8	7	34	34	34	80.049	741	741	3.77	8	19	12	2	7	12	9		0	47.163	By MS/MS	By MS/MS	By MS/MS	0.91442	1.0179	21.672
Tb927.11.13280:mRNA-p1	Tb927.11.13280:mRNA-p1	>Tb927.11.13280:mRNA-p1 | transcript=Tb927.11.13280:mRNA | gene=Tb927.11.13280 | organism=Trypanosoma_brucei_brucei_TREU927 | gene_product=mitochondrial RNA binding protein 2 | transcript_product=mitochondrial RNA binding protein 2 | location=Tb927_11_v5.1:3562140-3562814(-) | protein_length=224 | sequence_SO=chromosome | SO=protein_coding | is_pseudo=false	0.98912	0.951384	0.98271	0.974405	3.84433	0.0023426	0.974405	Tb927.11.13280:mRNA-p1	13	13	13	1	13	13	13	11	12	11	11	12	11	11	12	11	55.4	55.4	55.4	25.106	224	224	3.34	18	44	6	4			21	5	0	59.274	By MS/MS	By MS/MS	By MS/MS	0.95532	1.0234	3.3612
Tb927.7.7410:mRNA-p1	Tb927.7.7410:mRNA-p1	>Tb927.7.7410:mRNA-p1 | transcript=Tb927.7.7410:mRNA | gene=Tb927.7.7410 | organism=Trypanosoma_brucei_brucei_TREU927 | gene_product=Trans-2-enoyl-ACP reductase 2, putative | transcript_product=Trans-2-enoyl-ACP reductase 2, putative | location=Tb927_07_v5.1:2131551-2132558(-) | protein_length=335 | sequence_SO=chromosome | SO=protein_coding | is_pseudo=false	1.02023	0.939938	0.96309	0.97442	3.22251	0.00331007	0.97442	Tb927.7.7410:mRNA-p1	13	13	13	1	13	13	13	10	12	11	10	12	11	10	12	11	50.4	50.4	50.4	35.787	335	335	3.58	3	7	28			13	1		0	54.105	By MS/MS	By MS/MS	By MS/MS	0.93812	1.0592	15.085
Tb927.4.2670:mRNA-p1	Tb927.4.2670:mRNA-p1	>Tb927.4.2670:mRNA-p1 | transcript=Tb927.4.2670:mRNA | gene=Tb927.4.2670 | organism=Trypanosoma_brucei_brucei_TREU927 | gene_product=pyroglutamyl-peptidase I, putative | transcript_product=pyroglutamyl-peptidase I, putative | location=Tb927_04_v5.1:707466-708134(+) | protein_length=222 | sequence_SO=chromosome | SO=protein_coding | is_pseudo=false	0.884956	1.02616	1.0122	0.974437	2.67397	0.00554167	0.974437	Tb927.4.2670:mRNA-p1	4	4	4	1	4	4	4	3	3	3	3	3	3	3	3	3	28.8	28.8	28.8	25.104	222	222	4		6					4		0	14.903	By MS/MS	By MS/MS	By MS/MS	0.94479	1.0703	13.077
Tb927.11.15040:mRNA-p1	Tb927.11.15040:mRNA-p1	>Tb927.11.15040:mRNA-p1 | transcript=Tb927.11.15040:mRNA | gene=Tb927.11.15040 | organism=Trypanosoma_brucei_brucei_TREU927 | gene_product=Chaperonin HSP60, mitochondrial | transcript_product=Chaperonin HSP60, mitochondrial | location=Tb927_11_v5.1:4000459-4002243(-) | protein_length=594 | sequence_SO=chromosome | SO=protein_coding | is_pseudo=false	0.944912	1.03197	0.94674	0.974541	3.06181	0.0036476	0.974541	Tb927.11.15040:mRNA-p1	14	12	12	1	14	12	12	12	9	9	10	7	8	10	7	8	31.1	29.5	29.5	64.159	594	594	4.58				11	15				0	26.004	By MS/MS	By MS/MS	By MS/MS	0.90129	0.96558	8.5981
Tb927.6.2860:mRNA-p1	Tb927.6.2860:mRNA-p1	>Tb927.6.2860:mRNA-p1 | transcript=Tb927.6.2860:mRNA | gene=Tb927.6.2860 | organism=Trypanosoma_brucei_brucei_TREU927 | gene_product=WD domain, G-beta repeat, putative | transcript_product=WD domain, G-beta repeat, putative | location=Tb927_06_v5.1:859092-860459(+) | protein_length=455 | sequence_SO=chromosome | SO=protein_coding | is_pseudo=false	1.0201	0.982125	0.92162	0.974614	3.06324	0.0036476	0.974614	Tb927.6.2860:mRNA-p1	8	8	8	1	8	8	8	5	4	5	5	4	5	5	4	5	22.2	22.2	22.2	48.966	455	455	3.89	1	1	2	9	5				0	8.9551	By MS/MS	By MS/MS	By MS/MS	0.84012	0.9803	19.834
Tb927.9.9820:mRNA-p1	Tb927.9.9820:mRNA-p1	>Tb927.9.9820:mRNA-p1 | transcript=Tb927.9.9820:mRNA | gene=Tb927.9.9820 | organism=Trypanosoma_brucei_brucei_TREU927 | gene_product=glyceraldehyde-3-phosphate dehydrogenase, putative | transcript_product=glyceraldehyde-3-phosphate dehydrogenase, putative | location=Tb927_09_v5.1:1558099-1559166(-) | protein_length=355 | sequence_SO=chromosome | SO=protein_coding | is_pseudo=false	0.980777	1.00349	0.93966	0.974643	3.43517	0.00279553	0.974643	Tb927.9.9820:mRNA-p1	19	19	19	1	19	19	19	17	13	12	17	13	12	17	13	12	71.8	71.8	71.8	38.802	355	355	4	5	19	3	29		22	4		0	58.608	By MS/MS	By MS/MS	By MS/MS	0.83781	0.98415	15.642
Tb927.10.1560:mRNA-p1	Tb927.10.1560:mRNA-p1	>Tb927.10.1560:mRNA-p1 | transcript=Tb927.10.1560:mRNA | gene=Tb927.10.1560 | organism=Trypanosoma_brucei_brucei_TREU927 | gene_product=Nucleolar protein 91 | transcript_product=Nucleolar protein 91 | location=Tb927_10_v5.1:428589-431072(-) | protein_length=827 | sequence_SO=chromosome | SO=protein_coding | is_pseudo=false	0.962001	1.06818	0.89383	0.974671	2.56898	0.0064476	0.974671	Tb927.10.1560:mRNA-p1	5	5	5	1	5	5	5	5	1	2	5	1	2	5	1	2	7.5	7.5	7.5	91.596	827	827	3.69	6	7	6	5	4	4	1	3	0	4.4177	By MS/MS	By MS/MS	By MS/MS	0.86866	0.95756	6.5771
Tb927.10.14800:mRNA-p1;Tb11.v5.0626.1-p1	Tb927.10.14800:mRNA-p1;Tb11.v5.0626.1-p1	>Tb927.10.14800:mRNA-p1 | transcript=Tb927.10.14800:mRNA | gene=Tb927.10.14800 | organism=Trypanosoma_brucei_brucei_TREU927 | gene_product=mitogen-activated protein kinase 9, putative | transcript_product=mitogen-activated protein kinase 9, putative | location=Tb927_10_v5.1:3609426-3610589(-) | protein_length=387 | sequence_SO=chromosome | SO=protein_coding | is_pseudo=false;>Tb11.v5.0626.1-p1 | …	0.983187	1.03014	0.91073	0.974686	2.89709	0.00423046	0.974686	Tb927.10.14800:mRNA-p1;Tb11.v5.0626.1-p1	4;4	4;4	4;4	2	4	4	4	4	3	2	4	3	2	4	3	2	12.4	12.4	12.4	42.749	387	387;387	3.63	3	1	5	3	5	2			0	12.58	By MS/MS	By MS/MS	By MS/MS	0.85016	1.0171	5.4253
Tb927.11.7780:mRNA-p1	Tb927.11.7780:mRNA-p1	>Tb927.11.7780:mRNA-p1 | transcript=Tb927.11.7780:mRNA | gene=Tb927.11.7780 | organism=Trypanosoma_brucei_brucei_TREU927 | gene_product=Mitochondrial import receptor subunit ATOM46 | transcript_product=Mitochondrial import receptor subunit ATOM46 | location=Tb927_11_v5.1:2204015-2205274(-) | protein_length=419 | sequence_SO=chromosome | SO=protein_coding | is_pseudo=false	1.03938	0.940203	0.94456	0.974715	2.95851	0.00402438	0.974715	Tb927.11.7780:mRNA-p1	17	17	17	1	17	17	17	11	17	15	11	17	15	11	17	15	52.3	52.3	52.3	46.237	419	419	3.47	12	6	5	36	14				0	84.423	By MS/MS	By MS/MS	By MS/MS	0.85734	1.0124	9.4473
Tb927.10.15180:mRNA-p1	Tb927.10.15180:mRNA-p1	>Tb927.10.15180:mRNA-p1 | transcript=Tb927.10.15180:mRNA | gene=Tb927.10.15180 | organism=Trypanosoma_brucei_brucei_TREU927 | gene_product=nucleosome assembly protein, putative | transcript_product=nucleosome assembly protein, putative | location=Tb927_10_v5.1:3702340-3703440(+) | protein_length=366 | sequence_SO=chromosome | SO=protein_coding | is_pseudo=false	0.947777	0.95648	1.0199	0.974719	3.26493	0.00322847	0.974719	Tb927.10.15180:mRNA-p1	12	12	12	1	12	12	12	9	9	8	9	9	8	9	9	8	33.3	33.3	33.3	41.302	366	366	3.35	6	9	14	16	11	1			0	17.992	By MS/MS	By MS/MS	By MS/MS	0.87719	1.0489	9.6922
Tb927.11.2730:mRNA-p1	Tb927.11.2730:mRNA-p1	>Tb927.11.2730:mRNA-p1 | transcript=Tb927.11.2730:mRNA | gene=Tb927.11.2730 | organism=Trypanosoma_brucei_brucei_TREU927 | gene_product=UDP-galactose 4-epimerase | transcript_product=UDP-galactose 4-epimerase | location=Tb927_11_v5.1:802407-803594(-) | protein_length=395 | sequence_SO=chromosome | SO=protein_coding | is_pseudo=false	0.900901	0.897424	1.126	0.974775	2.22444	0.0117623	0.974775	Tb927.11.2730:mRNA-p1	14	14	14	1	14	14	14	8	13	10	8	13	10	8	13	10	51.4	51.4	51.4	43.517	395	395	3.86	6			20	9			1	0	36.791	By MS/MS	By MS/MS	By MS/MS	1.0264	1.119	12.955
Tb927.11.14360:mRNA-p1	Tb927.11.14360:mRNA-p1	>Tb927.11.14360:mRNA-p1 | transcript=Tb927.11.14360:mRNA | gene=Tb927.11.14360 | organism=Trypanosoma_brucei_brucei_TREU927 | gene_product=mitochondrial carrier protein | transcript_product=mitochondrial carrier protein | location=Tb927_11_v5.1:3820805-3821824(+) | protein_length=339 | sequence_SO=chromosome | SO=protein_coding | is_pseudo=false	0.919287	0.905715	1.0996	0.974867	2.38895	0.0087273	0.974867	Tb927.11.14360:mRNA-p1	8	8	8	1	8	8	8	8	2	2	8	2	2	8	2	2	32.7	32.7	32.7	38.053	339	339	4.93			5			9			0	36.937	By MS/MS	By MS/MS	By MS/MS	0.94007	1.0732	7.3869
Tb927.9.10790:mRNA-p1	Tb927.9.10790:mRNA-p1	>Tb927.9.10790:mRNA-p1 | transcript=Tb927.9.10790:mRNA | gene=Tb927.9.10790 | organism=Trypanosoma_brucei_brucei_TREU927 | gene_product=hypothetical protein | transcript_product=hypothetical protein | location=Tb927_09_v5.1:1704864-1705781(-) | protein_length=305 | sequence_SO=chromosome | SO=protein_coding | is_pseudo=false	0.996115	0.887705	1.041	0.97494	2.66332	0.00559328	0.97494	Tb927.9.10790:mRNA-p1	8	8	8	1	8	8	8	5	4	6	5	4	6	5	4	6	23.6	23.6	23.6	33.139	305	305	4.11	3		8			4	1	2	0	6.5474	By MS/MS	By MS/MS	By MS/MS	0.7873	1.0066	16.778
Tb927.9.4080:mRNA-p1	Tb927.9.4080:mRNA-p1	>Tb927.9.4080:mRNA-p1 | transcript=Tb927.9.4080:mRNA | gene=Tb927.9.4080 | organism=Trypanosoma_brucei_brucei_TREU927 | gene_product=Stumpy formation signalling pathway protein, putative | transcript_product=Stumpy formation signalling pathway protein, putative | location=Tb927_09_v5.1:781021-784965(+) | protein_length=1314 | sequence_SO=chromosome | SO=protein_coding | is_pseudo=false	0.925754	0.941886	1.0573	0.97498	2.74469	0.00502841	0.97498	Tb927.9.4080:mRNA-p1	20	20	20	1	20	20	20	16	9	7	16	9	7	16	9	7	21.1	21.1	21.1	142.13	1314	1314	4	4	18	4		1	4	13	1	0	78.155	By MS/MS	By MS/MS	By MS/MS	0.93849	1.0802	20.912
Tb927.10.15590:mRNA-p1	Tb927.10.15590:mRNA-p1	>Tb927.10.15590:mRNA-p1 | transcript=Tb927.10.15590:mRNA | gene=Tb927.10.15590 | organism=Trypanosoma_brucei_brucei_TREU927 | gene_product=macrophage infectivity potentiator, precursor, putative | transcript_product=macrophage infectivity potentiator, precursor, putative | location=Tb927_10_v5.1:3824554-3825144(+) | protein_length=196 | sequence_SO=chromosome | SO=protein_coding | is_pseudo=false	0.86798	1.02667	1.0308	0.975151	2.5218	0.0069913	0.975151	Tb927.10.15590:mRNA-p1	6	6	6	1	6	6	6	6	3	3	6	3	3	6	3	3	52.6	52.6	52.6	21.394	196	196	4.26	4	6					7	2	0	12.936	By MS/MS	By MS/MS	By MS/MS	0.99736	0.99598	18.572
Tb927.10.3260:mRNA-p1;Tb11.v5.0825.1-p1	Tb927.10.3260:mRNA-p1	>Tb927.10.3260:mRNA-p1 | transcript=Tb927.10.3260:mRNA | gene=Tb927.10.3260 | organism=Trypanosoma_brucei_brucei_TREU927 | gene_product=Long-chain-fatty-acid--CoA ligase 5 (EC 6.2.1.3) (Long-chain acyl-CoA synthetase 5) (LACS 5), putative | transcript_product=Long-chain-fatty-acid--CoA ligase 5 (EC 6.2.1.3) (Long-chain acyl-CoA synthetase 5) (LACS 5), putative | location=Tb927_10_v5.1:841483-8435…	0.944109	0.988338	0.99335	0.975265	3.58964	0.00258744	0.975265	Tb927.10.3260:mRNA-p1;Tb11.v5.0825.1-p1	41;15	41;15	39;15	2	41	41	39	34	35	35	34	35	35	32	33	33	55.3	55.3	53.6	78.983	703	703;289	4.42	24	24	33	84	16	93	12	10	0	151.64	By MS/MS	By MS/MS	By MS/MS	0.9272	1.0272	8.3143
Tb11.v5.0489.1-p1;Tb11.v5.0294.1-p1;Tb11.0050:pseudogenic_transcript-p1;Tb927.4.290:mRNA-p1;Tb927.4.280:mRNA-p1;Tb927.4.270:mRNA-p1;Tb927.4.260:mRNA-p1	Tb11.v5.0489.1-p1	>Tb927.4.260:mRNA-p1 | transcript=Tb927.4.260:mRNA | gene=Tb927.4.260 | organism=Trypanosoma_brucei_brucei_TREU927 | gene_product=retrotransposon hot spot protein 3 (RHS3), putative | transcript_product=retrotransposon hot spot protein 3 (RHS3), putative | location=Tb927_04_v5.1:54845-56518(-) | protein_length=557 | sequence_SO=chromosome | SO=protein_coding | is_pseudo=false;>Tb927.4.270:mRNA-p1…	1.07319	0.887469	0.96531	0.975324	2.51796	0.00701381	0.975324	Tb11.v5.0489.1-p1;Tb11.v5.0294.1-p1;Tb11.0050:pseudogenic_transcript-p1;Tb927.4.290:mRNA-p1;Tb927.4.280:mRNA-p1;Tb927.4.270:mRNA-p1;Tb927.4.260:mRNA-p1	37;1;1;1;1;1;1	5;0;0;0;0;0;0	4;0;0;0;0;0;0	7	37	5	4	29	34	34	5	4	5	4	3	4	58.5	14.1	11	65.818	573	573;273;317;557;557;557;557	4.73	3	2	12	5	5	13	6	3	0	71.538	By MS/MS	By MS/MS	By MS/MS	0.86999	1.0373	13.257
Tb927.2.510:mRNA-p1;Tb927.4.240:pseudogenic_transcript-p1	Tb927.2.510:mRNA-p1	>Tb927.2.510:mRNA-p1 | transcript=Tb927.2.510:mRNA | gene=Tb927.2.510 | organism=Trypanosoma_brucei_brucei_TREU927 | gene_product=retrotransposon hot spot protein 4 (RHS4), putative | transcript_product=retrotransposon hot spot protein 4 (RHS4), putative | location=Tb927_02_v5.1:98073-100586(-) | protein_length=837 | sequence_SO=chromosome | SO=protein_coding | is_pseudo=false;>Tb927.4.240:pseudo…	1.09043	0.878657	0.95701	0.975366	2.39871	0.00861629	0.975366	Tb927.2.510:mRNA-p1;Tb927.4.240:pseudogenic_transcript-p1	19;4	6;1	4;0	2	19	6	4	15	17	15	5	4	3	3	3	3	23.7	8.1	5.9	95.163	837	837;819	4.6	2	1	5	1		8	3		0	22.076	By MS/MS	By MS/MS	By MS/MS	0.85033	1.0049	8.3721
Tb927.5.3830:mRNA-p1	Tb927.5.3830:mRNA-p1	>Tb927.5.3830:mRNA-p1 | transcript=Tb927.5.3830:mRNA | gene=Tb927.5.3830 | organism=Trypanosoma_brucei_brucei_TREU927 | gene_product=dihydroorotate dehydrogenase (fumarate) | transcript_product=dihydroorotate dehydrogenase (fumarate) | location=Tb927_05_v5.1:1250559-1251500(+) | protein_length=313 | sequence_SO=chromosome | SO=protein_coding | is_pseudo=false	1.02886	0.96043	0.93685	0.97538	3.09728	0.00354831	0.97538	Tb927.5.3830:mRNA-p1	12	12	12	1	12	12	12	9	9	9	9	9	9	9	9	9	52.1	52.1	52.1	34.112	313	313	3.94			22	1		10			0	52.261	By MS/MS	By MS/MS	By MS/MS	0.81837	1.0067	10.131
Tb927.8.5600:mRNA-p1	Tb927.8.5600:mRNA-p1	>Tb927.8.5600:mRNA-p1 | transcript=Tb927.8.5600:mRNA | gene=Tb927.8.5600 | organism=Trypanosoma_brucei_brucei_TREU927 | gene_product=transaldolase, putative | transcript_product=transaldolase, putative | location=Tb927_08_v5.1:1663004-1664002(+) | protein_length=332 | sequence_SO=chromosome | SO=protein_coding | is_pseudo=false	0.984834	0.931185	1.0105	0.975506	3.24166	0.00327379	0.975506	Tb927.8.5600:mRNA-p1	23	23	23	1	23	23	23	19	19	19	19	19	19	19	19	19	67.8	67.8	67.8	36.627	332	332	3.92	1	16	47			29	4	1	0	83.255	By MS/MS	By MS/MS	By MS/MS	0.83871	1.0226	13.358
Tb927.6.2690:mRNA-p1	Tb927.6.2690:mRNA-p1	>Tb927.6.2690:mRNA-p1 | transcript=Tb927.6.2690:mRNA | gene=Tb927.6.2690 | organism=Trypanosoma_brucei_brucei_TREU927 | gene_product=ubiquitin carboxyl-terminal hydrolase, putative | transcript_product=ubiquitin carboxyl-terminal hydrolase, putative | location=Tb927_06_v5.1:807824-809743(+) | protein_length=639 | sequence_SO=chromosome | SO=protein_coding | is_pseudo=false	0.960154	0.961723	1.0047	0.975526	3.65026	0.00251381	0.975526	Tb927.6.2690:mRNA-p1	12	12	12	1	12	12	12	10	9	9	10	9	9	10	9	9	28.6	28.6	28.6	70.409	639	639	4.61	3	2	2	11	2	18			0	29.133	By MS/MS	By MS/MS	By MS/MS	0.93182	1.0617	16.238
Tb927.8.4660:mRNA-p1	Tb927.8.4660:mRNA-p1	>Tb927.8.4660:mRNA-p1 | transcript=Tb927.8.4660:mRNA | gene=Tb927.8.4660 | organism=Trypanosoma_brucei_brucei_TREU927 | gene_product=hypothetical protein, conserved | transcript_product=hypothetical protein, conserved | location=Tb927_08_v5.1:1368846-1372010(-) | protein_length=1054 | sequence_SO=chromosome | SO=protein_coding | is_pseudo=false	0.963113	1.06944	0.89409	0.975547	2.56515	0.00648117	0.975547	Tb927.8.4660:mRNA-p1	2	2	2	1	2	2	2	1	1	2	1	1	2	1	1	2	2.3	2.3	2.3	117.96	1054	1054	4	1	2	2			1	1	1	0.0022465	1.8064	By MS/MS	By MS/MS	By MS/MS	0.82895	0.92288	4.4819
Tb927.2.3880:mRNA-p1	Tb927.2.3880:mRNA-p1	>Tb927.2.3880:mRNA-p1 | transcript=Tb927.2.3880:mRNA | gene=Tb927.2.3880 | organism=Trypanosoma_brucei_brucei_TREU927 | gene_product=heterogeneous nuclear ribonucleoproteins F/H homologue | transcript_product=heterogeneous nuclear ribonucleoproteins F/H homologue | location=Tb927_02_v5.1:686755-688218(-) | protein_length=487 | sequence_SO=chromosome | SO=protein_coding | is_pseudo=false	1.0334	0.774054	1.1192	0.975551	1.95383	0.0203201	0.975551	Tb927.2.3880:mRNA-p1	10	10	10	1	10	10	10	9	6	4	9	6	4	9	6	4	26.9	26.9	26.9	55.134	487	487	4.17	4	2	5	10	16	1	2	1	0	24.422	By MS/MS	By MS/MS	By MS/MS	0.89435	1.0301	17.11
Tb927.3.4630:mRNA-p1	Tb927.3.4630:mRNA-p1	>Tb927.3.4630:mRNA-p1 | transcript=Tb927.3.4630:mRNA | gene=Tb927.3.4630 | organism=Trypanosoma_brucei_brucei_TREU927 | gene_product=UDP-glucose:glycoprotein glucosyltransferase, putative | transcript_product=UDP-glucose:glycoprotein glucosyltransferase, putative | location=Tb927_03_v5.1:1308545-1313572(-) | protein_length=1675 | sequence_SO=chromosome | SO=protein_coding | is_pseudo=false	0.918189	0.983865	1.0246	0.975551	2.99649	0.00386978	0.975551	Tb927.3.4630:mRNA-p1	51	51	51	1	51	51	51	43	36	42	43	36	42	43	36	42	40.2	40.2	40.2	186.84	1675	1675	5.03		54	11	2	10	22	82	2	0	209.06	By MS/MS	By MS/MS	By MS/MS	0.93164	1.0437	35.324
Tb927.8.980:mRNA-p1	Tb927.8.980:mRNA-p1	>Tb927.8.980:mRNA-p1 | transcript=Tb927.8.980:mRNA | gene=Tb927.8.980 | organism=Trypanosoma_brucei_brucei_TREU927 | gene_product=phosphoacetylglucosamine mutase | transcript_product=phosphoacetylglucosamine mutase | location=Tb927_08_v5.1:311464-313272(-) | protein_length=602 | sequence_SO=chromosome | SO=protein_coding | is_pseudo=false	1.03964	1.00381	0.88323	0.975562	2.63013	0.00584681	0.975562	Tb927.8.980:mRNA-p1	18	18	18	1	18	18	18	15	14	14	15	14	14	15	14	14	41.7	41.7	41.7	64.95	602	602	3.64	10	7	19	20	24	3	1		0	68.828	By MS/MS	By MS/MS	By MS/MS	0.85931	0.95764	11.763
Tb927.9.7110:mRNA-p1	Tb927.9.7110:mRNA-p1	>Tb927.9.7110:mRNA-p1 | transcript=Tb927.9.7110:mRNA | gene=Tb927.9.7110 | organism=Trypanosoma_brucei_brucei_TREU927 | gene_product=GRAM domain containing protein, putative | transcript_product=GRAM domain containing protein, putative | location=Tb927_09_v5.1:1154238-1155125(+) | protein_length=295 | sequence_SO=chromosome | SO=protein_coding | is_pseudo=false	0.993443	0.96609	0.96728	0.975605	4.07729	0.00215878	0.975604	Tb927.9.7110:mRNA-p1	15	15	15	1	15	15	15	15	12	12	15	12	12	15	12	12	56.9	56.9	56.9	32.572	295	295	4.03	18	12	33			21	12	9	0	100.87	By MS/MS	By MS/MS	By MS/MS	0.85661	1.0118	7.5078
Tb927.6.4180:mRNA-p1	Tb927.6.4180:mRNA-p1	>Tb927.6.4180:mRNA-p1 | transcript=Tb927.6.4180:mRNA | gene=Tb927.6.4180 | organism=Trypanosoma_brucei_brucei_TREU927 | gene_product=FUN14 family, putative | transcript_product=FUN14 family, putative | location=Tb927_06_v5.1:1201473-1201922(-) | protein_length=149 | sequence_SO=chromosome | SO=protein_coding | is_pseudo=false	0.996711	0.953743	0.97637	0.975608	3.79115	0.00235621	0.975608	Tb927.6.4180:mRNA-p1	8	8	8	1	8	8	8	7	7	7	7	7	7	7	7	7	42.3	42.3	42.3	16.327	149	149	3.94	18	2						14	0	24.78	By MS/MS	By MS/MS	By MS/MS	0.91544	1.0258	18.681
Tb927.10.14700:mRNA-p1	Tb927.10.14700:mRNA-p1	>Tb927.10.14700:mRNA-p1 | transcript=Tb927.10.14700:mRNA | gene=Tb927.10.14700 | organism=Trypanosoma_brucei_brucei_TREU927 | gene_product=hypothetical protein, conserved | transcript_product=hypothetical protein, conserved | location=Tb927_10_v5.1:3590736-3591764(-) | protein_length=342 | sequence_SO=chromosome | SO=protein_coding | is_pseudo=false	0.967118	1.12635	0.83342	0.975631	2.12799	0.0141934	0.975631	Tb927.10.14700:mRNA-p1	4	4	4	1	4	4	4	2	4	3	2	4	3	2	4	3	13.2	13.2	13.2	37.7	342	342	3.79	1	1	5	3	3			1	0	3.0262	By MS/MS	By MS/MS	By MS/MS	0.90816	0.91431	24.182
Tb927.8.6930:mRNA-p1;Tb927.4.5390:mRNA-p1	Tb927.8.6930:mRNA-p1;Tb927.4.5390:mRNA-p1	>Tb927.4.5390:mRNA-p1 | transcript=Tb927.4.5390:mRNA | gene=Tb927.4.5390 | organism=Trypanosoma_brucei_brucei_TREU927 | gene_product=serine/threonine-protein kinase NrkA | transcript_product=serine/threonine-protein kinase NrkA | location=Tb927_04_v5.1:1465473-1466768(-) | protein_length=431 | sequence_SO=chromosome | SO=protein_coding | is_pseudo=false;>Tb927.8.6930:mRNA-p1 | transcript=Tb927.8.…	0.982222	0.95039	0.99458	0.97573	3.74006	0.00235621	0.97573	Tb927.8.6930:mRNA-p1;Tb927.4.5390:mRNA-p1	11;7	11;7	11;7	2	11	11	11	7	7	6	7	7	6	7	7	6	29.2	29.2	29.2	47.915	431	431;431	3.68	3	2	1	9	7				0	22.295	By MS/MS	By MS/MS	By MS/MS	0.83553	1.0069	14.537
Tb927.10.7700:mRNA-p1	Tb927.10.7700:mRNA-p1	>Tb927.10.7700:mRNA-p1 | transcript=Tb927.10.7700:mRNA | gene=Tb927.10.7700 | organism=Trypanosoma_brucei_brucei_TREU927 | gene_product=ATP-binding cassette protein subfamily G | transcript_product=ATP-binding cassette protein subfamily G | location=Tb927_10_v5.1:1938588-1940594(-) | protein_length=668 | sequence_SO=chromosome | SO=protein_coding | is_pseudo=false	1.04079	0.822301	1.0643	0.975796	2.20924	0.0121041	0.975796	Tb927.10.7700:mRNA-p1	12	12	12	1	12	12	12	11	8	8	11	8	8	11	8	8	22.5	22.5	22.5	75.051	668	668	3.6	13	11	8	9	12	12	2		0	38.633	By MS/MS	By MS/MS	By MS/MS	0.8774	1.01	8.4475
Tb927.10.830:mRNA-p1	Tb927.10.830:mRNA-p1	>Tb927.10.830:mRNA-p1 | transcript=Tb927.10.830:mRNA | gene=Tb927.10.830 | organism=Trypanosoma_brucei_brucei_TREU927 | gene_product=adenylate kinase, putative | transcript_product=adenylate kinase, putative | location=Tb927_10_v5.1:215236-216018(+) | protein_length=260 | sequence_SO=chromosome | SO=protein_coding | is_pseudo=false	0.99453	1.03296	0.90002	0.975837	2.78665	0.00475473	0.975837	Tb927.10.830:mRNA-p1	16	16	16	1	16	16	16	14	13	13	14	13	13	14	13	13	60.4	60.4	60.4	29.765	260	260	4.07	3	6	27			18	4	1	0	48.292	By MS/MS	By MS/MS	By MS/MS	0.83108	0.97451	9.7627
Tb927.2.3580:mRNA-p1	Tb927.2.3580:mRNA-p1	>Tb927.2.3580:mRNA-p1 | transcript=Tb927.2.3580:mRNA | gene=Tb927.2.3580 | organism=Trypanosoma_brucei_brucei_TREU927 | gene_product=transcription elongation factor s-II, putative | transcript_product=transcription elongation factor s-II, putative | location=Tb927_02_v5.1:641498-642901(-) | protein_length=467 | sequence_SO=chromosome | SO=protein_coding | is_pseudo=false	0.94679	0.925669	1.0551	0.975853	2.7738	0.0048254	0.975853	Tb927.2.3580:mRNA-p1	10	10	10	1	10	10	10	9	5	5	9	5	5	9	5	5	27.2	27.2	27.2	52.172	467	467	4.82	1	1	1	4	17	2		2	0	32.476	By MS/MS	By MS/MS	By MS/MS	0.9091	1.0808	17.745
Tb927.6.1880:mRNA-p1	Tb927.6.1880:mRNA-p1	>Tb927.6.1880:mRNA-p1 | transcript=Tb927.6.1880:mRNA | gene=Tb927.6.1880 | organism=Trypanosoma_brucei_brucei_TREU927 | gene_product=aspartyl-tRNA synthetase, putative | transcript_product=aspartyl-tRNA synthetase, putative | location=Tb927_06_v5.1:623938-625620(-) | protein_length=560 | sequence_SO=chromosome | SO=protein_coding | is_pseudo=false	0.984349	0.974944	0.96856	0.975951	4.65608	0.00186703	0.975951	Tb927.6.1880:mRNA-p1	30	30	30	1	30	30	30	28	23	25	28	23	25	28	23	25	59.8	59.8	59.8	62.989	560	560	3.5	28	14	16	60	46				0	116.82	By MS/MS	By MS/MS	By MS/MS	0.90641	1.0322	11.728
Tb927.4.3160:mRNA-p1	Tb927.4.3160:mRNA-p1	>Tb927.4.3160:mRNA-p1 | transcript=Tb927.4.3160:mRNA | gene=Tb927.4.3160 | organism=Trypanosoma_brucei_brucei_TREU927 | gene_product=dihydroxyacetone phosphate acyltransferase, putative | transcript_product=dihydroxyacetone phosphate acyltransferase, putative | location=Tb927_04_v5.1:829752-833480(+) | protein_length=1242 | sequence_SO=chromosome | SO=protein_coding | is_pseudo=false	0.999101	0.913743	1.0152	0.976014	2.9835	0.00392179	0.976014	Tb927.4.3160:mRNA-p1	15	15	15	1	15	15	15	13	5	4	13	5	4	13	5	4	18	18	18	137.14	1242	1242	4.13		14	3			4	9		0	28.817	By MS/MS	By MS/MS	By MS/MS	0.94807	1.0354	21.018
Tb927.2.450:mRNA-p1	Tb927.2.450:mRNA-p1	>Tb927.2.450:mRNA-p1 | transcript=Tb927.2.450:mRNA | gene=Tb927.2.450 | organism=Trypanosoma_brucei_brucei_TREU927 | gene_product=retrotransposon hot spot protein 4 (RHS4), putative | transcript_product=retrotransposon hot spot protein 4 (RHS4), putative | location=Tb927_02_v5.1:77151-79724(-) | protein_length=857 | sequence_SO=chromosome | SO=protein_coding | is_pseudo=false	0.96367	0.948767	1.0157	0.976045	3.36471	0.00293511	0.976045	Tb927.2.450:mRNA-p1	46	21	11	1	46	21	11	36	35	38	17	15	15	9	7	7	55.9	31.3	18.6	97.997	857	857	4.39	6	18	30	18	15	38	13	2	0	76.108	By MS/MS	By MS/MS	By MS/MS	0.88515	1.0343	14.608
Tb927.3.2900:mRNA-p1	Tb927.3.2900:mRNA-p1	>Tb927.3.2900:mRNA-p1 | transcript=Tb927.3.2900:mRNA | gene=Tb927.3.2900 | organism=Trypanosoma_brucei_brucei_TREU927 | gene_product=eukaryotic translation initiation factor 2 subunit alpha | transcript_product=eukaryotic translation initiation factor 2 subunit alpha | location=Tb927_03_v5.1:746906-748162(-) | protein_length=418 | sequence_SO=chromosome | SO=protein_coding | is_pseudo=false	1.01087	0.912825	1.0045	0.976064	2.97827	0.00394411	0.976064	Tb927.3.2900:mRNA-p1	16	16	16	1	16	16	16	9	13	13	9	13	13	9	13	13	43.5	43.5	43.5	46.824	418	418	3.74	4	7	11	32	15			1	0	66.854	By MS/MS	By MS/MS	By MS/MS	0.90275	1.0373	17.155
Tb927.5.3710:mRNA-p1	Tb927.5.3710:mRNA-p1	>Tb927.5.3710:mRNA-p1 | transcript=Tb927.5.3710:mRNA | gene=Tb927.5.3710 | organism=Trypanosoma_brucei_brucei_TREU927 | gene_product=Inositol phosphosphingolipids phospholipase C | transcript_product=Inositol phosphosphingolipids phospholipase C | location=Tb927_05_v5.1:1217578-1219320(+) | protein_length=580 | sequence_SO=chromosome | SO=protein_coding | is_pseudo=false	1.18187	0.886211	0.86031	0.976129	1.95936	0.0200824	0.976129	Tb927.5.3710:mRNA-p1	4	4	4	1	4	4	4	3	2	3	3	2	3	3	2	3	10.5	10.5	10.5	65.019	580	580	3.69	4	1	1	3		1	3		0	9.8325	By MS/MS	By MS/MS	By MS/MS	0.96289	1.0087	5.9155
Tb927.1.4500:mRNA-p1	Tb927.1.4500:mRNA-p1	>Tb927.1.4500:mRNA-p1 | transcript=Tb927.1.4500:mRNA | gene=Tb927.1.4500 | organism=Trypanosoma_brucei_brucei_TREU927 | gene_product=SNARE associated Golgi protein, putative | transcript_product=SNARE associated Golgi protein, putative | location=Tb927_01_v5.1:932707-933594(+) | protein_length=295 | sequence_SO=chromosome | SO=protein_coding | is_pseudo=false	1.02144	0.914411	0.99257	0.97614	2.97024	0.00398144	0.97614	Tb927.1.4500:mRNA-p1	3	3	3	1	3	3	3	3	3	3	3	3	3	3	3	3	13.9	13.9	13.9	32.525	295	295	3.67		6					3		0	7.3002	By MS/MS	By MS/MS	By MS/MS	0.86606	0.99257	3.5795
Tb927.6.4590.1:mRNA-p1;Tb927.6.4590.2:mRNA-p1;Tb11.v5.0810.1-p1	Tb927.6.4590.1:mRNA-p1;Tb927.6.4590.2:mRNA-p1;Tb11.v5.0810.1-p1	>Tb927.6.4590.1:mRNA-p1 | transcript=Tb927.6.4590.1:mRNA | gene=Tb927.6.4590 | organism=Trypanosoma_brucei_brucei_TREU927 | gene_product=glutamyl-tRNA synthetase, putative | transcript_product=glutamyl-tRNA synthetase, putative | location=Tb927_06_v5.1:1285659-1287404(+) | protein_length=581 | sequence_SO=chromosome | SO=protein_coding | is_pseudo=false;>Tb927.6.4590.2:mRNA-p1 | transcript=Tb927.…	1.02831	0.978474	0.92165	0.976144	3.00224	0.00385026	0.976144	Tb927.6.4590.1:mRNA-p1;Tb927.6.4590.2:mRNA-p1;Tb11.v5.0810.1-p1	23;23;20	23;23;20	23;23;20	3	23	23	23	19	21	20	19	21	20	19	21	20	49.4	49.4	49.4	65.915	581	581;607;471	3.8	18	6	6	32	37	1		3	0	136.62	By MS/MS	By MS/MS	By MS/MS	0.88059	0.96094	13.924
Tb927.9.15360:mRNA-p1	Tb927.9.15360:mRNA-p1	>Tb927.9.15360:mRNA-p1 | transcript=Tb927.9.15360:mRNA | gene=Tb927.9.15360 | organism=Trypanosoma_brucei_brucei_TREU927 | gene_product=40S ribosomal protein S6, putative | transcript_product=40S ribosomal protein S6, putative | location=Tb927_09_v5.1:2384346-2385098(+) | protein_length=250 | sequence_SO=chromosome | SO=protein_coding | is_pseudo=false	0.989609	1.02202	0.91689	0.976175	2.99463	0.00386978	0.976175	Tb927.9.15360:mRNA-p1	16	16	6	1	16	16	6	12	14	16	12	14	16	4	6	6	47.2	47.2	25.6	28.476	250	250	4.83	10	9	43	7	6	19	17	28	0	88.665	By MS/MS	By MS/MS	By MS/MS	0.8394	0.96387	7.5382
Tb927.4.2540:mRNA-p1	Tb927.4.2540:mRNA-p1	>Tb927.4.2540:mRNA-p1 | transcript=Tb927.4.2540:mRNA | gene=Tb927.4.2540 | organism=Trypanosoma_brucei_brucei_TREU927 | gene_product=ubiquitin, putative | transcript_product=ubiquitin, putative | location=Tb927_04_v5.1:670241-670477(+) | protein_length=78 | sequence_SO=chromosome | SO=protein_coding | is_pseudo=false	1.07725	0.874355	0.97719	0.976265	2.44609	0.00786914	0.976265	Tb927.4.2540:mRNA-p1	1	1	1	1	1	1	1	1	1	1	1	1	1	1	1	1	21.8	21.8	21.8	8.668	78	78	4.75	2		1		1	2		2	0	53.793	By MS/MS	By MS/MS	By MS/MS	0.80119	0.97668	14.27
Tb927.2.5410:mRNA-p1	Tb927.2.5410:mRNA-p1	>Tb927.2.5410:mRNA-p1 | transcript=Tb927.2.5410:mRNA | gene=Tb927.2.5410 | organism=Trypanosoma_brucei_brucei_TREU927 | gene_product=ABC transporter family-like protein | transcript_product=ABC transporter family-like protein | location=Tb927_02_v5.1:962670-966515(-) | protein_length=1281 | sequence_SO=chromosome | SO=protein_coding | is_pseudo=false	0.992556	0.944376	0.99214	0.976357	3.57164	0.00258744	0.976357	Tb927.2.5410:mRNA-p1	1	1	1	1	1	1	1	1	1	1	1	1	1	1	1	1	0.9	0.9	0.9	142.66	1281	1281	3.88	2	2	2	5	3	2	1		0.0022436	1.7976	By MS/MS	By MS/MS	By MS/MS	1.1642	1.0586	13.806
Tb927.4.380:mRNA-p1	Tb927.4.380:mRNA-p1	>Tb927.4.380:mRNA-p1 | transcript=Tb927.4.380:mRNA | gene=Tb927.4.380 | organism=Trypanosoma_brucei_brucei_TREU927 | gene_product=WD domain, G-beta repeat, putative | transcript_product=WD domain, G-beta repeat, putative | location=Tb927_04_v5.1:112862-113863(-) | protein_length=333 | sequence_SO=chromosome | SO=protein_coding | is_pseudo=false	1.02517	0.907606	0.99646	0.976411	2.88244	0.0042865	0.976411	Tb927.4.380:mRNA-p1	7	7	7	1	7	7	7	7	4	4	7	4	4	7	4	4	34.5	34.5	34.5	35.613	333	333	4.13	8	2	3	3	1	9	4	1	0	30.83	By MS/MS	By MS/MS	By MS/MS	0.83856	0.98284	12.922
Tb927.3.1120:mRNA-p1	Tb927.3.1120:mRNA-p1	>Tb927.3.1120:mRNA-p1 | transcript=Tb927.3.1120:mRNA | gene=Tb927.3.1120 | organism=Trypanosoma_brucei_brucei_TREU927 | gene_product=GTP-binding nuclear protein rtb2, putative | transcript_product=GTP-binding nuclear protein rtb2, putative | location=Tb927_03_v5.1:273590-274243(+) | protein_length=217 | sequence_SO=chromosome | SO=protein_coding | is_pseudo=false	0.989609	0.96367	0.97655	0.97661	4.23073	0.00215366	0.97661	Tb927.3.1120:mRNA-p1	22	22	22	1	22	22	22	20	20	18	20	20	18	20	20	18	86.2	86.2	86.2	24.406	217	217	3.77	28	57	58	13	4	13	39	14	0	193.76	By MS/MS	By MS/MS	By MS/MS	0.8749	0.99185	9.9127
Tb927.11.3280:mRNA-p1;Tb927.9.3650:mRNA-p1	Tb927.11.3280:mRNA-p1	>Tb927.9.3650:mRNA-p1 | transcript=Tb927.9.3650:mRNA | gene=Tb927.9.3650 | organism=Trypanosoma_brucei_brucei_TREU927 | gene_product=Kinesin-13 1 | transcript_product=Kinesin-13 1 | location=Tb927_09_v5.1:730832-732907(+) | protein_length=691 | sequence_SO=chromosome | SO=protein_coding | is_pseudo=false;>Tb927.11.3280:mRNA-p1 | transcript=Tb927.11.3280:mRNA | gene=Tb927.11.3280 | organism=Trypan…	1.03607	1.00158	0.89231	0.976653	2.70718	0.00527175	0.976653	Tb927.11.3280:mRNA-p1;Tb927.9.3650:mRNA-p1	20;1	20;1	20;1	2	20	20	20	16	9	13	16	9	13	16	9	13	35.6	35.6	35.6	80.07	719	719;691	4.16	3	1	23	7	5	17		1	0	42.13	By MS/MS	By MS/MS	By MS/MS	0.89049	0.96078	17.624
Tb927.11.11010:mRNA-p1	Tb927.11.11010:mRNA-p1	>Tb927.11.11010:mRNA-p1 | transcript=Tb927.11.11010:mRNA | gene=Tb927.11.11010 | organism=Trypanosoma_brucei_brucei_TREU927 | gene_product=hypothetical protein, conserved | transcript_product=hypothetical protein, conserved | location=Tb927_11_v5.1:2943505-2944551(+) | protein_length=348 | sequence_SO=chromosome | SO=protein_coding | is_pseudo=false	0.932053	1.01337	0.98468	0.9767	3.2264	0.00329976	0.9767	Tb927.11.11010:mRNA-p1	21	21	21	1	21	21	21	18	18	15	18	18	15	18	18	15	59.5	59.5	59.5	41.653	348	348	3.81	5	13	8	48	23		1	1	0	160.68	By MS/MS	By MS/MS	By MS/MS	0.8932	0.98702	10.534
Tb927.11.1270:mRNA-p1	Tb927.11.1270:mRNA-p1	>Tb927.11.1270:mRNA-p1 | transcript=Tb927.11.1270:mRNA | gene=Tb927.11.1270 | organism=Trypanosoma_brucei_brucei_TREU927 | gene_product=Mitochondrial ATP synthase subunit, putative | transcript_product=Mitochondrial ATP synthase subunit, putative | location=Tb927_11_v5.1:371334-371843(+) | protein_length=169 | sequence_SO=chromosome | SO=protein_coding | is_pseudo=false	1.04782	0.852442	1.03	0.976755	2.39228	0.00868239	0.976755	Tb927.11.1270:mRNA-p1	6	6	6	1	6	6	6	4	6	5	4	6	5	4	6	5	36.7	36.7	36.7	20.267	169	169	2.59	7	11					4		0	23.183	By MS/MS	By MS/MS	By MS/MS	0.84574	0.97115	8.0048
Tb927.3.2180:mRNA-p1	Tb927.3.2180:mRNA-p1	>Tb927.3.2180:mRNA-p1 | transcript=Tb927.3.2180:mRNA | gene=Tb927.3.2180 | organism=Trypanosoma_brucei_brucei_TREU927 | gene_product=Mitochondrial ATP synthase subunit, putative | transcript_product=Mitochondrial ATP synthase subunit, putative | location=Tb927_03_v5.1:573648-574118(-) | protein_length=156 | sequence_SO=chromosome | SO=protein_coding | is_pseudo=false	0.910664	0.84717	1.1728	0.976878	1.98935	0.0188645	0.976878	Tb927.3.2180:mRNA-p1	4	4	4	1	4	4	4	4	3	2	4	3	2	4	3	2	45.5	45.5	45.5	17.908	156	156	3.92	7							5	0	15.998	By MS/MS	By MS/MS	By MS/MS	0.95508	1.1197	11.277
Tb927.11.5050:mRNA-p1	Tb927.11.5050:mRNA-p1	>Tb927.11.5050:mRNA-p1 | transcript=Tb927.11.5050:mRNA | gene=Tb927.11.5050 | organism=Trypanosoma_brucei_brucei_TREU927 | gene_product=fumarate hydratase, class I | transcript_product=fumarate hydratase, class I | location=Tb927_11_v5.1:1441804-1443471(+) | protein_length=555 | sequence_SO=chromosome | SO=protein_coding | is_pseudo=false	0.903424	0.942863	1.0844	0.976896	2.5019	0.0071706	0.976896	Tb927.11.5050:mRNA-p1	26	26	26	1	26	26	26	23	21	21	23	21	21	23	21	21	57.5	57.5	57.5	61.344	555	555	4.08	8	7	1	41	45	1			0	118.31	By MS/MS	By MS/MS	By MS/MS	0.99524	1.1026	12.303
Tb927.10.1500:mRNA-p1	Tb927.10.1500:mRNA-p1	>Tb927.10.1500:mRNA-p1 | transcript=Tb927.10.1500:mRNA | gene=Tb927.10.1500 | organism=Trypanosoma_brucei_brucei_TREU927 | gene_product=methionyl-tRNA synthetase, putative | transcript_product=methionyl-tRNA synthetase, putative | location=Tb927_10_v5.1:401939-404260(-) | protein_length=773 | sequence_SO=chromosome | SO=protein_coding | is_pseudo=false	1.01852	0.918105	0.99408	0.976901	3.01938	0.00378742	0.976901	Tb927.10.1500:mRNA-p1	33	33	33	1	33	33	33	28	29	27	28	29	27	28	29	27	55.9	55.9	55.9	86.91	773	773	4.41	5	10	50	29	13	66	4		0	121.85	By MS/MS	By MS/MS	By MS/MS	0.88652	1.0068	14.205
Tb927.1.1560:mRNA-p1;Tb11.v5.0464.1-p1;Tb927.11.8350:mRNA-p1	Tb927.1.1560:mRNA-p1;Tb11.v5.0464.1-p1	>Tb927.1.1560:mRNA-p1 | transcript=Tb927.1.1560:mRNA | gene=Tb927.1.1560 | organism=Trypanosoma_brucei_brucei_TREU927 | gene_product=vesicular-fusion protein nsf, putative | transcript_product=vesicular-fusion protein nsf, putative | location=Tb927_01_v5.1:399676-401853(+) | protein_length=725 | sequence_SO=chromosome | SO=protein_coding | is_pseudo=false;>Tb927.11.8350:mRNA-p1 | transcript=Tb927…	0.957396	0.977995	0.99547	0.976954	3.89678	0.00223299	0.976954	Tb927.1.1560:mRNA-p1;Tb11.v5.0464.1-p1;Tb927.11.8350:mRNA-p1	25;25;1	25;25;1	24;24;0	3	25	25	24	17	20	18	17	20	18	16	19	17	39.9	39.9	38.2	79.953	725	725;725;554	4.43	3	7	22	20	10	39			0	53.129	By MS/MS	By MS/MS	By MS/MS	0.91324	1.0574	10.799
Tb927.8.6080:mRNA-p1	Tb927.8.6080:mRNA-p1	>Tb927.8.6080:mRNA-p1 | transcript=Tb927.8.6080:mRNA | gene=Tb927.8.6080 | organism=Trypanosoma_brucei_brucei_TREU927 | gene_product=Glycerophosphoryl diester phosphodiesterase family, putative | transcript_product=Glycerophosphoryl diester phosphodiesterase family, putative | location=Tb927_08_v5.1:1774417-1775418(+) | protein_length=333 | sequence_SO=chromosome | SO=protein_coding | is_pseudo=f…	0.99691	0.982318	0.95178	0.977003	3.73246	0.00235621	0.977003	Tb927.8.6080:mRNA-p1	8	8	8	1	8	8	8	7	5	4	7	5	4	7	5	4	35.1	35.1	35.1	38.08	333	333	4.17			11			7			0	16.254	By MS/MS	By MS/MS	By MS/MS	0.86925	1.0441	24.22
Tb927.9.6530:mRNA-p1	Tb927.9.6530:mRNA-p1	>Tb927.9.6530:mRNA-p1 | transcript=Tb927.9.6530:mRNA | gene=Tb927.9.6530 | organism=Trypanosoma_brucei_brucei_TREU927 | gene_product=hypothetical protein | transcript_product=hypothetical protein | location=Tb927_09_v5.1:1072870-1075935(+) | protein_length=1021 | sequence_SO=chromosome | SO=protein_coding | is_pseudo=false	0.988435	1.07839	0.86421	0.977011	2.39636	0.00863388	0.977011	Tb927.9.6530:mRNA-p1	22	22	22	1	22	22	22	15	17	16	15	17	16	15	17	16	31	31	31	113.29	1021	1021	5.53		2	18	1	1	5	34	1	0	63.501	By MS/MS	By MS/MS	By MS/MS	0.87069	0.93522	13.745
Tb927.2.4930:mRNA-p1	Tb927.2.4930:mRNA-p1	>Tb927.2.4930:mRNA-p1 | transcript=Tb927.2.4930:mRNA | gene=Tb927.2.4930 | organism=Trypanosoma_brucei_brucei_TREU927 | gene_product=esterase, putative | transcript_product=esterase, putative | location=Tb927_02_v5.1:871088-871825(-) | protein_length=245 | sequence_SO=chromosome | SO=protein_coding | is_pseudo=false	1.03012	0.977899	0.92312	0.977047	3.00081	0.00385858	0.977047	Tb927.2.4930:mRNA-p1	15	15	15	1	15	15	15	14	8	11	14	8	11	14	8	11	58	58	58	27.191	245	245	4.25	5	16	6				19	2	0	30.947	By MS/MS	By MS/MS	By MS/MS	0.89534	0.9349	13.844
Tb927.6.3640:mRNA-p1	Tb927.6.3640:mRNA-p1	>Tb927.6.3640:mRNA-p1 | transcript=Tb927.6.3640:mRNA | gene=Tb927.6.3640 | organism=Trypanosoma_brucei_brucei_TREU927 | gene_product=zinc finger of C3HC4-type, RING/B-box zinc finger, putative | transcript_product=zinc finger of C3HC4-type, RING/B-box zinc finger, putative | location=Tb927_06_v5.1:1084721-1086406(-) | protein_length=561 | sequence_SO=chromosome | SO=protein_coding | is_pseudo=fal…	1.01517	0.945358	0.97062	0.977048	3.36057	0.00294936	0.977048	Tb927.6.3640:mRNA-p1	5	5	5	1	5	5	5	4	4	2	4	4	2	4	4	2	13.9	13.9	13.9	62.901	561	561	4.5				6	6				0	10.26	By MS/MS	By MS/MS	By MS/MS	0.85811	0.92903	14.899
Tb927.7.2390:mRNA-p1	Tb927.7.2390:mRNA-p1	>Tb927.7.2390:mRNA-p1 | transcript=Tb927.7.2390:mRNA | gene=Tb927.7.2390 | organism=Trypanosoma_brucei_brucei_TREU927 | gene_product=Tripartite attachment complex protein 102 | transcript_product=Tripartite attachment complex protein 102 | location=Tb927_07_v5.1:613867-616722(-) | protein_length=951 | sequence_SO=chromosome | SO=protein_coding | is_pseudo=false	1.02525	0.9176	0.98836	0.977071	2.98157	0.00392181	0.977071	Tb927.7.2390:mRNA-p1	44	44	44	1	44	44	44	22	40	41	22	40	41	22	40	41	51.7	51.7	51.7	102.86	951	951	6.37	29	4			1		11	103	0	160.79	By MS/MS	By MS/MS	By MS/MS	0.88644	1.0204	18.106
Tb927.10.230:mRNA-p1	Tb927.10.230:mRNA-p1	>Tb927.10.230:mRNA-p1 | transcript=Tb927.10.230:mRNA | gene=Tb927.10.230 | organism=Trypanosoma_brucei_brucei_TREU927 | gene_product=proteasome subunit alpha type-5, putative | transcript_product=proteasome subunit alpha type-5, putative | location=Tb927_10_v5.1:77658-78398(+) | protein_length=246 | sequence_SO=chromosome | SO=protein_coding | is_pseudo=false	0.984931	0.983478	0.96282	0.977076	4.27245	0.00215366	0.977076	Tb927.10.230:mRNA-p1	15	15	15	1	15	15	15	14	13	11	14	13	11	14	13	11	78.5	78.5	78.5	27.176	246	246	3.73	20	13	25			1	22	5	0	167	By MS/MS	By MS/MS	By MS/MS	0.90225	0.97922	5.6283
Tb927.9.4210:mRNA-p1;Tb11.v5.0561.1-p1	Tb927.9.4210:mRNA-p1;Tb11.v5.0561.1-p1	>Tb927.9.4210:mRNA-p1 | transcript=Tb927.9.4210:mRNA | gene=Tb927.9.4210 | organism=Trypanosoma_brucei_brucei_TREU927 | gene_product=fatty acyl CoA synthetase 3 | transcript_product=fatty acyl CoA synthetase 3 | location=Tb927_09_v5.1:797920-800028(+) | protein_length=702 | sequence_SO=chromosome | SO=protein_coding | is_pseudo=false;>Tb11.v5.0561.1-p1 | transcript=Tb11.v5.0561.1 | gene=Tb11.v5.0…	0.996214	0.98668	0.9484	0.977098	3.65069	0.00251381	0.977098	Tb927.9.4210:mRNA-p1;Tb11.v5.0561.1-p1	40;23	38;23	4;1	2	40	38	4	26	40	35	24	38	33	2	4	2	55.7	54	10	77.853	702	702;403	4.26	21	50	41	64	23	106	12	4	0	185.48	By MS/MS	By MS/MS	By MS/MS	0.92861	0.99658	7.5647
Tb927.10.14240:mRNA-p1;Tb11.v5.0859.1-p1	Tb927.10.14240:mRNA-p1;Tb11.v5.0859.1-p1	>Tb927.10.14240:mRNA-p1 | transcript=Tb927.10.14240:mRNA | gene=Tb927.10.14240 | organism=Trypanosoma_brucei_brucei_TREU927 | gene_product=N-myristoyltransferase | transcript_product=N-myristoyltransferase | location=Tb927_10_v5.1:3457704-3459044(-) | protein_length=446 | sequence_SO=chromosome | SO=protein_coding | is_pseudo=false;>Tb11.v5.0859.1-p1 | transcript=Tb11.v5.0859.1 | gene=Tb11.v5.085…	0.883158	1.04864	0.99988	0.977225	2.59957	0.00612898	0.977225	Tb927.10.14240:mRNA-p1;Tb11.v5.0859.1-p1	9;6	9;6	9;6	2	9	9	9	5	8	8	5	8	8	5	8	8	38.1	38.1	38.1	50.528	446	446;378	3.76	3	7	6	17	8	3		1	0	27.666	By MS/MS	By MS/MS	By MS/MS	0.93767	1.0194	7.5973
Tb927.7.210:mRNA-p1	Tb927.7.210:mRNA-p1	>Tb927.7.210:mRNA-p1 | transcript=Tb927.7.210:mRNA | gene=Tb927.7.210 | organism=Trypanosoma_brucei_brucei_TREU927 | gene_product=Proline dehydrogenase, mitochondrial | transcript_product=Proline dehydrogenase, mitochondrial | location=Tb927_07_v5.1:39714-41384(+) | protein_length=556 | sequence_SO=chromosome | SO=protein_coding | is_pseudo=false	0.988045	0.855798	1.0882	0.977348	2.32712	0.00979745	0.977348	Tb927.7.210:mRNA-p1	23	23	23	1	23	23	23	21	20	20	21	20	20	21	20	20	52.9	52.9	52.9	63.858	556	556	3.69	28	13	24	37	47	1	5	5	0	80.271	By MS/MS	By MS/MS	By MS/MS	0.92819	1.0882	12.703
Tb927.8.2000:mRNA-p1	Tb927.8.2000:mRNA-p1	>Tb927.8.2000:mRNA-p1 | transcript=Tb927.8.2000:mRNA | gene=Tb927.8.2000 | organism=Trypanosoma_brucei_brucei_TREU927 | gene_product=cyclophilin, putative | transcript_product=cyclophilin, putative | location=Tb927_08_v5.1:635332-636120(+) | protein_length=262 | sequence_SO=chromosome | SO=protein_coding | is_pseudo=false	1.00705	1.01436	0.91089	0.977434	2.93503	0.00410266	0.977434	Tb927.8.2000:mRNA-p1	12	10	10	1	12	10	10	9	12	11	9	10	9	9	10	9	46.9	42	42	28.482	262	262	3.69	14	6	18			9	8	3	0	37.081	By MS/MS	By MS/MS	By MS/MS	0.91503	0.96235	8.7514
Tb927.11.9610:mRNA-p1	Tb927.11.9610:mRNA-p1	>Tb927.11.9610:mRNA-p1 | transcript=Tb927.11.9610:mRNA | gene=Tb927.11.9610 | organism=Trypanosoma_brucei_brucei_TREU927 | gene_product=eukaryotic translation initiation factor 3 subunit i | transcript_product=eukaryotic translation initiation factor 3 subunit i | location=Tb927_11_v5.1:2613942-2614970(-) | protein_length=342 | sequence_SO=chromosome | SO=protein_coding | is_pseudo=false	0.997506	0.941797	0.99303	0.977444	3.47613	0.00275548	0.977444	Tb927.11.9610:mRNA-p1	8	8	8	1	8	8	8	8	7	5	8	7	5	8	7	5	36.8	36.8	36.8	37.736	342	342	3.51	7	8	1	10	3	7	1		0	28.225	By MS/MS	By MS/MS	By MS/MS	1.0575	1.0283	31.124
Tb927.11.15420:mRNA-p1;REV__Tb11.v5.0615.1-p1;REV__Tb927.11.16890:mRNA-p1	Tb927.11.15420:mRNA-p1	>Tb927.11.15420:mRNA-p1 | transcript=Tb927.11.15420:mRNA | gene=Tb927.11.15420 | organism=Trypanosoma_brucei_brucei_TREU927 | gene_product=eukaryotic translation initiation factor 3 subunit k | transcript_product=eukaryotic translation initiation factor 3 subunit k | location=Tb927_11_v5.1:4095506-4096123(-) | protein_length=205 | sequence_SO=chromosome | SO=protein_coding | is_pseudo=false	1.01898	0.949127	0.96427	0.97746	3.32714	0.00302434	0.97746	Tb927.11.15420:mRNA-p1;REV__Tb11.v5.0615.1-p1;REV__Tb927.11.16890:mRNA-p1	13;1;1	13;1;1	12;0;0	3	13	13	12	9	13	12	9	13	12	9	12	11	66.3	66.3	66.3	23.057	205	205;677;2059	3.55	2	33				1	13	2	0	52.04	By MS/MS	By MS/MS	By MS/MS	0.90319	1.0219	8.5885
Tb927.3.5540:mRNA-p1	Tb927.3.5540:mRNA-p1	>Tb927.3.5540:mRNA-p1 | transcript=Tb927.3.5540:mRNA | gene=Tb927.3.5540 | organism=Trypanosoma_brucei_brucei_TREU927 | gene_product=dynein intermediate chain WDRD34, putative | transcript_product=dynein intermediate chain WDRD34, putative | location=Tb927_03_v5.1:1556101-1557705(+) | protein_length=534 | sequence_SO=chromosome | SO=protein_coding | is_pseudo=false	0.963577	1.00417	0.96467	0.977471	3.72926	0.00235621	0.977471	Tb927.3.5540:mRNA-p1	13	13	13	1	13	13	13	12	6	7	12	6	7	12	6	7	36.1	36.1	36.1	58.074	534	534	3.68	3	6	6	12	14				0	31.316	By MS/MS	By MS/MS	By MS/MS	0.86313	1.0011	15.576
Tb927.7.2950:mRNA-p1	Tb927.7.2950:mRNA-p1	>Tb927.7.2950:mRNA-p1 | transcript=Tb927.7.2950:mRNA | gene=Tb927.7.2950 | organism=Trypanosoma_brucei_brucei_TREU927 | gene_product=ATPase family associated with various cellular activities (AAA), putative | transcript_product=ATPase family associated with various cellular activities (AAA), putative | location=Tb927_07_v5.1:740636-742648(+) | protein_length=670 | sequence_SO=chromosome | SO=prot…	1.00774	1.01466	0.91024	0.977547	2.92546	0.00410944	0.977547	Tb927.7.2950:mRNA-p1	5	5	5	1	5	5	5	5	1	1	5	1	1	5	1	1	9.1	9.1	9.1	74.103	670	670	2.15	5	5	2				1		0	9.7265	By MS/MS	By matching	By matching	0.8734	0.99232	5.2122
Tb927.9.13380:mRNA-p1	Tb927.9.13380:mRNA-p1	>Tb927.9.13380:mRNA-p1 | transcript=Tb927.9.13380:mRNA | gene=Tb927.9.13380 | organism=Trypanosoma_brucei_brucei_TREU927 | gene_product=Autophagy-related protein 24 | transcript_product=Autophagy-related protein 24 | location=Tb927_09_v5.1:2119606-2120865(-) | protein_length=419 | sequence_SO=chromosome | SO=protein_coding | is_pseudo=false	0.997904	0.916338	1.0184	0.977548	2.99343	0.00387184	0.977548	Tb927.9.13380:mRNA-p1	35	35	35	1	35	35	35	27	33	31	27	33	31	27	33	31	83.5	83.5	83.5	48.172	419	419	3.64	46	38	37	74	40	16	13	10	0	259.49	By MS/MS	By MS/MS	By MS/MS	0.91311	1.0391	8.3891
Tb927.3.5520:mRNA-p1;REV__Tb927.11.5400:mRNA-p1	Tb927.3.5520:mRNA-p1	>Tb927.3.5520:mRNA-p1 | transcript=Tb927.3.5520:mRNA | gene=Tb927.3.5520 | organism=Trypanosoma_brucei_brucei_TREU927 | gene_product=26S proteasome regulatory non-ATPase subunit | transcript_product=26S proteasome regulatory non-ATPase subunit | location=Tb927_03_v5.1:1542913-1545648(+) | protein_length=911 | sequence_SO=chromosome | SO=protein_coding | is_pseudo=false	0.957396	0.951746	1.0236	0.977581	3.25467	0.0032513	0.977581	Tb927.3.5520:mRNA-p1;REV__Tb927.11.5400:mRNA-p1	35;1	35;1	34;1	2	35	35	34	27	30	28	27	30	28	26	30	28	56.4	56.4	55.8	99.897	911	911;487	4.75	1	7	42	23	12	72	6	2	0	197.73	By MS/MS	By MS/MS	By MS/MS	0.93586	1.0339	11.412
Tb927.5.2780:mRNA-p1	Tb927.5.2780:mRNA-p1	>Tb927.5.2780:mRNA-p1 | transcript=Tb927.5.2780:mRNA | gene=Tb927.5.2780 | organism=Trypanosoma_brucei_brucei_TREU927 | gene_product=mitochondrial DNA polymerase beta | transcript_product=mitochondrial DNA polymerase beta | location=Tb927_05_v5.1:936552-937775(-) | protein_length=407 | sequence_SO=chromosome | SO=protein_coding | is_pseudo=false	1.03887	1.03761	0.85661	0.977699	2.41873	0.00829853	0.977699	Tb927.5.2780:mRNA-p1	12	12	12	1	12	12	12	7	9	6	7	9	6	7	9	6	30	30	30	46.102	407	407	3.9		4	2	16	7				0	30.066	By MS/MS	By MS/MS	By MS/MS	0.81335	0.95506	31.061
Tb927.4.560:mRNA-p1	Tb927.4.560:mRNA-p1	>Tb927.4.560:mRNA-p1 | transcript=Tb927.4.560:mRNA | gene=Tb927.4.560 | organism=Trypanosoma_brucei_brucei_TREU927 | gene_product=Cytoplasmic dynein 2 heavy chain (DYNC2H1), putative | transcript_product=Cytoplasmic dynein 2 heavy chain (DYNC2H1), putative | location=Tb927_04_v5.1:151603-164301(-) | protein_length=4232 | sequence_SO=chromosome | SO=protein_coding | is_pseudo=false	0.977613	0.991473	0.96428	0.977789	4.19073	0.00215366	0.977789	Tb927.4.560:mRNA-p1	223	223	220	1	223	223	220	172	172	166	172	172	166	169	169	163	53.8	53.8	53	479.84	4232	4232	5.08	223	182	72	20	24	99	294	338	0	323.31	By MS/MS	By MS/MS	By MS/MS	0.8982	0.99905	13.945
Tb927.8.5010:mRNA-p1;Tb927.8.5000:mRNA-p1;Tb927.8.4990:mRNA-p1;Tb927.8.4980:mRNA-p1;Tb927.8.4970:mRNA-p1;Tb11.v5.0538.1-p1	Tb927.8.5010:mRNA-p1;Tb927.8.5000:mRNA-p1;Tb927.8.4990:mRNA-p1;Tb927.8.4980:mRNA-p1;Tb927.8.4970:mRNA-p1;Tb11.v5.0538.1-p1	>Tb927.8.4970:mRNA-p1 | transcript=Tb927.8.4970:mRNA | gene=Tb927.8.4970 | organism=Trypanosoma_brucei_brucei_TREU927 | gene_product=Paraflagellar rod protein 2-1 | transcript_product=Paraflagellar rod protein 2-1 | location=Tb927_08_v5.1:1474818-1476620(+) | protein_length=600 | sequence_SO=chromosome | SO=protein_coding | is_pseudo=false;>Tb927.8.4980:mRNA-p1 | transcript=Tb927.8.4980:mRNA | ge…	0.969086	0.99453	0.96978	0.977799	4.13529	0.00215366	0.977799	Tb927.8.5010:mRNA-p1;Tb927.8.5000:mRNA-p1;Tb927.8.4990:mRNA-p1;Tb927.8.4980:mRNA-p1;Tb927.8.4970:mRNA-p1;Tb11.v5.0538.1-p1	72;72;72;72;72;72	72;72;72;72;72;72	71;71;71;71;71;71	6	72	72	71	61	63	65	61	63	65	60	62	64	84.7	84.7	84.7	69.596	600	600;600;600;600;600;600	4.42	45	89	161	289	135	266	54	22	0	323.31	By MS/MS	By MS/MS	By MS/MS	0.87092	0.99676	11.516
[truncated: 2,636 more rows]
[truncated: 48 more columns]

## Sheet: 24h_parameters
Parameter	Value
Version	1.6.1.0
User name	mzoltner
Machine name	MAXQUANT-DEV
Date of writing	2018-11-10 22:07:03
Fixed modifications	Carbamidomethyl (C)
Include contaminants	TRUE
PSM FDR	0.01
XPSM FDR	0.01
Protein FDR	0.01
Site FDR	0.01
Use Normalized Ratios For Occupancy	TRUE
Min. peptide Length	6
Min. score for unmodified peptides	0
Min. score for modified peptides	40
Min. delta score for unmodified peptides	0
Min. delta score for modified peptides	6
Min. unique peptides	0
Min. razor peptides	1
Min. peptides	1
Use only unmodified peptides and	TRUE
[truncated: 85 more rows]

## Sheet: 24h_summary
Raw file	Heavy labeled	Experiment	Fraction	Enzyme	Enzyme mode	Enzyme first search	Enzyme mode first search	Use enzyme first search	Variable modifications	Multi modifications	Variable modifications first search	Use variable modifications first search	Requantify	Multiplicity	Max. missed cleavages	Max. labeled AAs	Labels0	Labels1	LC-MS run type	Time-dependent recalibration	MS	MS/MS	MS3	MS/MS Submitted	MS/MS Submitted (SIL)	MS/MS Submitted (ISO)	MS/MS Submitted (PEAK)	MS/MS Identified	MS/MS Identified (SIL)	MS/MS Identified (ISO)	MS/MS Identified (PEAK)	MS/MS Identified [%]	MS/MS Identified (SIL) [%]	MS/MS Identified (ISO) [%]	MS/MS Identified (PEAK) [%]	Peptide Sequences Identified	Peaks	Peaks Sequenced	Peaks Sequenced [%]	Peaks Repeatedly Sequenced	Peaks Repeatedly Sequenced [%]	Isotope Patterns	Isotope Patterns Sequenced	Isotope Patterns Sequenced (z>1)	Isotope Patterns Sequenced [%]	Isotope Patterns Sequenced (z>1) [%]	Isotope Patterns Repeatedly Sequenced	Isotope Patterns Repeatedly Sequenced [%]	Multiplets
[truncated: 28 more rows]
[truncated: 18 more columns]

[truncated: 3 more sheets: 48h_proteingroups&ratios, 48h_summary, 48h_parameters]
