# Supplementary material for: Suramin exposure alters cellular metabolism and mitochondrial energy production in African trypanosomes
Source: J Biol Chem. 2020 Apr 30;295(24):8331–47. doi: 10.1074/jbc.RA120.012355 (PMC7294092; doi:10.1074/jbc.RA120.012355)
Supplement: Supporting Information [file supp_RA120.012355_157778_3_supp_514942_q94r7g.xlsx]

## Sheet: Table S2_delimited_AZ
Name	Formula	logFC WithSuramin / NoSuramin	Adjusted P-value	Identification	RT	mode
(R)-Lactate	C3H6O3	3.79	0	standard	544.9	-
2-Oxoglutarate	C5H6O5	-1.14	0	standard	769.93	-
4-Trimethylammoniobutanoate/Acetylcholine	C7H15NO2	1.84	0	standard	829.86	+
Biotin	C10H16N2O3S	2.4	0	standard	491.68	+
D-glucose 6-phosphate/D-Fructose 6-phosphate	C6H13O9P	1.85	0	standard	788.87	-
dAMP	C10H14N5O6P	-1.22	0	standard	628.98	+
Hypoxanthine	C5H4N4O	3.21	0	standard	562.68	+
Imidazole-4-acetate	C5H6N2O2	3.27	0	standard	618.9	+
IMP	C10H13N4O8P	1.85	0	standard	732.17	+
L-Glutamate/O-Acetyl-L-serine	C5H9NO4	-3.27	0	standard	720.2	+
L-Leucine/L-isoleucine	C6H13NO2	2.31	0	standard	579.99	+
L-Lysine	C6H14N2O2	2.96	0	standard	1111.81	+
L-Phenylalanine	C9H11NO2	0.98	0	standard	553.05	+
L-Tryptophan	C11H12N2O2	1.09	0	standard	626.92	+
L-Valine/Betaine	C5H11NO2	1.47	0	standard	665.71	+
N-acetyl-L-glutamate	C7H11NO5	-2.51	0	standard	696.57	-
N-Acetylglutamine	C7H12N2O4	-0.95	0	standard	572.04	-
NAD+	C21H27N7O14P2	1.18	0	standard	673.84	+
Nicotinate	C6H5NO2	2.68	0	standard	441.71	+
Orotate	C5H4N2O4	1.96	0	standard	575.03	-
Pyridoxal	C8H9NO3	1.66	0	standard	456.06	+
Pyruvate	C3H4O3	3	0	standard	485.2	-
sn-Glycerol 3-phosphate	C3H9O6P	1.63	0	standard	718.8	+
Pantothenate	C9H17NO5	4.45	0	standard+fragment	487.49	+
UMP	C9H13N2O9P	1.25	0	standard+fragment	726.4	+
2-phospho-D-glycerate/3-Phospho-D-glycerate	C3H7O7P	1.95	0.0001	standard	787.76	-
Choline phosphate	C5H14NO4P	-0.79	0.0001	standard	707.44	+
L-Ornithine	C5H12N2O2	2.32	0.0001	standard	1042.06	+
L-Tyrosine	C9H11NO3	0.78	0.0001	standard	677.8	+
Phenolsulfonphthalein	C19H14O5S	2.07	0.0001	standard	428.78	-
trans-4-Hydroxy-L-proline/5-Aminolevulinate	C5H9NO3	0.73	0.0001	standard	719.73	+
L-Arginine	C6H14N4O2	0.68	0.0002	standard	1201.22	+
L-Cystathionine	C7H14N2O4S	1.04	0.0003	standard+fragment	797.88	+
L-homoserine/L-Threonine	C4H9NO3	-0.63	0.0005	standard	751.64	+
L-Methionine	C5H11NO2S	1.23	0.0008	standard	611.21	+
Folate	C19H19N7O6	0.76	0.0011	standard	780.77	-
L-Carnitine	C7H15NO3	-0.59	0.0012	standard	666.51	+
FMN	C17H21N4O9P	0.78	0.0017	standard	578.24	-
1-Palmitoyl-2-linoleoyl-sn-glycero-3-phosphocholine	C42H80NO8P	-0.56	0.0029	annotated+fragment	213.55	+
L-Glutamine	C5H10N2O3	-0.57	0.003	standard	742.15	+
Creatinine	C4H7N3O	1.82	0.0049	standard	540.25	+
(S)-Malate	C4H6O5	0.38	0.0084	standard	776.51	-
D-ribose 5-phosphate	C5H11O8P	-0.42	0.0101	standard	746.59	+
AMP	C10H14N5O7P	0.38	0.0101	standard+fragment	666.96	+
L-Alanine	C3H7NO2	0.34	0.0111	standard	735.64	+
N(pi)-Methyl-L-histidine	C7H11N3O2	-0.44	0.0114	standard	650.67	+
sn-glycero-3-Phosphocholine	C8H20NO6P	0.3	0.0176	standard	700.27	+
Succinate	C4H6O4	0.55	0.0184	standard	768.23	-
GDP	C10H15N5O11P2	0.52	0.02	standard	817.18	+
D-Ribose	C5H10O5	0.41	0.0209	standard	609.93	-
L-Histidine	C6H9N3O2	-0.52	0.0364	standard	770.76	+
L-Citrulline	C6H13N3O3	-0.37	0.0373	standard	767.18	-
ADP	C10H15N5O10P2	0.53	0.0381	standard+fragment	713.36	+
5'-Methylthioadenosine	C11H15N5O3S	0.7	0.0402	standard	360.08	+
Choline	C5H13NO	-0.29	0.0453	standard	1072.88	+
1-(9Z-Octadecenoyl)-2-tetradecanoyl-sn-glycero-3-phosphocholine	C40H78NO8P	-0.55	0.0669	annotated+fragment	213.56	+
1-Stearoyl-2-hydroxy-sn-glycero-3-phosphocholine	C26H54NO7P	-0.68	0.0755	annotated+fragment	237.35	+
Glycine	C2H5NO2	0.28	0.0819	standard	769.67	+
GMP	C10H14N5O8P	0.25	0.0847	standard	780.03	+
L-Proline	C5H9NO2	0.22	0.0921	standard	658.59	+
O-Acetylcarnitine	C9H17NO4	-0.42	0.0949	standard	575.17	+
citrate	C6H8O7	-0.59	0.0962	standard	835.19	-
cytosine	C4H5N3O	-3.29	0.098	standard	613.09	+
Glutathione disulfide	C20H32N6O12S2	-0.53	0.1145	standard	777.18	+
L-Serine	C3H7NO3	0.19	0.1553	standard	774.21	+
Taurine	C2H7NO3S	0.22	0.1563	standard	762.74	-
D-Glucosamine-6-phosphate	C6H14NO8P	0.16	0.2543	standard	739.47	+
Deoxyadenosine	C10H13N5O3	-0.9	0.2638	standard	447.13	+
1-Palmitoyl-2-docosahexaenoyl-sn-glycero-3-phosphocholine	C46H80NO8P	-0.12	0.3114	annotated+fragment	209.07	+
L-Cystine	C6H12N2O4S2	-0.35	0.3661	standard	773.89	+
Maleic acid	C4H4O4	-0.14	0.4044	standard	674.38	-
(R)-2-Hydroxyglutarate	C5H8O5	0.1	0.4159	standard	741.9	-
D-Gluconic acid	C6H12O7	0.11	0.416	standard	705.74	-
S-Adenosyl-L-homocysteine	C14H20N6O5S	0.18	0.4164	standard	662.62	-
L-Asparagine	C4H8N2O3	-0.1	0.4721	standard	752.26	+
Guanine	C5H5N5O	0.52	0.5339	standard	659.22	+
Pyridoxine	C8H11NO3	-0.14	0.6112	standard	451.38	+
Adenosine	C10H13N5O4	-0.41	0.6147	standard+fragment	493.97	+
Xanthine	C5H4N4O2	0.12	0.6239	standard	621.7	-
Uridine	C9H12N2O6	0.26	0.656	standard	546.43	-
Ethanolamine phosphate	C2H8NO4P	-0.04	0.8349	standard	746.15	-
S-glutathionyl-L-cysteine	C13H22N4O8S2	0.02	0.9386	standard	769.62	+
Adenine	C5H5N5	-0.02	0.9497	standard	524.6	+
Uracil	C4H4N2O2	-0.01	0.975	standard	487.14	+
